# Supplementary material for: ﻿Global diversity of the Tylopilus alboater complex (Boletaceae, Boletales): new genus and species, and typification of the name Boletus alboater
Source: IMA Fungus. 2025 Oct 31;16:e159676. doi: 10.3897/imafungus.16.159676 (PMC12595509; doi:10.3897/imafungus.16.159676)
Supplement: XML Treatment for Neoporphyrellus alboater [file imafungus.16.159676-treatment2.xml]

<!DOCTYPE tp:taxon-treatment
  PUBLIC "-//TaxonX//DTD Taxonomic Treatment Publishing DTD v0 20100105//EN" "tax-treatment-NSO.dtd">
<tp:taxon-treatment xmlns:tp="http://www.plazi.org/taxpub"><tp:treatment-meta><kwd-group><label>Taxon classification</label><kwd>
                <named-content content-type="kingdom">Animalia</named-content>
              </kwd><kwd>
                <named-content content-type="order">Boletales</named-content>
              </kwd><kwd>
                <named-content content-type="family">Boletaceae</named-content>
              </kwd></kwd-group><mixed-citation publication-type="journal"><person-group><name><surname>Li</surname><given-names>Jin</given-names></name><name><surname>Halling</surname><given-names>Roy E.</given-names></name><name><surname>Osmundson</surname><given-names>Todd W.</given-names></name><name><surname>Yang</surname><given-names>Zhu L.</given-names></name><name><surname>Li</surname><given-names>Yan-Chun</given-names></name></person-group><article-title>﻿Global diversity of the <italic><tp:taxon-name><tp:taxon-name-part taxon-name-part-type="genus" reg="Tylopilus">Tylopilus</tp:taxon-name-part> <tp:taxon-name-part taxon-name-part-type="species" reg="alboater">alboater</tp:taxon-name-part></tp:taxon-name></italic> complex (<italic><tp:taxon-name><tp:taxon-name-part taxon-name-part-type="family">Boletaceae</tp:taxon-name-part></tp:taxon-name></italic>, <italic><tp:taxon-name><tp:taxon-name-part taxon-name-part-type="order">Boletales</tp:taxon-name-part></tp:taxon-name></italic>): new genus and species, and typification of the name <italic><tp:taxon-name><tp:taxon-name-part taxon-name-part-type="genus" reg="Boletus">Boletus</tp:taxon-name-part> <tp:taxon-name-part taxon-name-part-type="species" reg="alboater">alboater</tp:taxon-name-part></tp:taxon-name></italic></article-title><source>IMA Fungus</source><day>31</day><month>10</month><year>2025</year><volume>16</volume><pub-id pub-id-type="doi">10.3897/imafungus.16.159676</pub-id></mixed-citation></tp:treatment-meta><tp:nomenclature><label>﻿</label><tp:taxon-name><object-id xmlns:xlink="http://www.w3.org/1999/xlink" content-type="arpha" xlink:type="simple">1424CB60-A5FE-5B71-A469-BBE3FE91903C</object-id>
              <tp:taxon-name-part taxon-name-part-type="genus" reg="Neoporphyrellus">Neoporphyrellus</tp:taxon-name-part>
              <tp:taxon-name-part taxon-name-part-type="species" reg="alboater">alboater</tp:taxon-name-part>
              <object-id xmlns:xlink="http://www.w3.org/1999/xlink" content-type="mycobank" xlink:type="simple">858940</object-id>
            </tp:taxon-name><tp:taxon-authority>(Schwein.) Yan C. Li, J. Li, Halling, Osmundson &amp; Zhu L. Yang</tp:taxon-authority><tp:taxon-status xmlns:xlink="http://www.w3.org/1999/xlink" xlink:type="simple">comb. nov.</tp:taxon-status><xref ref-type="fig" rid="F3">Figs 3</xref><xref ref-type="fig" rid="F8">, 8a, b</xref><tp:nomenclature-citation-list><tp:nomenclature-citation><tp:taxon-name>
                  <tp:taxon-name-part taxon-name-part-type="genus" reg="Suillus">Suillus</tp:taxon-name-part> <tp:taxon-name-part taxon-name-part-type="species" reg="alboater">alboater</tp:taxon-name-part></tp:taxon-name><comment>(Schwein.) Kuntze, Revis. gen. pl. (Leipzig) 3(3): 535. 1898.</comment></tp:nomenclature-citation><tp:nomenclature-citation><tp:taxon-name>
                  <tp:taxon-name-part taxon-name-part-type="genus" reg="Tylopilus">Tylopilus</tp:taxon-name-part> <tp:taxon-name-part taxon-name-part-type="species" reg="alboater">alboater</tp:taxon-name-part></tp:taxon-name><comment>(Schwein.) Murrill, Mycologia 1(1): 16. 1909. </comment></tp:nomenclature-citation><tp:nomenclature-citation><tp:taxon-name>
                  <tp:taxon-name-part taxon-name-part-type="genus" reg="Porphyrellus">Porphyrellus</tp:taxon-name-part> <tp:taxon-name-part taxon-name-part-type="species" reg="alboater">alboater</tp:taxon-name-part></tp:taxon-name><comment>(Schwein.) E.-J. Gilbert, Les Bolets: 99. 1931. </comment></tp:nomenclature-citation></tp:nomenclature-citation-list></tp:nomenclature><tp:treatment-sec sec-type="Basionym" id="SECID0E3PBK"><title>Basionym.</title><p><italic><tp:taxon-name><tp:taxon-name-part taxon-name-part-type="genus" reg="Boletus">Boletus</tp:taxon-name-part> <tp:taxon-name-part taxon-name-part-type="species" reg="alboater">alboater</tp:taxon-name-part></tp:taxon-name></italic> Schwein., Schr. naturf. Ges. Leipzig 1: 95. 1822.</p></tp:treatment-sec><tp:treatment-sec sec-type="description" id="SECID0ENQBK"><title>Description.</title><p>Basidiomata medium to large sized. Pileus 4.5–13.5 cm broad, convex to plano-convex to plane, dry, subvelutinous to matte, black to dark gray to dark brown, becoming gray, becoming finely areolate with age, with even and entire margin; context white, up to 3 cm thick, slowly light pinkish orange or red to pinkish gray, then black when injured, with mild odor and taste. Hymenophore adnate to adnexed; surface white at first becoming pinkish vinaceous, staining pinkish orange to reddish brown then black when injured; tubes up to 10 mm long. Stipe 5–9 × 1–3 cm, equal to subclavate, dry, finely subpruinose, sometimes obscurely ridged below, white above and black below at first, eventually black overall, white to pale grayish at base; context white above, gray to black below, becoming black with age. Spore print pinkish vinaceous. Taste and odor mild (<xref ref-type="bibr" rid="B10">Coker and Beers 1943</xref>; <xref ref-type="bibr" rid="B49">Singer 1947</xref>; <xref ref-type="bibr" rid="B52">Snell and Dick 1970</xref>; <xref ref-type="bibr" rid="B50">Smith and Thiers 1971</xref>; <xref ref-type="bibr" rid="B43">Roody 2003</xref>; <xref ref-type="bibr" rid="B41">Phillips 2005</xref>; <xref ref-type="bibr" rid="B35">Moore et al. 2007</xref>; <xref ref-type="bibr" rid="B5">Bessette et al. 2024</xref>; our observation).</p><p>Basidia 20–31 × 9.5–12 μm, clavate, thin-walled, 4-spored, hyaline to yellowish in KOH. Basidiospores [60/2/1] (8) 8.5–10.5 (11) × 4–5 μm, [Q = (1.78) 1.89–2.63 (2.75), Q<sub>m</sub> = 2.18 ± 0.17], subfusiform in profile view with slight suprahilar depression, elongated to fusiform in ventral view, smooth, slightly thick-walled (up to 0.5 μm), hyaline to brownish in KOH, brown to yellowish brown in Melzer’s reagent. Hymenophoral trama boletoid; hyphae cylindrical, hyaline to yellowish in KOH, yellowish to yellow in Melzer’s reagent. Cheilocystidia 24–46 × 8–18 μm, fusiform or subfusiform, thin-walled, yellowish brown to brownish in KOH, yellow-brown to brown in Melzer’s reagent; surface without encrustations. Pleurocystidia 39–56 × 13–17 μm, morphologically similar to cheilocystidia. Pileipellis a trichoderm, composed of 4–8.5 μm wide filamentous interwoven hyphae, yellowish brown to brown in KOH, and brown to dark brown in Melzer’s reagent; terminal cells 22–58 × 4–6.5 μm, clavate to subcylindrical or fusiform, thin-walled. Pileal trama composed of thin-walled hyphae; hyphae 4.5–9 μm wide, hyaline to yellowish in KOH, brownish to yellowish brown in Melzer’s reagent. Clamp connections absent in all tissues.</p></tp:treatment-sec><tp:treatment-sec sec-type="habitat" id="SECID0EXRBK"><title>Habitat and distribution.</title><p>Solitary, scattered to gregarious under trees of the genera <italic><tp:taxon-name><tp:taxon-name-part taxon-name-part-type="genus" reg="Quercus">Quercus</tp:taxon-name-part></tp:taxon-name></italic>, <italic><tp:taxon-name><tp:taxon-name-part taxon-name-part-type="genus" reg="Fagus">Fagus</tp:taxon-name-part></tp:taxon-name></italic>, <italic><tp:taxon-name><tp:taxon-name-part taxon-name-part-type="genus" reg="Betula">Betula</tp:taxon-name-part></tp:taxon-name></italic>, <italic><tp:taxon-name><tp:taxon-name-part taxon-name-part-type="genus" reg="Carya">Carya</tp:taxon-name-part></tp:taxon-name></italic>; currently known from eastern United States, New York to northern Florida, west to Missouri.</p></tp:treatment-sec><tp:treatment-sec sec-type="Specimen examined" id="SECID0EZSBK"><title>Specimen examined.</title><p>USA • New York, Bronx Co., Bronx, New York Botanical Garden, River Way &amp; Snuff Mill Rd., ca 20 m, <named-content xmlns:xlink="http://www.w3.org/1999/xlink" content-type="dwc:verbatimCoordinates" xlink:type="simple"><named-content content-type="geo-json" specific-use="{&#34;type&#34;:&#34;Point&#34;,&#34;coordinates&#34;:[-73.877600,40.858600]}" id="NCID0ECTBK" xlink:type="simple">40.8586°N, 73.8776°W</named-content></named-content>, 13 August 1984, Halling 3794 (NY45157), 19 August 1984, Halling 3803 (NY45194), 5 September 1984, R. E. Halling 3819 (NY45190), 24 July 1989, Halling 6277 (NY45187); Azalea Way, <named-content xmlns:xlink="http://www.w3.org/1999/xlink" content-type="dwc:verbatimCoordinates" xlink:type="simple"><named-content content-type="geo-json" specific-use="{&#34;type&#34;:&#34;Point&#34;,&#34;coordinates&#34;:[-73.878100,40.862400]}" id="NCID0EKTBK" xlink:type="simple">40.8624°N, 73.8781°W</named-content></named-content>, 10 September 1984, Halling 3841 (NY45189), 7 July 1989, Halling 6246 (NY45197), 9 July 1992, Halling 6866 (NY45196), 1 August 1992, Halling 6883 (NY45182), <named-content xmlns:xlink="http://www.w3.org/1999/xlink" content-type="dwc:verbatimCoordinates" xlink:type="simple"><named-content content-type="geo-json" specific-use="{&#34;type&#34;:&#34;Point&#34;,&#34;coordinates&#34;:[-73.878100,40.862400]}" id="NCID0ESTBK" xlink:type="simple">40.8624°N, 73.8781°W</named-content></named-content>, 7 July 1985, Halling 4431 (NY45199), <named-content xmlns:xlink="http://www.w3.org/1999/xlink" content-type="dwc:verbatimCoordinates" xlink:type="simple"><named-content content-type="geo-json" specific-use="{&#34;type&#34;:&#34;Point&#34;,&#34;coordinates&#34;:[-73.877700,40.861900]}" id="NCID0E1TBK" xlink:type="simple">40.8619°N, 73.8777°W</named-content></named-content>, 50 m, 5 August 1985, Halling 4493 (NY45198); near Twin Ponds, <named-content xmlns:xlink="http://www.w3.org/1999/xlink" content-type="dwc:verbatimCoordinates" xlink:type="simple"><named-content content-type="geo-json" specific-use="{&#34;type&#34;:&#34;Point&#34;,&#34;coordinates&#34;:[-73.875400,40.866500]}" id="NCID0ECUBK" xlink:type="simple">40.8665°N, 73.8754°W</named-content></named-content>, 30 July 1988, Halling 5964 (NY45200), 4 August 1988, Halling 5971 (NY45195), 12 June 1991, Halling 6542 (NY45186), 27 August 1991, Halling 6633 (NY45191); east end of eastern Twin Pond, <named-content xmlns:xlink="http://www.w3.org/1999/xlink" content-type="dwc:verbatimCoordinates" xlink:type="simple"><named-content content-type="geo-json" specific-use="{&#34;type&#34;:&#34;Point&#34;,&#34;coordinates&#34;:[-73.875400,40.867100]}" id="NCID0EKUBK" xlink:type="simple">40.8671°N, 73.8754°W</named-content></named-content>, 21 August 1985, Halling 4549 (NY14583, NY14584), 8 September 2008, Halling 9013 (NY1034447), 23 August 2011, Halling 9601 (NY1193926 and KUN-HKAS147016); <named-content xmlns:xlink="http://www.w3.org/1999/xlink" content-type="dwc:verbatimCoordinates" xlink:type="simple"><named-content content-type="geo-json" specific-use="{&#34;type&#34;:&#34;Point&#34;,&#34;coordinates&#34;:[-73.875300,40.866700]}" id="NCID0ESUBK" xlink:type="simple">40.8667°N, 73.8753°W</named-content></named-content>, 35–36 m, 14 July 2016, Halling 10083 (NY02685939), 9 August 2017, Halling 10154 (NY02861405), 3 August 2018, Halling 10176 (NY02072595), 13 September 2019, Halling 10186 (NY02072672).</p></tp:treatment-sec><tp:treatment-sec sec-type="Typification of the name Boletus alboater" id="SECID0EXUBK"><title>Typification of the name <italic><tp:taxon-name><tp:taxon-name-part taxon-name-part-type="genus" reg="Boletus">Boletus</tp:taxon-name-part> <tp:taxon-name-part taxon-name-part-type="species" reg="alboater">alboater</tp:taxon-name-part></tp:taxon-name></italic>.</title><p><italic><tp:taxon-name><tp:taxon-name-part taxon-name-part-type="genus" reg="Neoporphyrellus">Neoporphyrellus</tp:taxon-name-part> <tp:taxon-name-part taxon-name-part-type="species" reg="alboater">alboater</tp:taxon-name-part></tp:taxon-name></italic> was originally described as <italic><tp:taxon-name><tp:taxon-name-part taxon-name-part-type="genus" reg="Boletus">Boletus</tp:taxon-name-part> <tp:taxon-name-part taxon-name-part-type="species" reg="alboater">alboater</tp:taxon-name-part></tp:taxon-name></italic> from Bethlehem, Pennsylvania, USA, by Schweinitz (1822). Since then, typification has not been verified, even though #864 was the number applied to a specimen by Schweinitz. We have tried to locate the original material in <abbrev xmlns:xlink="http://www.w3.org/1999/xlink" content-type="institution" xlink:title="Academy of Natural Sciences of Drexel University" id="ABBRID0E6VBK" xlink:type="simple">PH</abbrev> for lectotypification but without success. Also, we have checked K, <abbrev xmlns:xlink="http://www.w3.org/1999/xlink" xlink:title="Harvard University, Farlow Herbarium" id="ABBRID0EEWBK" xlink:type="simple">FH</abbrev>, <abbrev xmlns:xlink="http://www.w3.org/1999/xlink" xlink:title="USDA United States National Fungus Collections" id="ABBRID0EIWBK" xlink:type="simple">BPI</abbrev>, and <named-content xmlns:xlink="http://www.w3.org/1999/xlink" content-type="dwc:institutional_code" xlink:title="Uppsala University, Museum of Evolution" xlink:href="http://grbio.org/institution/uppsala-university" xlink:type="simple">UPS</named-content> but failed to find that specimen. In <abbrev xmlns:xlink="http://www.w3.org/1999/xlink" content-type="institution" xlink:title="Academy of Natural Sciences of Drexel University" id="ABBRID0EUWBK" xlink:type="simple">PH</abbrev>, there is another specimen (PH00078766) that was collected by Persoon and verified by Schweinitz as <italic><tp:taxon-name><tp:taxon-name-part taxon-name-part-type="genus" reg="Boletus">Boletus</tp:taxon-name-part> <tp:taxon-name-part taxon-name-part-type="species" reg="alboater">alboater</tp:taxon-name-part></tp:taxon-name></italic>. Persoon clearly did not collect in the USA, so it is highly unlikely that the identification is correct. Also, based on current knowledge, <italic><tp:taxon-name><tp:taxon-name-part taxon-name-part-type="genus" reg="Boletus">B.</tp:taxon-name-part> <tp:taxon-name-part taxon-name-part-type="species" reg="alboater">alboater</tp:taxon-name-part></tp:taxon-name></italic> has not been documented in Europe. According to information listed on <ext-link xmlns:xlink="http://www.w3.org/1999/xlink" xlink:type="simple" ext-link-type="uri" xlink:href="http://MycoPortal.org">MycoPortal.org</ext-link>, another specimen in <abbrev xmlns:xlink="http://www.w3.org/1999/xlink" content-type="institution" xlink:title="Academy of Natural Sciences of Drexel University" id="ABBRID0EUXBK" xlink:type="simple">PH</abbrev> (00078756) listed as <italic><tp:taxon-name><tp:taxon-name-part taxon-name-part-type="genus" reg="Boletus">Boletus</tp:taxon-name-part></tp:taxon-name></italic> sp., determined by Schweinitz, with an “ID Remarks” as “<italic><tp:taxon-name><tp:taxon-name-part taxon-name-part-type="genus" reg="Boletus">Boletus</tp:taxon-name-part> <tp:taxon-name-part taxon-name-part-type="species" reg="alboater">alb.</tp:taxon-name-part></tp:taxon-name></italic>” The collector is listed as unknown, there are no locality data, and a verbatim date of “1805-01-02” is cited without a known collector number. Thus, due to a lack of valid original material, we have proposed here a neotype in <named-content xmlns:xlink="http://www.w3.org/1999/xlink" content-type="dwc:institutional_code" xlink:title="New York Botanical Garden" xlink:href="http://grbio.org/institution/new-york-botanical-garden" xlink:type="simple">NY</named-content> with an isoneotype in KUN. As we noted above, the NYBG site is only ± 150 km east of the type locality cited later by Schweinitz (1832).</p></tp:treatment-sec><tp:treatment-sec sec-type="material" id="SECID0ETYBK"><title>Type.</title><p><bold>(Neotype designated here</bold>, Figs <xref ref-type="fig" rid="F3">3</xref>, <xref ref-type="fig" rid="F7">7a, b</xref>, Mycobank No.: MBT 10026353): USA • New York, Bronx Co., Bronx, New York Botanical Garden, east end of eastern Twin Pond, 23 August 2011, Halling 9601 (Neotype: NY1193926, GenBank Acc. Nos. <ext-link xmlns:xlink="http://www.w3.org/1999/xlink" ext-link-type="gen" xlink:href="OP771514" xlink:type="simple">OP771514</ext-link> for <abbrev xmlns:xlink="http://www.w3.org/1999/xlink" xlink:title="nuclear ribosomal large subunit" id="ABBRID0EIZBK" xlink:type="simple">nrLSU</abbrev>, <ext-link xmlns:xlink="http://www.w3.org/1999/xlink" ext-link-type="gen" xlink:href="OP765296" xlink:type="simple">OP765296</ext-link> for <italic><abbrev xmlns:xlink="http://www.w3.org/1999/xlink" xlink:title="largest subunit of RNA polymerase II" id="ABBRID0ESZBK" xlink:type="simple">rpb1</abbrev></italic>, <ext-link xmlns:xlink="http://www.w3.org/1999/xlink" ext-link-type="gen" xlink:href="OP762644" xlink:type="simple">OP762644</ext-link> for <italic><abbrev xmlns:xlink="http://www.w3.org/1999/xlink" xlink:title="the second-largest subunit of RNA polymerase II" id="ABBRID0E3ZBK" xlink:type="simple">rpb2</abbrev></italic>, <ext-link xmlns:xlink="http://www.w3.org/1999/xlink" ext-link-type="gen" xlink:href="OP750052" xlink:type="simple">OP750052</ext-link> for <italic><abbrev xmlns:xlink="http://www.w3.org/1999/xlink" xlink:title="translation elongation factor 1-α gene" id="ABBRID0EG1BK" xlink:type="simple">tef1-α</abbrev></italic>; Isoneotype: KUN-HKAS147016).</p><fig id="F3" position="float" orientation="portrait"><object-id xmlns:xlink="http://www.w3.org/1999/xlink" content-type="doi" xlink:type="simple">10.3897/imafungus.16.159676.figure3</object-id><object-id xmlns:xlink="http://www.w3.org/1999/xlink" content-type="arpha" xlink:type="simple">1C08F1A7-FBE7-5A7A-977A-5D36C7BCB7D6</object-id><label>Figure 3.</label><caption><p>Microscopic features of <italic><tp:taxon-name><tp:taxon-name-part taxon-name-part-type="genus" reg="Neoporphyrellus">Neoporphyrellus</tp:taxon-name-part> <tp:taxon-name-part taxon-name-part-type="species" reg="alboater">alboater</tp:taxon-name-part></tp:taxon-name></italic> (<named-content xmlns:xlink="http://www.w3.org/1999/xlink" content-type="dwc:institutional_code" xlink:title="New York Botanical Garden" xlink:href="http://grbio.org/institution/new-york-botanical-garden" xlink:type="simple">NY</named-content> 1193926). <bold>a</bold> Basidiospores <bold>b</bold> Basidia, basidioles and pleurocystidium <bold>c</bold> Cheilocystidia <bold>d</bold> Pleurocystidia <bold>e</bold> Pileipellis. Scale bars: 20 μm.</p></caption><graphic xmlns:xlink="http://www.w3.org/1999/xlink" xlink:href="imafungus-16-e159676-g003.jpg" position="float" orientation="portrait" xlink:type="simple" id="oo_1455229.jpg"><uri content-type="original_file" xlink:type="simple">https://binary.pensoft.net/fig/1455229</uri></graphic></fig></tp:treatment-sec><tp:treatment-sec sec-type="notes" id="SECID0EU2BK"><title>Notes.</title><p><italic><tp:taxon-name><tp:taxon-name-part taxon-name-part-type="genus" reg="Neoporphyrellus">Neoporphyrellus</tp:taxon-name-part> <tp:taxon-name-part taxon-name-part-type="species" reg="alboater">alboater</tp:taxon-name-part></tp:taxon-name></italic> is characterized by its black to dark gray to dark brown pileus, which is areolate with age; white context slowly turning light pinkish orange or red to pinkish gray, then black when injured; finely subpruinose stipe, which is white above and black below at first and eventually black overall; white to pinkish vinaceous hymenophore becoming pinkish orange to reddish brown, then black when bruised; smooth basidiospores; and trichoderm pileipellis (<xref ref-type="bibr" rid="B10">Coker and Beers 1943</xref>; <xref ref-type="bibr" rid="B49">Singer 1947</xref>; <xref ref-type="bibr" rid="B52">Snell and Dick 1970</xref>; <xref ref-type="bibr" rid="B50">Smith and Thiers 1971</xref>; <xref ref-type="bibr" rid="B43">Roody 2003</xref>; <xref ref-type="bibr" rid="B41">Phillips 2005</xref>; <xref ref-type="bibr" rid="B35">Moore et al. 2007</xref>; <xref ref-type="bibr" rid="B5">Bessette et al. 2024</xref>). This species shares basidiospore size and the same discoloration reaction when injured with <italic><tp:taxon-name><tp:taxon-name-part taxon-name-part-type="genus" reg="Anthracoporus">An.</tp:taxon-name-part> <tp:taxon-name-part taxon-name-part-type="species" reg="cystidiatus">cystidiatus</tp:taxon-name-part></tp:taxon-name></italic> (<xref ref-type="bibr" rid="B30">Li and Yang 2021</xref>). However, <italic><tp:taxon-name><tp:taxon-name-part taxon-name-part-type="genus" reg="Anthracoporus">An.</tp:taxon-name-part> <tp:taxon-name-part taxon-name-part-type="species" reg="cystidiatus">cystidiatus</tp:taxon-name-part></tp:taxon-name></italic> differs from <italic><tp:taxon-name><tp:taxon-name-part taxon-name-part-type="genus" reg="Neoporphyrellus">N.</tp:taxon-name-part> <tp:taxon-name-part taxon-name-part-type="species" reg="alboater">alboater</tp:taxon-name-part></tp:taxon-name></italic> in its grayish red to brownish red or ruby red pileus, which is slightly darker in the center, and its epithelial pileipellis composed of 8–21 μm wide inflated concatenated cells. The white hymenophore when young and dull pink when mature and the sometimes slightly reticulated stipe apex of <italic><tp:taxon-name><tp:taxon-name-part taxon-name-part-type="genus" reg="Neoporphyrellus">N.</tp:taxon-name-part> <tp:taxon-name-part taxon-name-part-type="species" reg="alboater">alboater</tp:taxon-name-part></tp:taxon-name></italic> are similar to those of <italic><tp:taxon-name><tp:taxon-name-part taxon-name-part-type="genus" reg="Neoporphyrellus">N.</tp:taxon-name-part> <tp:taxon-name-part taxon-name-part-type="species" reg="atronicotianus">atronicotianus</tp:taxon-name-part></tp:taxon-name></italic>. Moreover, both of these species are phylogenetically related. However, <italic><tp:taxon-name><tp:taxon-name-part taxon-name-part-type="genus" reg="Neoporphyrellus">N.</tp:taxon-name-part> <tp:taxon-name-part taxon-name-part-type="species" reg="atronicotianus">atronicotianus</tp:taxon-name-part></tp:taxon-name></italic> has a finely tomentose pileus and stipe, a bright brown hymenophore, a reddish-brown spore print, relatively large basidia (31–46 × 7.5–9.5 μm), and narrow pleurocystidia and cheilocystidia (9–12 μm and 6–9 μm wide, respectively).</p></tp:treatment-sec><tp:treatment-sec><!--Section generated to contain objects referenced in tp:taxon-treatment.--><fig id="F8" position="float" orientation="portrait"><object-id xmlns:xlink="http://www.w3.org/1999/xlink" content-type="doi" xlink:type="simple">10.3897/imafungus.16.159676.figure8</object-id><object-id xmlns:xlink="http://www.w3.org/1999/xlink" content-type="arpha" xlink:type="simple">30B8398B-EA86-5A7D-B7B2-3AB1895F7EA0</object-id><label>Figure 8.</label><caption><p>Basidiomata of “<italic><tp:taxon-name><tp:taxon-name-part taxon-name-part-type="genus" reg="Tylopilus">Tylopilus</tp:taxon-name-part> <tp:taxon-name-part taxon-name-part-type="species" reg="alboater">alboater</tp:taxon-name-part></tp:taxon-name></italic>” from different regions. <bold>a, b</bold><italic><tp:taxon-name><tp:taxon-name-part taxon-name-part-type="genus" reg="Neoporphyrellus">N.</tp:taxon-name-part> <tp:taxon-name-part taxon-name-part-type="species" reg="alboater">alboater</tp:taxon-name-part></tp:taxon-name></italic> from North America (<named-content xmlns:xlink="http://www.w3.org/1999/xlink" content-type="dwc:institutional_code" xlink:title="New York Botanical Garden" xlink:href="http://grbio.org/institution/new-york-botanical-garden" xlink:type="simple">NY</named-content> 1193926, images by Halling) <bold>c, d</bold><italic><tp:taxon-name><tp:taxon-name-part taxon-name-part-type="genus" reg="Neoporphyrellus">N.</tp:taxon-name-part> <tp:taxon-name-part taxon-name-part-type="species" reg="atronicotianus">atronicotianus</tp:taxon-name-part></tp:taxon-name></italic> from North America (<named-content xmlns:xlink="http://www.w3.org/1999/xlink" content-type="dwc:institutional_code" xlink:title="New York Botanical Garden" xlink:href="http://grbio.org/institution/new-york-botanical-garden" xlink:type="simple">NY</named-content> 815171, images by Both) <bold>e, f</bold><italic><tp:taxon-name><tp:taxon-name-part taxon-name-part-type="genus" reg="Neoporphyrellus">Neoporphyrellus</tp:taxon-name-part> <tp:taxon-name-part taxon-name-part-type="species" reg="sinoalboater">sinoalboater</tp:taxon-name-part></tp:taxon-name></italic> from China (<bold>e</bold><named-content xmlns:xlink="http://www.w3.org/1999/xlink" content-type="dwc:institutional_code" xlink:title="The Herbarium of Kunming Institute of Botany, Chinese Academy of Sciences" xlink:href="http://grbio.org/institution/kunming-institute-botany-chinese-academy-sciences" xlink:type="simple">KUN-HKAS</named-content> 145312, type; <bold>f</bold><named-content xmlns:xlink="http://www.w3.org/1999/xlink" content-type="dwc:institutional_code" xlink:title="The Herbarium of Kunming Institute of Botany, Chinese Academy of Sciences" xlink:href="http://grbio.org/institution/kunming-institute-botany-chinese-academy-sciences" xlink:type="simple">KUN-HKAS</named-content> 145313) <bold>g</bold><italic><tp:taxon-name><tp:taxon-name-part taxon-name-part-type="genus" reg="Abtylopilus">Abtylopilus</tp:taxon-name-part> <tp:taxon-name-part taxon-name-part-type="species" reg="australiensis">australiensis</tp:taxon-name-part></tp:taxon-name></italic> from Australia (<named-content xmlns:xlink="http://www.w3.org/1999/xlink" content-type="dwc:institutional_code" xlink:title="New York Botanical Garden" xlink:href="http://grbio.org/institution/new-york-botanical-garden" xlink:type="simple">NY</named-content> 2049854, image by Osmundson) <bold>h</bold><italic><tp:taxon-name><tp:taxon-name-part taxon-name-part-type="genus" reg="Abtylopilus">Ab.</tp:taxon-name-part> <tp:taxon-name-part taxon-name-part-type="aberration" reg="indonesiensis">indonesiensis</tp:taxon-name-part></tp:taxon-name></italic> from Indonesia (<named-content xmlns:xlink="http://www.w3.org/1999/xlink" content-type="dwc:institutional_code" xlink:title="New York Botanical Garden" xlink:href="http://grbio.org/institution/new-york-botanical-garden" xlink:type="simple">NY</named-content> 1393740, image by Halling) (c–h from <ext-link xmlns:xlink="http://www.w3.org/1999/xlink" xlink:href="https://sweetgum.nybg.org/science/vh/specimen-list/" ext-link-type="uri" xlink:type="simple">https://sweetgum.nybg.org/science/vh/specimen-list/</ext-link>).</p></caption><graphic xmlns:xlink="http://www.w3.org/1999/xlink" xlink:href="imafungus-16-e159676-g008.jpg" position="float" orientation="portrait" xlink:type="simple" id="oo_1455234.jpg"><uri content-type="original_file" xlink:type="simple">https://binary.pensoft.net/fig/1455234</uri></graphic></fig><fig id="F7" position="float" orientation="portrait"><object-id xmlns:xlink="http://www.w3.org/1999/xlink" content-type="doi" xlink:type="simple">10.3897/imafungus.16.159676.figure7</object-id><object-id xmlns:xlink="http://www.w3.org/1999/xlink" content-type="arpha" xlink:type="simple">6BED6C27-0D21-5FEA-A5FE-C3668C5AA820</object-id><label>Figure 7.</label><caption><p>Microscopic features of <italic><tp:taxon-name><tp:taxon-name-part taxon-name-part-type="genus" reg="Abtylopilus">Abtylopilus</tp:taxon-name-part> <tp:taxon-name-part taxon-name-part-type="species" reg="indonesiensis">indonesiensis</tp:taxon-name-part></tp:taxon-name></italic> (<named-content xmlns:xlink="http://www.w3.org/1999/xlink" content-type="dwc:institutional_code" xlink:title="New York Botanical Garden" xlink:href="http://grbio.org/institution/new-york-botanical-garden" xlink:type="simple">NY</named-content> 1393740, type). <bold>a</bold> Basidiospores <bold>b</bold> Basidia <bold>c</bold> Cheilo- and pleurocystidia <bold>d</bold> Pileipellis. Scale bars: 20 μm.</p></caption><graphic xmlns:xlink="http://www.w3.org/1999/xlink" xlink:href="imafungus-16-e159676-g007.jpg" position="float" orientation="portrait" xlink:type="simple" id="oo_1455233.jpg"><uri content-type="original_file" xlink:type="simple">https://binary.pensoft.net/fig/1455233</uri></graphic></fig></tp:treatment-sec><ref-list><ref id="B10"><mixed-citation xmlns:xlink="http://www.w3.org/1999/xlink" xlink:type="simple"><person-group><name name-style="western"><surname>Coker</surname><given-names>WC</given-names></name><name name-style="western"><surname>Beers</surname><given-names>AH</given-names></name></person-group> (<year>1943</year>) The <italic><tp:taxon-name><tp:taxon-name-part taxon-name-part-type="family">Boletaceae</tp:taxon-name-part></tp:taxon-name></italic> of North Carolina. The University of North Carolina Press, Chapel Hill.</mixed-citation></ref><ref id="B49"><mixed-citation xmlns:xlink="http://www.w3.org/1999/xlink" xlink:type="simple"><person-group><name name-style="western"><surname>Singer</surname><given-names>R</given-names></name></person-group> (<year>1947</year>) <article-title>The <italic><tp:taxon-name><tp:taxon-name-part taxon-name-part-type="subfamily">Boletoideae</tp:taxon-name-part></tp:taxon-name></italic> of Florida with notes on extralimital species III.</article-title><source>American Midland Naturalist</source><volume>37</volume>: <fpage>89</fpage>–<lpage>125</lpage>. <ext-link xlink:href="10.2307/2421647" ext-link-type="doi" xlink:type="simple">https://doi.org/10.2307/2421647</ext-link></mixed-citation></ref><ref id="B52"><mixed-citation xmlns:xlink="http://www.w3.org/1999/xlink" xlink:type="simple"><person-group><name name-style="western"><surname>Snell</surname><given-names>WH</given-names></name><name name-style="western"><surname>Dick</surname><given-names>EA</given-names></name></person-group> (<year>1970</year>) The Boleti of Northeastern North America. J. Cramer, Lehre.</mixed-citation></ref><ref id="B50"><mixed-citation xmlns:xlink="http://www.w3.org/1999/xlink" xlink:type="simple"><person-group><name name-style="western"><surname>Smith</surname><given-names>AH</given-names></name><name name-style="western"><surname>Thiers</surname><given-names>HD</given-names></name></person-group> (<year>1971</year>) The Boletes of Michigan. The University of Michigan Press, Ann Arbor.</mixed-citation></ref><ref id="B43"><mixed-citation xmlns:xlink="http://www.w3.org/1999/xlink" xlink:type="simple"><person-group><name name-style="western"><surname>Roody</surname><given-names>WC</given-names></name></person-group> (<year>2003</year>) Mushrooms of West Virginia and the Central Appalachians Lexington. Kentucky: University Press of Kentucky, 337–338.</mixed-citation></ref><ref id="B41"><mixed-citation xmlns:xlink="http://www.w3.org/1999/xlink" xlink:type="simple"><person-group><name name-style="western"><surname>Phillips</surname><given-names>R</given-names></name></person-group> (<year>2005</year>) <source>Mushrooms and Other <tp:taxon-name><tp:taxon-name-part taxon-name-part-type="kingdom">Fungi</tp:taxon-name-part></tp:taxon-name> of North America.</source><publisher-name>Buffalo</publisher-name>, <publisher-loc>New York: Firefly Books</publisher-loc>, <size units="page">282 pp</size>.</mixed-citation></ref><ref id="B35"><mixed-citation xmlns:xlink="http://www.w3.org/1999/xlink" xlink:type="simple"><person-group><name name-style="western"><surname>Moore</surname><given-names>JD</given-names></name><name name-style="western"><surname>Kuo</surname><given-names>M</given-names></name><name name-style="western"><surname>Deshazer</surname><given-names>D</given-names></name></person-group> (<year>2007</year>) 100 Edible Mushrooms. Ann Arbor, Michigan: The University of Michigan Press, 227–229.</mixed-citation></ref><ref id="B5"><mixed-citation xmlns:xlink="http://www.w3.org/1999/xlink" xlink:type="simple"><person-group><name name-style="western"><surname>Bessette</surname><given-names>AE</given-names></name><name name-style="western"><surname>Roody</surname><given-names>WC</given-names></name><name name-style="western"><surname>Bessette</surname><given-names>AR</given-names></name></person-group> (<year>2024</year>) Boletes of Eastern North America. Syracuse University Press, New York. <ext-link xlink:href="10.1353/book.114656" ext-link-type="doi" xlink:type="simple">https://doi.org/10.1353/book.114656</ext-link></mixed-citation></ref><ref id="B30"><mixed-citation xmlns:xlink="http://www.w3.org/1999/xlink" xlink:type="simple"><person-group><name name-style="western"><surname>Li</surname><given-names>YC</given-names></name><name name-style="western"><surname>Yang</surname><given-names>ZL</given-names></name></person-group> (<year>2021</year>) The Boletes of China: <italic><tp:taxon-name><tp:taxon-name-part taxon-name-part-type="genus">Tylopilus</tp:taxon-name-part></tp:taxon-name></italic> s.l. Singapore: Springer. <ext-link xlink:href="10.1007/978-981-16-2986-0" ext-link-type="doi" xlink:type="simple">https://doi.org/10.1007/978-981-16-2986-0</ext-link></mixed-citation></ref></ref-list></tp:taxon-treatment>
