# Supplementary material for: ﻿Global diversity of the Tylopilus alboater complex (Boletaceae, Boletales): new genus and species, and typification of the name Boletus alboater
Source: IMA Fungus. 2025 Oct 31;16:e159676. doi: 10.3897/imafungus.16.159676 (PMC12595509; doi:10.3897/imafungus.16.159676)
Supplement: XML Treatment for Neoporphyrellus atronicotianus [file imafungus.16.159676-treatment3.xml]

<!DOCTYPE tp:taxon-treatment
  PUBLIC "-//TaxonX//DTD Taxonomic Treatment Publishing DTD v0 20100105//EN" "tax-treatment-NSO.dtd">
<tp:taxon-treatment xmlns:tp="http://www.plazi.org/taxpub"><tp:treatment-meta><kwd-group><label>Taxon classification</label><kwd>
                <named-content content-type="kingdom">Animalia</named-content>
              </kwd><kwd>
                <named-content content-type="order">Boletales</named-content>
              </kwd><kwd>
                <named-content content-type="family">Boletaceae</named-content>
              </kwd></kwd-group><mixed-citation publication-type="journal"><person-group><name><surname>Li</surname><given-names>Jin</given-names></name><name><surname>Halling</surname><given-names>Roy E.</given-names></name><name><surname>Osmundson</surname><given-names>Todd W.</given-names></name><name><surname>Yang</surname><given-names>Zhu L.</given-names></name><name><surname>Li</surname><given-names>Yan-Chun</given-names></name></person-group><article-title>﻿Global diversity of the <italic><tp:taxon-name><tp:taxon-name-part taxon-name-part-type="genus" reg="Tylopilus">Tylopilus</tp:taxon-name-part> <tp:taxon-name-part taxon-name-part-type="species" reg="alboater">alboater</tp:taxon-name-part></tp:taxon-name></italic> complex (<italic><tp:taxon-name><tp:taxon-name-part taxon-name-part-type="family">Boletaceae</tp:taxon-name-part></tp:taxon-name></italic>, <italic><tp:taxon-name><tp:taxon-name-part taxon-name-part-type="order">Boletales</tp:taxon-name-part></tp:taxon-name></italic>): new genus and species, and typification of the name <italic><tp:taxon-name><tp:taxon-name-part taxon-name-part-type="genus" reg="Boletus">Boletus</tp:taxon-name-part> <tp:taxon-name-part taxon-name-part-type="species" reg="alboater">alboater</tp:taxon-name-part></tp:taxon-name></italic></article-title><source>IMA Fungus</source><day>31</day><month>10</month><year>2025</year><volume>16</volume><pub-id pub-id-type="doi">10.3897/imafungus.16.159676</pub-id></mixed-citation></tp:treatment-meta><tp:nomenclature><label>﻿</label><tp:taxon-name><object-id xmlns:xlink="http://www.w3.org/1999/xlink" content-type="arpha" xlink:type="simple">2E167ECE-A304-539D-910A-11D86D2C5CD9</object-id>
              <tp:taxon-name-part taxon-name-part-type="genus" reg="Neoporphyrellus">Neoporphyrellus</tp:taxon-name-part>
              <tp:taxon-name-part taxon-name-part-type="species" reg="atronicotianus">atronicotianus</tp:taxon-name-part>
              <object-id xmlns:xlink="http://www.w3.org/1999/xlink" content-type="mycobank" xlink:type="simple">858941</object-id>
            </tp:taxon-name><tp:taxon-authority>(Both) Yan C. Li, J. Li, Halling, Osmundson &amp; Zhu L. Yang</tp:taxon-authority><tp:taxon-status xmlns:xlink="http://www.w3.org/1999/xlink" xlink:type="simple">comb. nov.</tp:taxon-status><xref ref-type="fig" rid="F4">Figs 4</xref><xref ref-type="fig" rid="F8">, 8c, d</xref></tp:nomenclature><tp:treatment-sec sec-type="Basionym" id="SECID0E4ACK"><title>Basionym.</title><p><italic><tp:taxon-name><tp:taxon-name-part taxon-name-part-type="genus" reg="Tylopilus">Tylopilus</tp:taxon-name-part> <tp:taxon-name-part taxon-name-part-type="species" reg="atronicotianus">atronicotianus</tp:taxon-name-part></tp:taxon-name></italic> Both, Bull. Buffalo Soc. Nat. Sci. 36: 216. 1998</p></tp:treatment-sec><tp:treatment-sec sec-type="description" id="SECID0EOBCK"><title>Description.</title><p>Basidiomata medium to large sized. Pileus 7.5–20 cm in diameter, hemispherical to broadly convex or flattened; surface dry, smooth, light brown to olive-brown, becoming darker in color when matured; context whitish, staining pink to pinkish red at first, and then becoming black when injured. Hymenophore surface initially whitish, staining red at first and then blackish when injured; pores angular, up to 1.5 mm wide; tubes up to 8 mm long, bright brown, staining reddish at first and then black when injured. Stipe 6–12 × 1.5–4.5 cm, clavate to subcylindrical, solid, grayish to dark brown, almost black at the base, surface finely tomentose, sometimes finely reticulate near apex; context white, pink to pinkish-red at first, and then becoming black when injured. Spore print reddish-brown (<xref ref-type="bibr" rid="B6">Both 1998</xref>; <xref ref-type="bibr" rid="B4">Bessette et al. 2000</xref>, <xref ref-type="bibr" rid="B5">2024</xref>; and our observation).</p><p>Basidia 31–46 × 7.5–9.5 μm, clavate, thin-walled, 4-spored, hyaline to yellowish in KOH. Basidiospores [40/2/2] 7.5–10.5 × 3.5–5 μm [Q = 1.78–2.38, Q<sub>m</sub> = 2.14 ± 0.09], subfusiform in profile view with slight suprahilar depression, elongated to fusiform in ventral view, smooth, slightly thick-walled (up to 0.5 μm), hyaline to brownish in KOH, brown to yellowish brown in Melzer’s reagent. Hymenophoral trama boletoid; hyphae cylindrical, hyaline to yellowish in KOH, yellowish to yellow in Melzer’s reagent. Cheilocystidia 32–47 × 6–9 μm, fusiform or subfusiform, thin-walled, yellowish brown to brownish in KOH, yellow-brown to brown in Melzer’s reagent; surface without encrustations. Pleurocystidia morphologically similar to cheilocystidia but much bigger, 38–76 × 9–12 μm. Pileipellis a trichoderm, composed of 3.5–7 μm wide filamentous interwoven hyphae, yellowish brown to brownish in KOH, and brown to yellow-brown in Melzer’s reagent; terminal cells 11.5–76 × 3.5–5.5 μm, clavate to subcylindrical, thin-walled. Pileal trama composed of thin-walled hyphae; hyphae 4.5–9 μm wide, hyaline to yellowish in KOH, yellow to yellowish brown in Melzer’s reagent. Clamp connections absent in all tissues.</p><fig id="F4" position="float" orientation="portrait"><object-id xmlns:xlink="http://www.w3.org/1999/xlink" content-type="doi" xlink:type="simple">10.3897/imafungus.16.159676.figure4</object-id><object-id xmlns:xlink="http://www.w3.org/1999/xlink" content-type="arpha" xlink:type="simple">925B17D8-E8E5-5AF0-9A0A-3CB68989786C</object-id><label>Figure 4.</label><caption><p>Microscopic features of <italic><tp:taxon-name><tp:taxon-name-part taxon-name-part-type="genus" reg="Neoporphyrellus">Neoporphyrellus</tp:taxon-name-part> <tp:taxon-name-part taxon-name-part-type="species" reg="atronicotianus">atronicotianus</tp:taxon-name-part></tp:taxon-name></italic> (<named-content xmlns:xlink="http://www.w3.org/1999/xlink" content-type="dwc:institutional_code" xlink:title="New York Botanical Garden" xlink:href="http://grbio.org/institution/new-york-botanical-garden" xlink:type="simple">NY</named-content> 00815170, paratype). <bold>a</bold> Basidiospores <bold>b</bold> Basidia, basidioles and pleurocystidium <bold>c</bold> Cheilocystidia <bold>d</bold> Pleurocystidia <bold>e</bold> Pileipellis. Scale bars: 20 μm.</p></caption><graphic xmlns:xlink="http://www.w3.org/1999/xlink" xlink:href="imafungus-16-e159676-g004.jpg" position="float" orientation="portrait" xlink:type="simple" id="oo_1455230.jpg"><uri content-type="original_file" xlink:type="simple">https://binary.pensoft.net/fig/1455230</uri></graphic></fig></tp:treatment-sec><tp:treatment-sec sec-type="habitat" id="SECID0EODCK"><title>Habitat and distribution.</title><p>Solitary on the ground of deciduous forest dominated by red oak (<italic><tp:taxon-name><tp:taxon-name-part taxon-name-part-type="genus" reg="Quercus">Quercus</tp:taxon-name-part> <tp:taxon-name-part taxon-name-part-type="species" reg="rubra">rubra</tp:taxon-name-part></tp:taxon-name></italic>), beech (<italic><tp:taxon-name><tp:taxon-name-part taxon-name-part-type="genus" reg="Fagus">Fagus</tp:taxon-name-part></tp:taxon-name></italic> sp.), and hemlock (<italic><tp:taxon-name><tp:taxon-name-part taxon-name-part-type="genus" reg="Tsuga">Tsuga</tp:taxon-name-part></tp:taxon-name></italic> sp.); currently known in the United States from New York to West Virginia.</p></tp:treatment-sec><tp:treatment-sec sec-type="Specimen examined" id="SECID0ENECK"><title>Specimen examined.</title><p>USA • New York, Erie Co., North Collins, Town Park, alt. ca 1319 m, <named-content xmlns:xlink="http://www.w3.org/1999/xlink" content-type="dwc:verbatimCoordinates" xlink:type="simple"><named-content content-type="geo-json" specific-use="{&#34;type&#34;:&#34;Point&#34;,&#34;coordinates&#34;:[-78.941100,42.595300]}" id="NCID0EWECK" xlink:type="simple">42.5953°N, 78.9411°W</named-content></named-content>, August 1983, E.E. Both 2480 (<named-content xmlns:xlink="http://www.w3.org/1999/xlink" content-type="dwc:institutional_code" xlink:title="New York Botanical Garden" xlink:href="http://grbio.org/institution/new-york-botanical-garden" xlink:type="simple">NY</named-content> 815170, paratype); New York, Erie Co., North Collins, Ukrainian Camp, alt. ca 1319 m, <named-content xmlns:xlink="http://www.w3.org/1999/xlink" content-type="dwc:verbatimCoordinates" xlink:type="simple"><named-content content-type="geo-json" specific-use="{&#34;type&#34;:&#34;Point&#34;,&#34;coordinates&#34;:[-78.941100,42.595300]}" id="NCID0EGFCK" xlink:type="simple">42.5953°N, 78.9411°W</named-content></named-content>, 18 September 1981, B. Both 2358 (<named-content xmlns:xlink="http://www.w3.org/1999/xlink" content-type="dwc:institutional_code" xlink:title="New York Botanical Garden" xlink:href="http://grbio.org/institution/new-york-botanical-garden" xlink:type="simple">NY</named-content> 815171, paratype).</p></tp:treatment-sec><tp:treatment-sec sec-type="notes" id="SECID0ETFCK"><title>Notes.</title><p><italic><tp:taxon-name><tp:taxon-name-part taxon-name-part-type="genus" reg="Neoporphyrellus">Neoporphyrellus</tp:taxon-name-part> <tp:taxon-name-part taxon-name-part-type="species" reg="atronicotianus">atronicotianus</tp:taxon-name-part></tp:taxon-name></italic> was originally described from New York and is currently known from the eastern USA (<xref ref-type="bibr" rid="B6">Both 1998</xref>; <xref ref-type="bibr" rid="B4">Bessette et al. 2000</xref>, <xref ref-type="bibr" rid="B5">2024</xref>). It is characterized by its light brown to olive-brown pileus, whitish context staining pink to pinkish-red and then becoming black when injured, whitish hymenophore staining red at first and then blackish when injured, smooth basidiospores, and trichodermium pileipellis (<xref ref-type="bibr" rid="B6">Both 1998</xref>; <xref ref-type="bibr" rid="B4">Bessette et al. 2000</xref>, <xref ref-type="bibr" rid="B5">2024</xref>; and our observation). This species is morphologically similar to <italic><tp:taxon-name><tp:taxon-name-part taxon-name-part-type="genus" reg="Tylopilus">T.</tp:taxon-name-part> <tp:taxon-name-part taxon-name-part-type="species" reg="alpinus">alpinus</tp:taxon-name-part></tp:taxon-name></italic> Yan C. Li &amp; Zhu L. Yang, as both of them have an olive-brown pileus, whitish context, whitish hymenophore, and reticulum at the upper part of the stipe. However, <italic><tp:taxon-name><tp:taxon-name-part taxon-name-part-type="genus" reg="Tylopilus">T.</tp:taxon-name-part> <tp:taxon-name-part taxon-name-part-type="species" reg="alpinus">alpinus</tp:taxon-name-part></tp:taxon-name></italic> differs from <italic><tp:taxon-name><tp:taxon-name-part taxon-name-part-type="genus" reg="Neoporphyrellus">N.</tp:taxon-name-part> <tp:taxon-name-part taxon-name-part-type="species" reg="atronicotianus">atronicotianus</tp:taxon-name-part></tp:taxon-name></italic> in its context staining pale red to grayish red but without any black or blackish tinges when injured, hymenophore staining a brownish red to grayish red or orange-brown tinge when bruised, and relatively long basidiospores (13–14.5 μm) (<xref ref-type="bibr" rid="B30">Li and Yang 2021</xref>). <italic><tp:taxon-name><tp:taxon-name-part taxon-name-part-type="genus" reg="Neoporphyrellus">Neoporphyrellus</tp:taxon-name-part> <tp:taxon-name-part taxon-name-part-type="species" reg="atronicotianus">atronicotianus</tp:taxon-name-part></tp:taxon-name></italic> is phylogenetically closely related to <italic><tp:taxon-name><tp:taxon-name-part taxon-name-part-type="genus" reg="Neoporphyrellus">N.</tp:taxon-name-part> <tp:taxon-name-part taxon-name-part-type="species" reg="alboater">alboater</tp:taxon-name-part></tp:taxon-name></italic> and <italic><tp:taxon-name><tp:taxon-name-part taxon-name-part-type="genus" reg="Neoporphyrellus">N.</tp:taxon-name-part> <tp:taxon-name-part taxon-name-part-type="species" reg="sinoalboater">sinoalboater</tp:taxon-name-part></tp:taxon-name></italic>. However, <italic><tp:taxon-name><tp:taxon-name-part taxon-name-part-type="genus" reg="Neoporphyrellus">N.</tp:taxon-name-part> <tp:taxon-name-part taxon-name-part-type="species" reg="alboater">alboater</tp:taxon-name-part></tp:taxon-name></italic> has a black to dark gray to dark brown pileus, which is areolate with age, a finely subpruinose stipe, a white to pinkish vinaceous hymenophore, and relatively broad cheilocystidia measuring 24–46 × 8–18 μm and pleurocystidia measuring 39–56 × 13–17 μm. While <italic><tp:taxon-name><tp:taxon-name-part taxon-name-part-type="genus" reg="Neoporphyrellus">N.</tp:taxon-name-part> <tp:taxon-name-part taxon-name-part-type="species" reg="sinoalboater">sinoalboater</tp:taxon-name-part></tp:taxon-name></italic> differs from <italic><tp:taxon-name><tp:taxon-name-part taxon-name-part-type="genus" reg="Neoporphyrellus">N.</tp:taxon-name-part> <tp:taxon-name-part taxon-name-part-type="species" reg="atronicotianus">atronicotianus</tp:taxon-name-part></tp:taxon-name></italic> in its gray to brownish gray pileus and relatively small pleurocystidia (34–55 × 8–14 μm).</p></tp:treatment-sec><tp:treatment-sec><!--Section generated to contain objects referenced in tp:taxon-treatment.--><fig id="F8" position="float" orientation="portrait"><object-id xmlns:xlink="http://www.w3.org/1999/xlink" content-type="doi" xlink:type="simple">10.3897/imafungus.16.159676.figure8</object-id><object-id xmlns:xlink="http://www.w3.org/1999/xlink" content-type="arpha" xlink:type="simple">30B8398B-EA86-5A7D-B7B2-3AB1895F7EA0</object-id><label>Figure 8.</label><caption><p>Basidiomata of “<italic><tp:taxon-name><tp:taxon-name-part taxon-name-part-type="genus" reg="Tylopilus">Tylopilus</tp:taxon-name-part> <tp:taxon-name-part taxon-name-part-type="species" reg="alboater">alboater</tp:taxon-name-part></tp:taxon-name></italic>” from different regions. <bold>a, b</bold><italic><tp:taxon-name><tp:taxon-name-part taxon-name-part-type="genus" reg="Neoporphyrellus">N.</tp:taxon-name-part> <tp:taxon-name-part taxon-name-part-type="species" reg="alboater">alboater</tp:taxon-name-part></tp:taxon-name></italic> from North America (<named-content xmlns:xlink="http://www.w3.org/1999/xlink" content-type="dwc:institutional_code" xlink:title="New York Botanical Garden" xlink:href="http://grbio.org/institution/new-york-botanical-garden" xlink:type="simple">NY</named-content> 1193926, images by Halling) <bold>c, d</bold><italic><tp:taxon-name><tp:taxon-name-part taxon-name-part-type="genus" reg="Neoporphyrellus">N.</tp:taxon-name-part> <tp:taxon-name-part taxon-name-part-type="species" reg="atronicotianus">atronicotianus</tp:taxon-name-part></tp:taxon-name></italic> from North America (<named-content xmlns:xlink="http://www.w3.org/1999/xlink" content-type="dwc:institutional_code" xlink:title="New York Botanical Garden" xlink:href="http://grbio.org/institution/new-york-botanical-garden" xlink:type="simple">NY</named-content> 815171, images by Both) <bold>e, f</bold><italic><tp:taxon-name><tp:taxon-name-part taxon-name-part-type="genus" reg="Neoporphyrellus">Neoporphyrellus</tp:taxon-name-part> <tp:taxon-name-part taxon-name-part-type="species" reg="sinoalboater">sinoalboater</tp:taxon-name-part></tp:taxon-name></italic> from China (<bold>e</bold><named-content xmlns:xlink="http://www.w3.org/1999/xlink" content-type="dwc:institutional_code" xlink:title="The Herbarium of Kunming Institute of Botany, Chinese Academy of Sciences" xlink:href="http://grbio.org/institution/kunming-institute-botany-chinese-academy-sciences" xlink:type="simple">KUN-HKAS</named-content> 145312, type; <bold>f</bold><named-content xmlns:xlink="http://www.w3.org/1999/xlink" content-type="dwc:institutional_code" xlink:title="The Herbarium of Kunming Institute of Botany, Chinese Academy of Sciences" xlink:href="http://grbio.org/institution/kunming-institute-botany-chinese-academy-sciences" xlink:type="simple">KUN-HKAS</named-content> 145313) <bold>g</bold><italic><tp:taxon-name><tp:taxon-name-part taxon-name-part-type="genus" reg="Abtylopilus">Abtylopilus</tp:taxon-name-part> <tp:taxon-name-part taxon-name-part-type="species" reg="australiensis">australiensis</tp:taxon-name-part></tp:taxon-name></italic> from Australia (<named-content xmlns:xlink="http://www.w3.org/1999/xlink" content-type="dwc:institutional_code" xlink:title="New York Botanical Garden" xlink:href="http://grbio.org/institution/new-york-botanical-garden" xlink:type="simple">NY</named-content> 2049854, image by Osmundson) <bold>h</bold><italic><tp:taxon-name><tp:taxon-name-part taxon-name-part-type="genus" reg="Abtylopilus">Ab.</tp:taxon-name-part> <tp:taxon-name-part taxon-name-part-type="aberration" reg="indonesiensis">indonesiensis</tp:taxon-name-part></tp:taxon-name></italic> from Indonesia (<named-content xmlns:xlink="http://www.w3.org/1999/xlink" content-type="dwc:institutional_code" xlink:title="New York Botanical Garden" xlink:href="http://grbio.org/institution/new-york-botanical-garden" xlink:type="simple">NY</named-content> 1393740, image by Halling) (c–h from <ext-link xmlns:xlink="http://www.w3.org/1999/xlink" xlink:href="https://sweetgum.nybg.org/science/vh/specimen-list/" ext-link-type="uri" xlink:type="simple">https://sweetgum.nybg.org/science/vh/specimen-list/</ext-link>).</p></caption><graphic xmlns:xlink="http://www.w3.org/1999/xlink" xlink:href="imafungus-16-e159676-g008.jpg" position="float" orientation="portrait" xlink:type="simple" id="oo_1455234.jpg"><uri content-type="original_file" xlink:type="simple">https://binary.pensoft.net/fig/1455234</uri></graphic></fig></tp:treatment-sec><ref-list><ref id="B6"><mixed-citation xmlns:xlink="http://www.w3.org/1999/xlink" xlink:type="simple"><person-group><name name-style="western"><surname>Both</surname><given-names>EE</given-names></name></person-group> (<year>1998</year>) <article-title>New taxa of boletes and two boletes with identity problems.</article-title><source>Bulletin of the Buffalo Society of Natural Sciences</source><volume>36</volume>: <fpage>215</fpage>–<lpage>232</lpage>. <ext-link xlink:href="10.2307/jj.7220460.57" ext-link-type="doi" xlink:type="simple">https://doi.org/10.2307/jj.7220460.57</ext-link></mixed-citation></ref><ref id="B4"><mixed-citation xmlns:xlink="http://www.w3.org/1999/xlink" xlink:type="simple"><person-group><name name-style="western"><surname>Bessette</surname><given-names>AR</given-names></name><name name-style="western"><surname>Bessette</surname><given-names>A</given-names></name><name name-style="western"><surname>Roody</surname><given-names>WC</given-names></name></person-group> (<year>2000</year>) North American Boletes: A Color Guide to the Fleshy Pored Mushrooms. Syracuse University Press, New York, 259–260.</mixed-citation></ref><ref id="B5"><mixed-citation xmlns:xlink="http://www.w3.org/1999/xlink" xlink:type="simple"><person-group><name name-style="western"><surname>Bessette</surname><given-names>AE</given-names></name><name name-style="western"><surname>Roody</surname><given-names>WC</given-names></name><name name-style="western"><surname>Bessette</surname><given-names>AR</given-names></name></person-group> (<year>2024</year>) Boletes of Eastern North America. Syracuse University Press, New York. <ext-link xlink:href="10.1353/book.114656" ext-link-type="doi" xlink:type="simple">https://doi.org/10.1353/book.114656</ext-link></mixed-citation></ref><ref id="B30"><mixed-citation xmlns:xlink="http://www.w3.org/1999/xlink" xlink:type="simple"><person-group><name name-style="western"><surname>Li</surname><given-names>YC</given-names></name><name name-style="western"><surname>Yang</surname><given-names>ZL</given-names></name></person-group> (<year>2021</year>) The Boletes of China: <italic><tp:taxon-name><tp:taxon-name-part taxon-name-part-type="genus">Tylopilus</tp:taxon-name-part></tp:taxon-name></italic> s.l. Singapore: Springer. <ext-link xlink:href="10.1007/978-981-16-2986-0" ext-link-type="doi" xlink:type="simple">https://doi.org/10.1007/978-981-16-2986-0</ext-link></mixed-citation></ref></ref-list></tp:taxon-treatment>
