# Supplementary material for: ﻿Global diversity of the Tylopilus alboater complex (Boletaceae, Boletales): new genus and species, and typification of the name Boletus alboater
Source: IMA Fungus. 2025 Oct 31;16:e159676. doi: 10.3897/imafungus.16.159676 (PMC12595509; doi:10.3897/imafungus.16.159676)
Supplement: XML Treatment for Neoporphyrellus sinoalboater [file imafungus.16.159676-treatment4.xml]

<!DOCTYPE tp:taxon-treatment
  PUBLIC "-//TaxonX//DTD Taxonomic Treatment Publishing DTD v0 20100105//EN" "tax-treatment-NSO.dtd">
<tp:taxon-treatment xmlns:tp="http://www.plazi.org/taxpub"><tp:treatment-meta><kwd-group><label>Taxon classification</label><kwd>
                <named-content content-type="kingdom">Animalia</named-content>
              </kwd><kwd>
                <named-content content-type="order">Boletales</named-content>
              </kwd><kwd>
                <named-content content-type="family">Boletaceae</named-content>
              </kwd></kwd-group><mixed-citation publication-type="journal"><person-group><name><surname>Li</surname><given-names>Jin</given-names></name><name><surname>Halling</surname><given-names>Roy E.</given-names></name><name><surname>Osmundson</surname><given-names>Todd W.</given-names></name><name><surname>Yang</surname><given-names>Zhu L.</given-names></name><name><surname>Li</surname><given-names>Yan-Chun</given-names></name></person-group><article-title>﻿Global diversity of the <italic><tp:taxon-name><tp:taxon-name-part taxon-name-part-type="genus" reg="Tylopilus">Tylopilus</tp:taxon-name-part> <tp:taxon-name-part taxon-name-part-type="species" reg="alboater">alboater</tp:taxon-name-part></tp:taxon-name></italic> complex (<italic><tp:taxon-name><tp:taxon-name-part taxon-name-part-type="family">Boletaceae</tp:taxon-name-part></tp:taxon-name></italic>, <italic><tp:taxon-name><tp:taxon-name-part taxon-name-part-type="order">Boletales</tp:taxon-name-part></tp:taxon-name></italic>): new genus and species, and typification of the name <italic><tp:taxon-name><tp:taxon-name-part taxon-name-part-type="genus" reg="Boletus">Boletus</tp:taxon-name-part> <tp:taxon-name-part taxon-name-part-type="species" reg="alboater">alboater</tp:taxon-name-part></tp:taxon-name></italic></article-title><source>IMA Fungus</source><day>31</day><month>10</month><year>2025</year><volume>16</volume><pub-id pub-id-type="doi">10.3897/imafungus.16.159676</pub-id></mixed-citation></tp:treatment-meta><tp:nomenclature><label>﻿</label><tp:taxon-name><object-id xmlns:xlink="http://www.w3.org/1999/xlink" content-type="arpha" xlink:type="simple">9EA478B7-D0C7-5CEE-B442-3504C12994F8</object-id>
              <tp:taxon-name-part taxon-name-part-type="genus" reg="Neoporphyrellus">Neoporphyrellus</tp:taxon-name-part>
              <tp:taxon-name-part taxon-name-part-type="species" reg="sinoalboater">sinoalboater</tp:taxon-name-part>
              <object-id xmlns:xlink="http://www.w3.org/1999/xlink" content-type="mycobank" xlink:type="simple">858942</object-id>
            </tp:taxon-name><tp:taxon-authority>Yan C. Li, J. Li, Halling, Osmundson &amp; Zhu L. Yang</tp:taxon-authority><tp:taxon-status xmlns:xlink="http://www.w3.org/1999/xlink" xlink:type="simple">sp. nov.</tp:taxon-status><xref ref-type="fig" rid="F5">Figs 5</xref><xref ref-type="fig" rid="F8">, 8e, f</xref></tp:nomenclature><tp:treatment-sec sec-type="etymology" id="SECID0EVLCK"><title>Etymology.</title><p><italic>sino</italic> (Latin) = China, reflecting that the basidiomata were collected from China + <italic>alboater</italic> for the similarity of the basidiomata to <italic><tp:taxon-name><tp:taxon-name-part taxon-name-part-type="genus" reg="Tylopilus">T.</tp:taxon-name-part> <tp:taxon-name-part taxon-name-part-type="species" reg="alboater">alboater</tp:taxon-name-part></tp:taxon-name></italic>.</p></tp:treatment-sec><tp:treatment-sec sec-type="material" id="SECID0EKMCK"><title>Type.</title><p>CHINA • Yunnan Province, Lijiang City, Liming Town, Laojunshan, alt. ca 2516 m, <named-content xmlns:xlink="http://www.w3.org/1999/xlink" content-type="dwc:verbatimCoordinates" xlink:type="simple"><named-content content-type="geo-json" specific-use="{&#34;type&#34;:&#34;Point&#34;,&#34;coordinates&#34;:[99.850200,26.847000]}" id="NCID0ETMCK" xlink:type="simple">26.8470°N, 99.8502°E</named-content></named-content>, 31 August 2024, Y.C. Li 6989 (<named-content xmlns:xlink="http://www.w3.org/1999/xlink" content-type="dwc:institutional_code" xlink:title="The Herbarium of Kunming Institute of Botany, Chinese Academy of Sciences" xlink:href="http://grbio.org/institution/kunming-institute-botany-chinese-academy-sciences" xlink:type="simple">KUN-HKAS</named-content> 145312).</p></tp:treatment-sec><tp:treatment-sec sec-type="diagnosis" id="SECID0EANCK"><title>Diagnosis.</title><p><italic><tp:taxon-name><tp:taxon-name-part taxon-name-part-type="genus" reg="Neoporphyrellus">Neoporphyrellus</tp:taxon-name-part> <tp:taxon-name-part taxon-name-part-type="species" reg="sinoalboater">sinoalboater</tp:taxon-name-part></tp:taxon-name></italic> differs from other species of <italic><tp:taxon-name><tp:taxon-name-part taxon-name-part-type="genus" reg="Neoporphyrellus">Neoporphyrellus</tp:taxon-name-part></tp:taxon-name></italic> in its gray to brownish gray pileus, whitish to pallid context, whitish to cream and then dirty white or grayish hymenophore, grayish to blackish brown stipe, a trichoderm pileipellis composed of 3.5–7 μm wide filamentous interwoven hyphae.</p></tp:treatment-sec><tp:treatment-sec sec-type="description" id="SECID0EYNCK"><title>Description.</title><p>Basidiomata medium to large sized. Pileus 3–4.5 cm in diameter, subhemispherical to applanate; surface dry, smooth, gray (5B1) to brownish gray (5B2), staining reddish brown when bruised; margin slightly extended; context whitish (1A2) to pallid (1A3), changing to reddish (8B4) or brownish red (8C4) quickly, and then slowly becoming blackish (19F5) when injured. Hymenophore adnate to slightly decurrent, or sometimes slightly depressed around apex of stipe when mature; surface initially whitish (1A2) to cream (1A3) or dirty white to grayish (4B1); pores angular to roundish, up to 1 mm wide, tubes up to 6 mm long, concolorous or a little paler than hymenophoral surface, changing to reddish brown (8C3) at first and then becoming blackish when injured. Stipe 5–8.3 × 1–4 cm, clavate to subcylindrical, flexuous, solid, grayish (5C3) to blackish brown (5E2), dark in color downwards, staining reddish brown at first and then blackish when bruising; context white (1A1) to cream (1A2), changing to brownish red (8C4) quickly, then slowly becoming blackish (19F5) when injured; basal mycelium white (1A1). Taste and odor mild.</p><fig id="F5" position="float" orientation="portrait"><object-id xmlns:xlink="http://www.w3.org/1999/xlink" content-type="doi" xlink:type="simple">10.3897/imafungus.16.159676.figure5</object-id><object-id xmlns:xlink="http://www.w3.org/1999/xlink" content-type="arpha" xlink:type="simple">E44AFB2A-C309-5283-B32A-8121FB6EBCF7</object-id><label>Figure 5.</label><caption><p>Microscopic features of <italic><tp:taxon-name><tp:taxon-name-part taxon-name-part-type="genus" reg="Neoporphyrellus">Neoporphyrellus</tp:taxon-name-part> <tp:taxon-name-part taxon-name-part-type="species" reg="sinoalboater">sinoalboater</tp:taxon-name-part></tp:taxon-name></italic> (KUN-HKAS107186). <bold>a</bold> Basidiospores <bold>b</bold> Basidia, basidioles and pleurocystidia <bold>c</bold> Pleurocystidia <bold>d</bold> Cheilocystidia; <bold>e</bold> Pileipellis. Scale bars: 20 μm.</p></caption><graphic xmlns:xlink="http://www.w3.org/1999/xlink" xlink:href="imafungus-16-e159676-g005.jpg" position="float" orientation="portrait" xlink:type="simple" id="oo_1455231.jpg"><uri content-type="original_file" xlink:type="simple">https://binary.pensoft.net/fig/1455231</uri></graphic></fig><p>Basidia 25–34 × 9–10 μm, clavate, thin-walled, 4-spored, hyaline or yellowish brown in KOH. Basidiospores [80/4/4] (7) 7.5–9.5 (10) × (3.5) 4–4.5 (5) μm, [Q = (1.67) 1.75–2.25 (2.38), Q<sub>m</sub> = 1.99 ± 0.13], subfusiform in profile view with slight suprahilar depression, elongated to fusiform in ventral view, smooth, slightly thick-walled (up to 0.5 μm), yellowish or brownish in KOH, brown to yellowish brown in Melzer’s reagent. Hymenophoral trama boletoid; hyphae cylindrical, 4–10 μm wide, hyaline to yellowish in KOH, yellow to yellowish brown in Melzer’s reagent. Cheilocystidia 34–55 × 8–14 μm, fusiform or subfusiform, thin-walled, hyaline to brownish in KOH, yellowish brown to brownish in Melzer’s reagent; surface without encrustations. Pleurocystidia morphologically similar to cheilocystidia. Pileipellis a trichoderm, composed of 3.5–7 μm wide filamentous interwoven hyphae, yellowish brown to brownish in KOH and brown to dark brown in Melzer’s reagent; terminal cells 15–88 × 3.5–7 μm, clavate to subcylindrical or fusiform, thin-walled. Pileal trama composed of thin-walled hyphae, 3.5–6 μm wide, hyaline or yellowish in KOH, brownish in Melzer’s reagent. Clamp connections absent in all tissues.</p></tp:treatment-sec><tp:treatment-sec sec-type="habitat" id="SECID0EDPCK"><title>Habitat and distribution.</title><p>Solitary on the ground under <italic><tp:taxon-name><tp:taxon-name-part taxon-name-part-type="genus" reg="Quercus">Quercus</tp:taxon-name-part> <tp:taxon-name-part taxon-name-part-type="species" reg="semicarpifolia">semicarpifolia</tp:taxon-name-part></tp:taxon-name></italic>; currently known from central and southwestern China.</p></tp:treatment-sec><tp:treatment-sec sec-type="material" id="SECID0EUPCK"><title>Additional specimens examined.</title><p>CHINA • Hubei Province, Shennongjia, Muyu Town, alt. ca 1800 m, <named-content xmlns:xlink="http://www.w3.org/1999/xlink" content-type="dwc:verbatimCoordinates" xlink:type="simple"><named-content content-type="geo-json" specific-use="{&#34;type&#34;:&#34;Point&#34;,&#34;coordinates&#34;:[110.366300,31.468900]}" id="NCID0E4PCK" xlink:type="simple">31.4689°N, 110.3663°E</named-content></named-content>, 16 July 2012, Q. Zhao1556 (<named-content xmlns:xlink="http://www.w3.org/1999/xlink" content-type="dwc:institutional_code" xlink:title="The Herbarium of Kunming Institute of Botany, Chinese Academy of Sciences" xlink:href="http://grbio.org/institution/kunming-institute-botany-chinese-academy-sciences" xlink:type="simple">KUN-HKAS</named-content> 78815); Yunnan Province, Dali, Xiangyun Town, Dasongping Village, alt. ca 2040 m, <named-content xmlns:xlink="http://www.w3.org/1999/xlink" content-type="dwc:verbatimCoordinates" xlink:type="simple"><named-content content-type="geo-json" specific-use="{&#34;type&#34;:&#34;Point&#34;,&#34;coordinates&#34;:[100.695500,25.665300]}" id="NCID0ENQCK" xlink:type="simple">25.6653°N, 100.6955°E</named-content></named-content>, 10 July 2009, N.K. Zeng 297 (<named-content xmlns:xlink="http://www.w3.org/1999/xlink" content-type="dwc:institutional_code" xlink:title="The Herbarium of Kunming Institute of Botany, Chinese Academy of Sciences" xlink:href="http://grbio.org/institution/kunming-institute-botany-chinese-academy-sciences" xlink:type="simple">KUN-HKAS</named-content> 107186); Lijiang City, Liming Town, Laojunshan, alt. ca 2516 m, <named-content xmlns:xlink="http://www.w3.org/1999/xlink" content-type="dwc:verbatimCoordinates" xlink:type="simple"><named-content content-type="geo-json" specific-use="{&#34;type&#34;:&#34;Point&#34;,&#34;coordinates&#34;:[99.850200,26.847000]}" id="NCID0E4QCK" xlink:type="simple">26.8470°N, 99.8502°E</named-content></named-content>, 31 August 2024, Y.C. Li 7010 (<named-content xmlns:xlink="http://www.w3.org/1999/xlink" content-type="dwc:institutional_code" xlink:title="The Herbarium of Kunming Institute of Botany, Chinese Academy of Sciences" xlink:href="http://grbio.org/institution/kunming-institute-botany-chinese-academy-sciences" xlink:type="simple">KUN-HKAS</named-content> 145313).</p></tp:treatment-sec><tp:treatment-sec sec-type="notes" id="SECID0EKRCK"><title>Note.</title><p><italic><tp:taxon-name><tp:taxon-name-part taxon-name-part-type="genus" reg="Neoporphyrellus">Neoporphyrellus</tp:taxon-name-part> <tp:taxon-name-part taxon-name-part-type="species" reg="sinoalboater">sinoalboater</tp:taxon-name-part></tp:taxon-name></italic> is characterized by its gray to brownish gray pileus and stipe staining reddish brown at first and then becoming blackish when bruised; white to cream hymenophore usually staining reddish and then blackish when bruised; white to pallid context changing to reddish or brownish red initially and then slowly becoming blackish when injured; smooth basidiospores; and trichoderm pileipellis. All these features are very similar to those of <italic><tp:taxon-name><tp:taxon-name-part taxon-name-part-type="genus" reg="Abtylopilus">Abtylopilus</tp:taxon-name-part> <tp:taxon-name-part taxon-name-part-type="species" reg="scabrosus">scabrosus</tp:taxon-name-part></tp:taxon-name></italic> Yan C. Li &amp; Zhu L. Yang and <italic><tp:taxon-name><tp:taxon-name-part taxon-name-part-type="genus" reg="Abtylopilus">Abtylopilus</tp:taxon-name-part> <tp:taxon-name-part taxon-name-part-type="species" reg="alborubellus">alborubellus</tp:taxon-name-part></tp:taxon-name></italic> Yan C. Li &amp; Zhu L. Yang. However, the latter two species have a glabrous pileus, a white to cream or grayish and then grayish pink hymenophore, relatively long basidiospores (up to 11 μm), and a palisadoderm pileipellis composed of broad (up to 9 μm) vertically arranged hyphae (<xref ref-type="bibr" rid="B30">Li and Yang 2021</xref>). <italic><tp:taxon-name><tp:taxon-name-part taxon-name-part-type="genus" reg="Neoporphyrellus">Neoporphyrellus</tp:taxon-name-part> <tp:taxon-name-part taxon-name-part-type="species" reg="alboater">alboater</tp:taxon-name-part></tp:taxon-name></italic> and <italic><tp:taxon-name><tp:taxon-name-part taxon-name-part-type="genus" reg="Neoporphyrellus">N.</tp:taxon-name-part> <tp:taxon-name-part taxon-name-part-type="species" reg="atronicotianus">atronicotianus</tp:taxon-name-part></tp:taxon-name></italic> share the same discoloration as <italic><tp:taxon-name><tp:taxon-name-part taxon-name-part-type="genus" reg="Neoporphyrellus">N.</tp:taxon-name-part> <tp:taxon-name-part taxon-name-part-type="species" reg="sinoalboater">sinoalboater</tp:taxon-name-part></tp:taxon-name></italic> when injured, but <italic><tp:taxon-name><tp:taxon-name-part taxon-name-part-type="genus" reg="Neoporphyrellus">N.</tp:taxon-name-part> <tp:taxon-name-part taxon-name-part-type="species" reg="alboater">alboater</tp:taxon-name-part></tp:taxon-name></italic> has a black to dark gray to dark brown pileus becoming gray with age; a dull pinkish or flesh-colored hymenophore; fine hymenophoral pores (up to 0.5 mm wide); relatively large basidiospores measuring 8–11 × 4–5 μm; and wide hymenial cystidia measuring 39–56 × 13–17 μm (<xref ref-type="bibr" rid="B49">Singer 1947</xref>). <italic><tp:taxon-name><tp:taxon-name-part taxon-name-part-type="genus" reg="Neoporphyrellus">Neoporphyrellus</tp:taxon-name-part> <tp:taxon-name-part taxon-name-part-type="species" reg="atronicotianus">atronicotianus</tp:taxon-name-part></tp:taxon-name></italic> has a light brown to olive-brown pileus, a grayish to dark brown stipe with the base almost black, relatively long tubes (up to 22 mm), and relatively large basidia measuring 31–46 × 7.5–9.5 μm (<xref ref-type="bibr" rid="B49">Singer 1947</xref>; Bessette and Bessette 2000; <xref ref-type="bibr" rid="B3">Bessette and Bessette 2001</xref>; <xref ref-type="bibr" rid="B43">Roody 2003</xref>).</p></tp:treatment-sec><tp:treatment-sec><!--Section generated to contain objects referenced in tp:taxon-treatment.--><fig id="F8" position="float" orientation="portrait"><object-id xmlns:xlink="http://www.w3.org/1999/xlink" content-type="doi" xlink:type="simple">10.3897/imafungus.16.159676.figure8</object-id><object-id xmlns:xlink="http://www.w3.org/1999/xlink" content-type="arpha" xlink:type="simple">30B8398B-EA86-5A7D-B7B2-3AB1895F7EA0</object-id><label>Figure 8.</label><caption><p>Basidiomata of “<italic><tp:taxon-name><tp:taxon-name-part taxon-name-part-type="genus" reg="Tylopilus">Tylopilus</tp:taxon-name-part> <tp:taxon-name-part taxon-name-part-type="species" reg="alboater">alboater</tp:taxon-name-part></tp:taxon-name></italic>” from different regions. <bold>a, b</bold><italic><tp:taxon-name><tp:taxon-name-part taxon-name-part-type="genus" reg="Neoporphyrellus">N.</tp:taxon-name-part> <tp:taxon-name-part taxon-name-part-type="species" reg="alboater">alboater</tp:taxon-name-part></tp:taxon-name></italic> from North America (<named-content xmlns:xlink="http://www.w3.org/1999/xlink" content-type="dwc:institutional_code" xlink:title="New York Botanical Garden" xlink:href="http://grbio.org/institution/new-york-botanical-garden" xlink:type="simple">NY</named-content> 1193926, images by Halling) <bold>c, d</bold><italic><tp:taxon-name><tp:taxon-name-part taxon-name-part-type="genus" reg="Neoporphyrellus">N.</tp:taxon-name-part> <tp:taxon-name-part taxon-name-part-type="species" reg="atronicotianus">atronicotianus</tp:taxon-name-part></tp:taxon-name></italic> from North America (<named-content xmlns:xlink="http://www.w3.org/1999/xlink" content-type="dwc:institutional_code" xlink:title="New York Botanical Garden" xlink:href="http://grbio.org/institution/new-york-botanical-garden" xlink:type="simple">NY</named-content> 815171, images by Both) <bold>e, f</bold><italic><tp:taxon-name><tp:taxon-name-part taxon-name-part-type="genus" reg="Neoporphyrellus">Neoporphyrellus</tp:taxon-name-part> <tp:taxon-name-part taxon-name-part-type="species" reg="sinoalboater">sinoalboater</tp:taxon-name-part></tp:taxon-name></italic> from China (<bold>e</bold><named-content xmlns:xlink="http://www.w3.org/1999/xlink" content-type="dwc:institutional_code" xlink:title="The Herbarium of Kunming Institute of Botany, Chinese Academy of Sciences" xlink:href="http://grbio.org/institution/kunming-institute-botany-chinese-academy-sciences" xlink:type="simple">KUN-HKAS</named-content> 145312, type; <bold>f</bold><named-content xmlns:xlink="http://www.w3.org/1999/xlink" content-type="dwc:institutional_code" xlink:title="The Herbarium of Kunming Institute of Botany, Chinese Academy of Sciences" xlink:href="http://grbio.org/institution/kunming-institute-botany-chinese-academy-sciences" xlink:type="simple">KUN-HKAS</named-content> 145313) <bold>g</bold><italic><tp:taxon-name><tp:taxon-name-part taxon-name-part-type="genus" reg="Abtylopilus">Abtylopilus</tp:taxon-name-part> <tp:taxon-name-part taxon-name-part-type="species" reg="australiensis">australiensis</tp:taxon-name-part></tp:taxon-name></italic> from Australia (<named-content xmlns:xlink="http://www.w3.org/1999/xlink" content-type="dwc:institutional_code" xlink:title="New York Botanical Garden" xlink:href="http://grbio.org/institution/new-york-botanical-garden" xlink:type="simple">NY</named-content> 2049854, image by Osmundson) <bold>h</bold><italic><tp:taxon-name><tp:taxon-name-part taxon-name-part-type="genus" reg="Abtylopilus">Ab.</tp:taxon-name-part> <tp:taxon-name-part taxon-name-part-type="aberration" reg="indonesiensis">indonesiensis</tp:taxon-name-part></tp:taxon-name></italic> from Indonesia (<named-content xmlns:xlink="http://www.w3.org/1999/xlink" content-type="dwc:institutional_code" xlink:title="New York Botanical Garden" xlink:href="http://grbio.org/institution/new-york-botanical-garden" xlink:type="simple">NY</named-content> 1393740, image by Halling) (c–h from <ext-link xmlns:xlink="http://www.w3.org/1999/xlink" xlink:href="https://sweetgum.nybg.org/science/vh/specimen-list/" ext-link-type="uri" xlink:type="simple">https://sweetgum.nybg.org/science/vh/specimen-list/</ext-link>).</p></caption><graphic xmlns:xlink="http://www.w3.org/1999/xlink" xlink:href="imafungus-16-e159676-g008.jpg" position="float" orientation="portrait" xlink:type="simple" id="oo_1455234.jpg"><uri content-type="original_file" xlink:type="simple">https://binary.pensoft.net/fig/1455234</uri></graphic></fig></tp:treatment-sec><ref-list><ref id="B30"><mixed-citation xmlns:xlink="http://www.w3.org/1999/xlink" xlink:type="simple"><person-group><name name-style="western"><surname>Li</surname><given-names>YC</given-names></name><name name-style="western"><surname>Yang</surname><given-names>ZL</given-names></name></person-group> (<year>2021</year>) The Boletes of China: <italic><tp:taxon-name><tp:taxon-name-part taxon-name-part-type="genus">Tylopilus</tp:taxon-name-part></tp:taxon-name></italic> s.l. Singapore: Springer. <ext-link xlink:href="10.1007/978-981-16-2986-0" ext-link-type="doi" xlink:type="simple">https://doi.org/10.1007/978-981-16-2986-0</ext-link></mixed-citation></ref><ref id="B49"><mixed-citation xmlns:xlink="http://www.w3.org/1999/xlink" xlink:type="simple"><person-group><name name-style="western"><surname>Singer</surname><given-names>R</given-names></name></person-group> (<year>1947</year>) <article-title>The <italic><tp:taxon-name><tp:taxon-name-part taxon-name-part-type="subfamily">Boletoideae</tp:taxon-name-part></tp:taxon-name></italic> of Florida with notes on extralimital species III.</article-title><source>American Midland Naturalist</source><volume>37</volume>: <fpage>89</fpage>–<lpage>125</lpage>. <ext-link xlink:href="10.2307/2421647" ext-link-type="doi" xlink:type="simple">https://doi.org/10.2307/2421647</ext-link></mixed-citation></ref><ref id="B3"><mixed-citation xmlns:xlink="http://www.w3.org/1999/xlink" xlink:type="simple"><person-group><name name-style="western"><surname>Bessette</surname><given-names>A</given-names></name><name name-style="western"><surname>Bessette</surname><given-names>AR</given-names></name></person-group> (<year>2001</year>) The Rainbow Beneath my Feet: A Mushroom Dyer’s Field Guide Syracuse. New York: Syracuse University Press, 53 pp.</mixed-citation></ref><ref id="B43"><mixed-citation xmlns:xlink="http://www.w3.org/1999/xlink" xlink:type="simple"><person-group><name name-style="western"><surname>Roody</surname><given-names>WC</given-names></name></person-group> (<year>2003</year>) Mushrooms of West Virginia and the Central Appalachians Lexington. Kentucky: University Press of Kentucky, 337–338.</mixed-citation></ref></ref-list></tp:taxon-treatment>
