# Supplementary material for: ﻿Global diversity of the Tylopilus alboater complex (Boletaceae, Boletales): new genus and species, and typification of the name Boletus alboater
Source: IMA Fungus. 2025 Oct 31;16:e159676. doi: 10.3897/imafungus.16.159676 (PMC12595509; doi:10.3897/imafungus.16.159676)
Supplement: XML Treatment for Abtylopilus [file imafungus.16.159676-treatment5.xml]

<!DOCTYPE tp:taxon-treatment
  PUBLIC "-//TaxonX//DTD Taxonomic Treatment Publishing DTD v0 20100105//EN" "tax-treatment-NSO.dtd">
<tp:taxon-treatment xmlns:tp="http://www.plazi.org/taxpub"><tp:treatment-meta><kwd-group><label>Taxon classification</label><kwd>
                <named-content content-type="kingdom">Animalia</named-content>
              </kwd><kwd>
                <named-content content-type="order">Boletales</named-content>
              </kwd><kwd>
                <named-content content-type="family">Boletaceae</named-content>
              </kwd></kwd-group><mixed-citation publication-type="journal"><person-group><name><surname>Li</surname><given-names>Jin</given-names></name><name><surname>Halling</surname><given-names>Roy E.</given-names></name><name><surname>Osmundson</surname><given-names>Todd W.</given-names></name><name><surname>Yang</surname><given-names>Zhu L.</given-names></name><name><surname>Li</surname><given-names>Yan-Chun</given-names></name></person-group><article-title>﻿Global diversity of the <italic><tp:taxon-name><tp:taxon-name-part taxon-name-part-type="genus" reg="Tylopilus">Tylopilus</tp:taxon-name-part> <tp:taxon-name-part taxon-name-part-type="species" reg="alboater">alboater</tp:taxon-name-part></tp:taxon-name></italic> complex (<italic><tp:taxon-name><tp:taxon-name-part taxon-name-part-type="family">Boletaceae</tp:taxon-name-part></tp:taxon-name></italic>, <italic><tp:taxon-name><tp:taxon-name-part taxon-name-part-type="order">Boletales</tp:taxon-name-part></tp:taxon-name></italic>): new genus and species, and typification of the name <italic><tp:taxon-name><tp:taxon-name-part taxon-name-part-type="genus" reg="Boletus">Boletus</tp:taxon-name-part> <tp:taxon-name-part taxon-name-part-type="species" reg="alboater">alboater</tp:taxon-name-part></tp:taxon-name></italic></article-title><source>IMA Fungus</source><day>31</day><month>10</month><year>2025</year><volume>16</volume><pub-id pub-id-type="doi">10.3897/imafungus.16.159676</pub-id></mixed-citation></tp:treatment-meta><tp:nomenclature><label>﻿</label><tp:taxon-name><object-id xmlns:xlink="http://www.w3.org/1999/xlink" content-type="arpha" xlink:type="simple">741186B0-DC1C-50D6-B0F2-68A14405DCB7</object-id>
              <tp:taxon-name-part taxon-name-part-type="genus" reg="Abtylopilus">Abtylopilus</tp:taxon-name-part>
            </tp:taxon-name><tp:taxon-authority>Yan C. Li &amp; Zhu L. Yang, The Boletes of China: Tylopilus s. l. (Singapore): 39 (2021)</tp:taxon-authority></tp:nomenclature><tp:treatment-sec sec-type="notes" id="SECID0E6VCK"><title>Notes.</title><p><italic><tp:taxon-name><tp:taxon-name-part taxon-name-part-type="genus" reg="Abtylopilus">Abtylopilus</tp:taxon-name-part></tp:taxon-name></italic> was proposed by <xref ref-type="bibr" rid="B30">Li and Yang (2021)</xref> as a new genus based on morphological and multi-locus phylogenetic studies. This genus is characterized by its nearly glabrous pileus, white to cream hymenophore, fine hymenophoral pores (0.3–1 mm wide), initially red and then black discoloration when injured, and palisadoderm pileipellis. Two species were described from China, viz., <italic><tp:taxon-name><tp:taxon-name-part taxon-name-part-type="genus" reg="Abtylopilus">Ab.</tp:taxon-name-part> <tp:taxon-name-part taxon-name-part-type="aberration" reg="alborubellus">alborubellus</tp:taxon-name-part></tp:taxon-name></italic> and <italic><tp:taxon-name><tp:taxon-name-part taxon-name-part-type="genus" reg="Abtylopilus">Ab.</tp:taxon-name-part> <tp:taxon-name-part taxon-name-part-type="aberration" reg="scabrosus">scabrosus</tp:taxon-name-part></tp:taxon-name></italic>. Here two additional new species from Indonesia and Australia are described and documented in detail.</p></tp:treatment-sec><ref-list><ref id="B30"><mixed-citation xmlns:xlink="http://www.w3.org/1999/xlink" xlink:type="simple"><person-group><name name-style="western"><surname>Li</surname><given-names>YC</given-names></name><name name-style="western"><surname>Yang</surname><given-names>ZL</given-names></name></person-group> (<year>2021</year>) The Boletes of China: <italic><tp:taxon-name><tp:taxon-name-part taxon-name-part-type="genus">Tylopilus</tp:taxon-name-part></tp:taxon-name></italic> s.l. Singapore: Springer. <ext-link xlink:href="10.1007/978-981-16-2986-0" ext-link-type="doi" xlink:type="simple">https://doi.org/10.1007/978-981-16-2986-0</ext-link></mixed-citation></ref></ref-list></tp:taxon-treatment>
