# Supplementary material for: ﻿Global diversity of the Tylopilus alboater complex (Boletaceae, Boletales): new genus and species, and typification of the name Boletus alboater
Source: IMA Fungus. 2025 Oct 31;16:e159676. doi: 10.3897/imafungus.16.159676 (PMC12595509; doi:10.3897/imafungus.16.159676)
Supplement: XML Treatment for Abtylopilus australiensis [file imafungus.16.159676-treatment6.xml]

<!DOCTYPE tp:taxon-treatment
  PUBLIC "-//TaxonX//DTD Taxonomic Treatment Publishing DTD v0 20100105//EN" "tax-treatment-NSO.dtd">
<tp:taxon-treatment xmlns:tp="http://www.plazi.org/taxpub"><tp:treatment-meta><kwd-group><label>Taxon classification</label><kwd>
                <named-content content-type="kingdom">Animalia</named-content>
              </kwd><kwd>
                <named-content content-type="order">Boletales</named-content>
              </kwd><kwd>
                <named-content content-type="family">Boletaceae</named-content>
              </kwd></kwd-group><mixed-citation publication-type="journal"><person-group><name><surname>Li</surname><given-names>Jin</given-names></name><name><surname>Halling</surname><given-names>Roy E.</given-names></name><name><surname>Osmundson</surname><given-names>Todd W.</given-names></name><name><surname>Yang</surname><given-names>Zhu L.</given-names></name><name><surname>Li</surname><given-names>Yan-Chun</given-names></name></person-group><article-title>﻿Global diversity of the <italic><tp:taxon-name><tp:taxon-name-part taxon-name-part-type="genus" reg="Tylopilus">Tylopilus</tp:taxon-name-part> <tp:taxon-name-part taxon-name-part-type="species" reg="alboater">alboater</tp:taxon-name-part></tp:taxon-name></italic> complex (<italic><tp:taxon-name><tp:taxon-name-part taxon-name-part-type="family">Boletaceae</tp:taxon-name-part></tp:taxon-name></italic>, <italic><tp:taxon-name><tp:taxon-name-part taxon-name-part-type="order">Boletales</tp:taxon-name-part></tp:taxon-name></italic>): new genus and species, and typification of the name <italic><tp:taxon-name><tp:taxon-name-part taxon-name-part-type="genus" reg="Boletus">Boletus</tp:taxon-name-part> <tp:taxon-name-part taxon-name-part-type="species" reg="alboater">alboater</tp:taxon-name-part></tp:taxon-name></italic></article-title><source>IMA Fungus</source><day>31</day><month>10</month><year>2025</year><volume>16</volume><pub-id pub-id-type="doi">10.3897/imafungus.16.159676</pub-id></mixed-citation></tp:treatment-meta><tp:nomenclature><label>﻿</label><tp:taxon-name><object-id xmlns:xlink="http://www.w3.org/1999/xlink" content-type="arpha" xlink:type="simple">F0E93B91-F103-5BBE-94C8-675708BAD025</object-id>
              <tp:taxon-name-part taxon-name-part-type="genus" reg="Abtylopilus">Abtylopilus</tp:taxon-name-part>
              <tp:taxon-name-part taxon-name-part-type="species" reg="australiensis">australiensis</tp:taxon-name-part>
              <object-id xmlns:xlink="http://www.w3.org/1999/xlink" content-type="mycobank" xlink:type="simple">859185</object-id>
            </tp:taxon-name><tp:taxon-authority>Yan C. Li, J. Li, Halling, Osmundson &amp; Zhu L. Yang</tp:taxon-authority><tp:taxon-status xmlns:xlink="http://www.w3.org/1999/xlink" xlink:type="simple">sp. nov.</tp:taxon-status><xref ref-type="fig" rid="F6">Figs 6</xref><xref ref-type="fig" rid="F8">, 8g</xref></tp:nomenclature><tp:treatment-sec sec-type="etymology" id="SECID0EYYCK"><title>Etymology.</title><p><italic>australiensis</italic> referring to the species being found in Australia.</p></tp:treatment-sec><tp:treatment-sec sec-type="material" id="SECID0EAZCK"><title>Type.</title><p>AUSTRALIA • Queensland, Tablelands, Mareeba, Barron Gorge National Park, Wright’s Lookout, 18.8401°S, 145.6427°W, ca 367 m, 4 Feb 2006, T.W. Osmundson 1080 (Holotype: BRI AQ0796293, Isotype: <named-content xmlns:xlink="http://www.w3.org/1999/xlink" content-type="dwc:institutional_code" xlink:title="New York Botanical Garden" xlink:href="http://grbio.org/institution/new-york-botanical-garden" xlink:type="simple">NY</named-content> 2049854).</p></tp:treatment-sec><tp:treatment-sec sec-type="diagnosis" id="SECID0EVZCK"><title>Diagnosis.</title><p><italic><tp:taxon-name><tp:taxon-name-part taxon-name-part-type="genus" reg="Abtylopilus">Abtylopilus</tp:taxon-name-part> <tp:taxon-name-part taxon-name-part-type="species" reg="australiensis">australiensis</tp:taxon-name-part></tp:taxon-name></italic> differs from other species of <italic><tp:taxon-name><tp:taxon-name-part taxon-name-part-type="genus" reg="Abtylopilus">Abtylopilus</tp:taxon-name-part></tp:taxon-name></italic> in its reddish-brown pileus, reddish to orange-red hymenophore staining dark red initially then blackish when bruised, orange-red, brownish red to blackish stipe, and a trichoderm pileipellis composed of 3–4 μm wide vertically arranged to slightly interwoven hyphae.</p></tp:treatment-sec><tp:treatment-sec sec-type="description" id="SECID0EN1CK"><title>Description.</title><p>Basidiomata medium to large sized. Pileus 3.4–5.6 cm in diameter, convex to plane; surface subtomentose, dry, reddish brown(7E7-7F7); context whitish, staining dark red at first, and then becoming black when injured. Hymenophore depressed around apex of stipe; surface cream (4A3-4A4) to reddish (6A3-6A4), becoming orange-red (7A6-7A7) in age, staining dark red initially then blackish when bruised; pores nearly round, 0.3–1 mm wide, pale cream(4A2), becoming pale pinkish brown (7D5) to nearly black(4F6) in age; tubes up to 4 mm long, concolorous with hymenophoral surface. Stipe 4–5.9 × 0.7–1.1 cm, equal, solid, cream (4A2) to yellowish (4A4) when young, orange-red (7A6) to brownish red (7D8) at apex and reddish brown (6D8-6E8) to blackish (4F6) downward when mature; surface densely covered with minute-pruinose squamules; context whitish, staining dark red at first, and then becoming black when injured.</p><fig id="F6" position="float" orientation="portrait"><object-id xmlns:xlink="http://www.w3.org/1999/xlink" content-type="doi" xlink:type="simple">10.3897/imafungus.16.159676.figure6</object-id><object-id xmlns:xlink="http://www.w3.org/1999/xlink" content-type="arpha" xlink:type="simple">00BBF7E0-ED67-59D0-8FF4-46A2E54A390D</object-id><label>Figure 6.</label><caption><p>Microscopic features of <italic><tp:taxon-name><tp:taxon-name-part taxon-name-part-type="genus" reg="Abtylopilus">Abtylopilus</tp:taxon-name-part> <tp:taxon-name-part taxon-name-part-type="species" reg="australiensis">australiensis</tp:taxon-name-part></tp:taxon-name></italic> (<named-content xmlns:xlink="http://www.w3.org/1999/xlink" content-type="dwc:institutional_code" xlink:title="New York Botanical Garden" xlink:href="http://grbio.org/institution/new-york-botanical-garden" xlink:type="simple">NY</named-content> 2049854, type). <bold>a</bold> Basidiospores <bold>b</bold> Basidia and pleurocystidium <bold>c</bold> Cheilo- and pleurocystidia <bold>d</bold> Pileipellis. Scale bars: 20 μm.</p></caption><graphic xmlns:xlink="http://www.w3.org/1999/xlink" xlink:href="imafungus-16-e159676-g006.jpg" position="float" orientation="portrait" xlink:type="simple" id="oo_1455232.jpg"><uri content-type="original_file" xlink:type="simple">https://binary.pensoft.net/fig/1455232</uri></graphic></fig><p>Basidia 25–30 × 8–12 μm, clavate to narrowly clavate, thin-walled, 4-spored, hyaline to yellowish in KOH. Basidiospores [60/2/1] (8.0) 8.5–10.5 (11) × (3.0) 3.5–4.5 (5) μm [Q = (1.78) 2.11–2.86 (3.17), Q<sub>m</sub> = 2.47 ± 0.23], subcylindrical or subfusiform and inequilateral in profile view with slight suprahilar depression, oblong to fusiform in ventral view, smooth, yellowish to brownish in KOH, yellow to yellow-brown in Melzer’s reagent. Hymenophoral trama boletoid; hyphae cylindrical, hyaline to yellowish in KOH, yellowish to yellow in Melzer’s reagent. Cheilocystidia 45–56 × 12–13 μm, broadly subfusiform to fusoid-ventricose, thin-walled, yellowish to brownish in KOH, yellow to yellow-brown in Melzer’s reagent; surface without encrustations. Pleurocystidia morphologically similar to cheilocystidia. Pileipellis a trichoderm, composed of 3–4 μm wide vertically arranged to slightly interwoven hyphae, yellowish brown to brown in KOH and yellow-brown to dark brown in Melzer’s reagent; terminal cells 17–27 × 2–3 μm, subfusiform to cystidioid. Pileal trama composed of thin-walled hyphae; hyphae 2.5–4 μm wide, hyaline to yellowish in KOH and yellowish to yellow in Melzer’s reagent. Clamp connections absent in all tissues.</p></tp:treatment-sec><tp:treatment-sec sec-type="habitat" id="SECID0E52CK"><title>Habitat and distribution.</title><p>Gregarious on soil in rainforest; currently known in Australia.</p></tp:treatment-sec><tp:treatment-sec sec-type="notes" id="SECID0ED3CK"><title>Notes.</title><p><italic><tp:taxon-name><tp:taxon-name-part taxon-name-part-type="genus" reg="Abtylopilus">Abtylopilus</tp:taxon-name-part> <tp:taxon-name-part taxon-name-part-type="species" reg="australiensis">australiensis</tp:taxon-name-part></tp:taxon-name></italic> is characterized by its reddish-brown pileus; white context staining dark red at first and then becoming black when injured; reddish to orange-red hymenophore staining dark red initially and then blackish when bruised; orange-red, brownish red to blackish stipe; smooth basidiospores; and trichoderm pileipellis. Phylogenetically, <italic><tp:taxon-name><tp:taxon-name-part taxon-name-part-type="genus" reg="Abtylopilus">Ab.</tp:taxon-name-part> <tp:taxon-name-part taxon-name-part-type="aberration" reg="australiensis">australiensis</tp:taxon-name-part></tp:taxon-name></italic> clusters with <italic><tp:taxon-name><tp:taxon-name-part taxon-name-part-type="genus" reg="Abtylopilus">Ab.</tp:taxon-name-part> <tp:taxon-name-part taxon-name-part-type="aberration" reg="scabrosus">scabrosus</tp:taxon-name-part></tp:taxon-name></italic> and forms a sister group with <italic><tp:taxon-name><tp:taxon-name-part taxon-name-part-type="genus" reg="Abtylopilus">Ab.</tp:taxon-name-part> <tp:taxon-name-part taxon-name-part-type="aberration" reg="indonesiensis">indonesiensis</tp:taxon-name-part></tp:taxon-name></italic>, and they are morphologically similar to each other. However, <italic><tp:taxon-name><tp:taxon-name-part taxon-name-part-type="genus" reg="Abtylopilus">Ab.</tp:taxon-name-part> <tp:taxon-name-part taxon-name-part-type="aberration" reg="scabrosus">scabrosus</tp:taxon-name-part></tp:taxon-name></italic> differs from <italic><tp:taxon-name><tp:taxon-name-part taxon-name-part-type="genus" reg="Abtylopilus">Ab.</tp:taxon-name-part> <tp:taxon-name-part taxon-name-part-type="aberration" reg="australiensis">australiensis</tp:taxon-name-part></tp:taxon-name></italic> in its grayish red to brownish red pileus covered with tomentose squamules; gray to grayish pink hymenophore; white to dingy white stipe covered with dark scabrous squamules; and relatively large basidia measuring 28–55 × 16–17 μm (<xref ref-type="bibr" rid="B30">Li and Yang 2021</xref>). <italic><tp:taxon-name><tp:taxon-name-part taxon-name-part-type="genus" reg="Abtylopilus">Abtylopilus</tp:taxon-name-part> <tp:taxon-name-part taxon-name-part-type="species" reg="indonesiensis">indonesiensis</tp:taxon-name-part></tp:taxon-name></italic> differs from <italic><tp:taxon-name><tp:taxon-name-part taxon-name-part-type="genus" reg="Abtylopilus">Ab.</tp:taxon-name-part> <tp:taxon-name-part taxon-name-part-type="aberration" reg="australiensis">australiensis</tp:taxon-name-part></tp:taxon-name></italic> in its chocolate-brown to black pileus, pinkish hymenophore, pinkish orange stipe that is deep purple to black toward the base, and relatively small basidia measuring 26–40 × 10–11 μm (<xref ref-type="bibr" rid="B30">Li and Yang 2021</xref>).</p></tp:treatment-sec><tp:treatment-sec><!--Section generated to contain objects referenced in tp:taxon-treatment.--><fig id="F8" position="float" orientation="portrait"><object-id xmlns:xlink="http://www.w3.org/1999/xlink" content-type="doi" xlink:type="simple">10.3897/imafungus.16.159676.figure8</object-id><object-id xmlns:xlink="http://www.w3.org/1999/xlink" content-type="arpha" xlink:type="simple">30B8398B-EA86-5A7D-B7B2-3AB1895F7EA0</object-id><label>Figure 8.</label><caption><p>Basidiomata of “<italic><tp:taxon-name><tp:taxon-name-part taxon-name-part-type="genus" reg="Tylopilus">Tylopilus</tp:taxon-name-part> <tp:taxon-name-part taxon-name-part-type="species" reg="alboater">alboater</tp:taxon-name-part></tp:taxon-name></italic>” from different regions. <bold>a, b</bold><italic><tp:taxon-name><tp:taxon-name-part taxon-name-part-type="genus" reg="Neoporphyrellus">N.</tp:taxon-name-part> <tp:taxon-name-part taxon-name-part-type="species" reg="alboater">alboater</tp:taxon-name-part></tp:taxon-name></italic> from North America (<named-content xmlns:xlink="http://www.w3.org/1999/xlink" content-type="dwc:institutional_code" xlink:title="New York Botanical Garden" xlink:href="http://grbio.org/institution/new-york-botanical-garden" xlink:type="simple">NY</named-content> 1193926, images by Halling) <bold>c, d</bold><italic><tp:taxon-name><tp:taxon-name-part taxon-name-part-type="genus" reg="Neoporphyrellus">N.</tp:taxon-name-part> <tp:taxon-name-part taxon-name-part-type="species" reg="atronicotianus">atronicotianus</tp:taxon-name-part></tp:taxon-name></italic> from North America (<named-content xmlns:xlink="http://www.w3.org/1999/xlink" content-type="dwc:institutional_code" xlink:title="New York Botanical Garden" xlink:href="http://grbio.org/institution/new-york-botanical-garden" xlink:type="simple">NY</named-content> 815171, images by Both) <bold>e, f</bold><italic><tp:taxon-name><tp:taxon-name-part taxon-name-part-type="genus" reg="Neoporphyrellus">Neoporphyrellus</tp:taxon-name-part> <tp:taxon-name-part taxon-name-part-type="species" reg="sinoalboater">sinoalboater</tp:taxon-name-part></tp:taxon-name></italic> from China (<bold>e</bold><named-content xmlns:xlink="http://www.w3.org/1999/xlink" content-type="dwc:institutional_code" xlink:title="The Herbarium of Kunming Institute of Botany, Chinese Academy of Sciences" xlink:href="http://grbio.org/institution/kunming-institute-botany-chinese-academy-sciences" xlink:type="simple">KUN-HKAS</named-content> 145312, type; <bold>f</bold><named-content xmlns:xlink="http://www.w3.org/1999/xlink" content-type="dwc:institutional_code" xlink:title="The Herbarium of Kunming Institute of Botany, Chinese Academy of Sciences" xlink:href="http://grbio.org/institution/kunming-institute-botany-chinese-academy-sciences" xlink:type="simple">KUN-HKAS</named-content> 145313) <bold>g</bold><italic><tp:taxon-name><tp:taxon-name-part taxon-name-part-type="genus" reg="Abtylopilus">Abtylopilus</tp:taxon-name-part> <tp:taxon-name-part taxon-name-part-type="species" reg="australiensis">australiensis</tp:taxon-name-part></tp:taxon-name></italic> from Australia (<named-content xmlns:xlink="http://www.w3.org/1999/xlink" content-type="dwc:institutional_code" xlink:title="New York Botanical Garden" xlink:href="http://grbio.org/institution/new-york-botanical-garden" xlink:type="simple">NY</named-content> 2049854, image by Osmundson) <bold>h</bold><italic><tp:taxon-name><tp:taxon-name-part taxon-name-part-type="genus" reg="Abtylopilus">Ab.</tp:taxon-name-part> <tp:taxon-name-part taxon-name-part-type="aberration" reg="indonesiensis">indonesiensis</tp:taxon-name-part></tp:taxon-name></italic> from Indonesia (<named-content xmlns:xlink="http://www.w3.org/1999/xlink" content-type="dwc:institutional_code" xlink:title="New York Botanical Garden" xlink:href="http://grbio.org/institution/new-york-botanical-garden" xlink:type="simple">NY</named-content> 1393740, image by Halling) (c–h from <ext-link xmlns:xlink="http://www.w3.org/1999/xlink" xlink:href="https://sweetgum.nybg.org/science/vh/specimen-list/" ext-link-type="uri" xlink:type="simple">https://sweetgum.nybg.org/science/vh/specimen-list/</ext-link>).</p></caption><graphic xmlns:xlink="http://www.w3.org/1999/xlink" xlink:href="imafungus-16-e159676-g008.jpg" position="float" orientation="portrait" xlink:type="simple" id="oo_1455234.jpg"><uri content-type="original_file" xlink:type="simple">https://binary.pensoft.net/fig/1455234</uri></graphic></fig></tp:treatment-sec><ref-list><ref id="B30"><mixed-citation xmlns:xlink="http://www.w3.org/1999/xlink" xlink:type="simple"><person-group><name name-style="western"><surname>Li</surname><given-names>YC</given-names></name><name name-style="western"><surname>Yang</surname><given-names>ZL</given-names></name></person-group> (<year>2021</year>) The Boletes of China: <italic><tp:taxon-name><tp:taxon-name-part taxon-name-part-type="genus">Tylopilus</tp:taxon-name-part></tp:taxon-name></italic> s.l. Singapore: Springer. <ext-link xlink:href="10.1007/978-981-16-2986-0" ext-link-type="doi" xlink:type="simple">https://doi.org/10.1007/978-981-16-2986-0</ext-link></mixed-citation></ref></ref-list></tp:taxon-treatment>
