# Supplementary material for: ﻿Global diversity of the Tylopilus alboater complex (Boletaceae, Boletales): new genus and species, and typification of the name Boletus alboater
Source: IMA Fungus. 2025 Oct 31;16:e159676. doi: 10.3897/imafungus.16.159676 (PMC12595509; doi:10.3897/imafungus.16.159676)
Supplement: XML Treatment for Abtylopilus indonesiensis [file imafungus.16.159676-treatment7.xml]

<!DOCTYPE tp:taxon-treatment
  PUBLIC "-//TaxonX//DTD Taxonomic Treatment Publishing DTD v0 20100105//EN" "tax-treatment-NSO.dtd">
<tp:taxon-treatment xmlns:tp="http://www.plazi.org/taxpub"><tp:treatment-meta><kwd-group><label>Taxon classification</label><kwd>
                <named-content content-type="kingdom">Animalia</named-content>
              </kwd><kwd>
                <named-content content-type="order">Boletales</named-content>
              </kwd><kwd>
                <named-content content-type="family">Boletaceae</named-content>
              </kwd></kwd-group><mixed-citation publication-type="journal"><person-group><name><surname>Li</surname><given-names>Jin</given-names></name><name><surname>Halling</surname><given-names>Roy E.</given-names></name><name><surname>Osmundson</surname><given-names>Todd W.</given-names></name><name><surname>Yang</surname><given-names>Zhu L.</given-names></name><name><surname>Li</surname><given-names>Yan-Chun</given-names></name></person-group><article-title>﻿Global diversity of the <italic><tp:taxon-name><tp:taxon-name-part taxon-name-part-type="genus" reg="Tylopilus">Tylopilus</tp:taxon-name-part> <tp:taxon-name-part taxon-name-part-type="species" reg="alboater">alboater</tp:taxon-name-part></tp:taxon-name></italic> complex (<italic><tp:taxon-name><tp:taxon-name-part taxon-name-part-type="family">Boletaceae</tp:taxon-name-part></tp:taxon-name></italic>, <italic><tp:taxon-name><tp:taxon-name-part taxon-name-part-type="order">Boletales</tp:taxon-name-part></tp:taxon-name></italic>): new genus and species, and typification of the name <italic><tp:taxon-name><tp:taxon-name-part taxon-name-part-type="genus" reg="Boletus">Boletus</tp:taxon-name-part> <tp:taxon-name-part taxon-name-part-type="species" reg="alboater">alboater</tp:taxon-name-part></tp:taxon-name></italic></article-title><source>IMA Fungus</source><day>31</day><month>10</month><year>2025</year><volume>16</volume><pub-id pub-id-type="doi">10.3897/imafungus.16.159676</pub-id></mixed-citation></tp:treatment-meta><tp:nomenclature><label>﻿</label><tp:taxon-name><object-id xmlns:xlink="http://www.w3.org/1999/xlink" content-type="arpha" xlink:type="simple">352825CD-FAC5-5FDD-98D8-3CF7C2CDCD0B</object-id>
              <tp:taxon-name-part taxon-name-part-type="genus" reg="Abtylopilus">Abtylopilus</tp:taxon-name-part>
              <tp:taxon-name-part taxon-name-part-type="species" reg="indonesiensis">indonesiensis</tp:taxon-name-part>
              <object-id xmlns:xlink="http://www.w3.org/1999/xlink" content-type="mycobank" xlink:type="simple">859186</object-id>
            </tp:taxon-name><tp:taxon-authority>Yan C. Li, J. Li, Halling, Osmundson &amp; Zhu L. Yang</tp:taxon-authority><tp:taxon-status xmlns:xlink="http://www.w3.org/1999/xlink" xlink:type="simple">sp. nov.</tp:taxon-status><xref ref-type="fig" rid="F7">Figs 7</xref><xref ref-type="fig" rid="F8">, 8h</xref></tp:nomenclature><tp:treatment-sec sec-type="etymology" id="SECID0E2ADK"><title>Etymology.</title><p><italic>indonesiensis</italic> referring to the species being found in Indonesia.</p></tp:treatment-sec><tp:treatment-sec sec-type="material" id="SECID0EDBDK"><title>Type.</title><p>INDONESIA • Java, Haurbentes Park, alt. ca 300 m, <named-content xmlns:xlink="http://www.w3.org/1999/xlink" content-type="dwc:verbatimCoordinates" xlink:type="simple"><named-content content-type="geo-json" specific-use="{&#34;type&#34;:&#34;Point&#34;,&#34;coordinates&#34;:[106.438000,-6.544200]}" id="NCID0EMBDK" xlink:type="simple">6.5442°S, 106.438°E</named-content></named-content>, 16 Jan 2001, Halling 8070 (Holotype: BO; Isotype: <named-content xmlns:xlink="http://www.w3.org/1999/xlink" content-type="dwc:institutional_code" xlink:title="New York Botanical Garden" xlink:href="http://grbio.org/institution/new-york-botanical-garden" xlink:type="simple">NY</named-content> 1393740).</p></tp:treatment-sec><tp:treatment-sec sec-type="diagnosis" id="SECID0EZBDK"><title>Diagnosis.</title><p><italic><tp:taxon-name><tp:taxon-name-part taxon-name-part-type="genus" reg="Abtylopilus">Abtylopilus</tp:taxon-name-part> <tp:taxon-name-part taxon-name-part-type="species" reg="indonesiensis">indonesiensis</tp:taxon-name-part></tp:taxon-name></italic> differs from other species of <italic><tp:taxon-name><tp:taxon-name-part taxon-name-part-type="genus" reg="Abtylopilus">Abtylopilus</tp:taxon-name-part></tp:taxon-name></italic> in its a chocolate-brown to black pileus becoming a pale pinkish brown with age, a pinkish orange stipe but deep purple to black downward, a pinkish hymenophore usually, a whitish context changing to orange-red at first and then black when injured, and trichoderm pileipellis composed of 1.5–3.5 μm wide vertically arranged hyphae.</p></tp:treatment-sec><tp:treatment-sec sec-type="description" id="SECID0ERCDK"><title>Description.</title><p>Basidiomata medium to large sized. Pileus 4–10 cm in diameter, convex to plano-convex, subvelutinous to tomentose, dry, chocolate-brown (7C3-7C4) to black (4F6), fading to a pale pinkish brown; context 1–1.5 cm thick, whitish, changing to orange-red then blackish when injured. Hymenophore adnate to adnexed; surface pinkish (7A2-7A3), staining orange-red at first and then black when bruised; tubes up to 8 mm long, white initially then pinkish to flesh colored when matured, staining orange-red at first and then black when bruised; pores angular, concolorous with hymenophoral surface and staining likewise. Stipe 4–6 × 1.5–2 cm, equal, dry, subpruinose, white to pinkish orange (7A3-7B3) at apex, deep purple (13E5-13E7) to black (4F6) downwards, staining red initially then blackish when injured. Odor and taste mild.</p><fig id="F7" position="float" orientation="portrait"><object-id xmlns:xlink="http://www.w3.org/1999/xlink" content-type="doi" xlink:type="simple">10.3897/imafungus.16.159676.figure7</object-id><object-id xmlns:xlink="http://www.w3.org/1999/xlink" content-type="arpha" xlink:type="simple">6BED6C27-0D21-5FEA-A5FE-C3668C5AA820</object-id><label>Figure 7.</label><caption><p>Microscopic features of <italic><tp:taxon-name><tp:taxon-name-part taxon-name-part-type="genus" reg="Abtylopilus">Abtylopilus</tp:taxon-name-part> <tp:taxon-name-part taxon-name-part-type="species" reg="indonesiensis">indonesiensis</tp:taxon-name-part></tp:taxon-name></italic> (<named-content xmlns:xlink="http://www.w3.org/1999/xlink" content-type="dwc:institutional_code" xlink:title="New York Botanical Garden" xlink:href="http://grbio.org/institution/new-york-botanical-garden" xlink:type="simple">NY</named-content> 1393740, type). <bold>a</bold> Basidiospores <bold>b</bold> Basidia <bold>c</bold> Cheilo- and pleurocystidia <bold>d</bold> Pileipellis. Scale bars: 20 μm.</p></caption><graphic xmlns:xlink="http://www.w3.org/1999/xlink" xlink:href="imafungus-16-e159676-g007.jpg" position="float" orientation="portrait" xlink:type="simple" id="oo_1455233.jpg"><uri content-type="original_file" xlink:type="simple">https://binary.pensoft.net/fig/1455233</uri></graphic></fig><p>Basidia 26–40 × 10–11 μm, clavate, thin-walled, 4-spored, hyaline to yellowish in KOH. Basidiospores [60/3/1] 9.0–10.5 × 4–5 μm [Q = (1.90) 2.00–2.71 (2.86), Q<sub>m</sub> = 2.31 ± 0.22], subfusiform in profile view with slight suprahilar depression, elongated to fusiform in ventral view, smooth, slightly thick-walled (up to 0.5 μm), hyaline to yellowish in KOH, yellowish to yellowish brown in Melzer’s reagent. Hymenophoral trama boletoid; hyphae cylindrical, hyaline to yellowish in KOH, yellowish in Melzer’s reagent. Cheilocystidia 32–55 × 11–14 μm, fusiform or subfusiform, thin-walled, brownish to yellowish brown in KOH, yellow to yellow-brown in Melzer’s reagent. Pleurocystidia morphologically similar to cheilocystidia. Pileipellis a palisadoderm, composed of 1.5–3.5 μm wide vertically arranged hyphae, yellowish brown to brownish in KOH and yellow-brown to dark brown in Melzer’s reagent; terminal cells 15–35 × 2–3 μm, subfusiform to cystidioid, thin-walled. Pileal trama composed of thin-walled hyphae; hyphae 2–3 μm wide, hyaline to yellowish in KOH and yellowish to yellow in Melzer’s reagent. Clamp connections absent in all tissues.</p><fig id="F8" position="float" orientation="portrait"><object-id xmlns:xlink="http://www.w3.org/1999/xlink" content-type="doi" xlink:type="simple">10.3897/imafungus.16.159676.figure8</object-id><object-id xmlns:xlink="http://www.w3.org/1999/xlink" content-type="arpha" xlink:type="simple">30B8398B-EA86-5A7D-B7B2-3AB1895F7EA0</object-id><label>Figure 8.</label><caption><p>Basidiomata of “<italic><tp:taxon-name><tp:taxon-name-part taxon-name-part-type="genus" reg="Tylopilus">Tylopilus</tp:taxon-name-part> <tp:taxon-name-part taxon-name-part-type="species" reg="alboater">alboater</tp:taxon-name-part></tp:taxon-name></italic>” from different regions. <bold>a, b</bold><italic><tp:taxon-name><tp:taxon-name-part taxon-name-part-type="genus" reg="Neoporphyrellus">N.</tp:taxon-name-part> <tp:taxon-name-part taxon-name-part-type="species" reg="alboater">alboater</tp:taxon-name-part></tp:taxon-name></italic> from North America (<named-content xmlns:xlink="http://www.w3.org/1999/xlink" content-type="dwc:institutional_code" xlink:title="New York Botanical Garden" xlink:href="http://grbio.org/institution/new-york-botanical-garden" xlink:type="simple">NY</named-content> 1193926, images by Halling) <bold>c, d</bold><italic><tp:taxon-name><tp:taxon-name-part taxon-name-part-type="genus" reg="Neoporphyrellus">N.</tp:taxon-name-part> <tp:taxon-name-part taxon-name-part-type="species" reg="atronicotianus">atronicotianus</tp:taxon-name-part></tp:taxon-name></italic> from North America (<named-content xmlns:xlink="http://www.w3.org/1999/xlink" content-type="dwc:institutional_code" xlink:title="New York Botanical Garden" xlink:href="http://grbio.org/institution/new-york-botanical-garden" xlink:type="simple">NY</named-content> 815171, images by Both) <bold>e, f</bold><italic><tp:taxon-name><tp:taxon-name-part taxon-name-part-type="genus" reg="Neoporphyrellus">Neoporphyrellus</tp:taxon-name-part> <tp:taxon-name-part taxon-name-part-type="species" reg="sinoalboater">sinoalboater</tp:taxon-name-part></tp:taxon-name></italic> from China (<bold>e</bold><named-content xmlns:xlink="http://www.w3.org/1999/xlink" content-type="dwc:institutional_code" xlink:title="The Herbarium of Kunming Institute of Botany, Chinese Academy of Sciences" xlink:href="http://grbio.org/institution/kunming-institute-botany-chinese-academy-sciences" xlink:type="simple">KUN-HKAS</named-content> 145312, type; <bold>f</bold><named-content xmlns:xlink="http://www.w3.org/1999/xlink" content-type="dwc:institutional_code" xlink:title="The Herbarium of Kunming Institute of Botany, Chinese Academy of Sciences" xlink:href="http://grbio.org/institution/kunming-institute-botany-chinese-academy-sciences" xlink:type="simple">KUN-HKAS</named-content> 145313) <bold>g</bold><italic><tp:taxon-name><tp:taxon-name-part taxon-name-part-type="genus" reg="Abtylopilus">Abtylopilus</tp:taxon-name-part> <tp:taxon-name-part taxon-name-part-type="species" reg="australiensis">australiensis</tp:taxon-name-part></tp:taxon-name></italic> from Australia (<named-content xmlns:xlink="http://www.w3.org/1999/xlink" content-type="dwc:institutional_code" xlink:title="New York Botanical Garden" xlink:href="http://grbio.org/institution/new-york-botanical-garden" xlink:type="simple">NY</named-content> 2049854, image by Osmundson) <bold>h</bold><italic><tp:taxon-name><tp:taxon-name-part taxon-name-part-type="genus" reg="Abtylopilus">Ab.</tp:taxon-name-part> <tp:taxon-name-part taxon-name-part-type="aberration" reg="indonesiensis">indonesiensis</tp:taxon-name-part></tp:taxon-name></italic> from Indonesia (<named-content xmlns:xlink="http://www.w3.org/1999/xlink" content-type="dwc:institutional_code" xlink:title="New York Botanical Garden" xlink:href="http://grbio.org/institution/new-york-botanical-garden" xlink:type="simple">NY</named-content> 1393740, image by Halling) (c–h from <ext-link xmlns:xlink="http://www.w3.org/1999/xlink" xlink:href="https://sweetgum.nybg.org/science/vh/specimen-list/" ext-link-type="uri" xlink:type="simple">https://sweetgum.nybg.org/science/vh/specimen-list/</ext-link>).</p></caption><graphic xmlns:xlink="http://www.w3.org/1999/xlink" xlink:href="imafungus-16-e159676-g008.jpg" position="float" orientation="portrait" xlink:type="simple" id="oo_1455234.jpg"><uri content-type="original_file" xlink:type="simple">https://binary.pensoft.net/fig/1455234</uri></graphic></fig></tp:treatment-sec><tp:treatment-sec sec-type="habitat" id="SECID0EUIDK"><title>Habitat and distribution.</title><p>Gregarious on the ground of dipterocarp forest (<italic><tp:taxon-name><tp:taxon-name-part taxon-name-part-type="genus" reg="Shorea">Shorea</tp:taxon-name-part></tp:taxon-name></italic>, <italic><tp:taxon-name><tp:taxon-name-part taxon-name-part-type="genus" reg="Dipterocarpus">Dipterocarpus</tp:taxon-name-part></tp:taxon-name></italic>, <italic><tp:taxon-name><tp:taxon-name-part taxon-name-part-type="genus" reg="Hopea">Hopea</tp:taxon-name-part></tp:taxon-name></italic>); currently known from Indonesia.</p></tp:treatment-sec><tp:treatment-sec sec-type="notes" id="SECID0EPJDK"><title>Notes.</title><p><italic><tp:taxon-name><tp:taxon-name-part taxon-name-part-type="genus" reg="Abtylopilus">Abtylopilus</tp:taxon-name-part> <tp:taxon-name-part taxon-name-part-type="species" reg="indonesiensis">indonesiensis</tp:taxon-name-part></tp:taxon-name></italic> is characterized by a chocolate-brown to black pileus becoming pale pinkish brown with age; a pinkish orange stipe that is deep purple to black toward the base, staining reddish brown at first and then becoming blackish when bruised; a pinkish hymenophore usually staining reddish and then blackish when bruised; a whitish context changing to orange red at first and then black when injured; smooth basidiospores; and trichoderm pileipellis. <italic><tp:taxon-name><tp:taxon-name-part taxon-name-part-type="genus" reg="Abtylopilus">Abtylopilus</tp:taxon-name-part> <tp:taxon-name-part taxon-name-part-type="species" reg="indonesiensis">indonesiensis</tp:taxon-name-part></tp:taxon-name></italic> is phylogenetically related to <italic><tp:taxon-name><tp:taxon-name-part taxon-name-part-type="genus" reg="Abtylopilus">Ab.</tp:taxon-name-part> <tp:taxon-name-part taxon-name-part-type="aberration" reg="scabrosus">scabrosus</tp:taxon-name-part></tp:taxon-name></italic> and <italic><tp:taxon-name><tp:taxon-name-part taxon-name-part-type="genus" reg="Abtylopilus">Ab.</tp:taxon-name-part> <tp:taxon-name-part taxon-name-part-type="aberration" reg="australiensis">australiensis</tp:taxon-name-part></tp:taxon-name></italic>. However, <italic><tp:taxon-name><tp:taxon-name-part taxon-name-part-type="genus" reg="Abtylopilus">Ab.</tp:taxon-name-part> <tp:taxon-name-part taxon-name-part-type="aberration" reg="scabrosus">scabrosus</tp:taxon-name-part></tp:taxon-name></italic> differs from <italic><tp:taxon-name><tp:taxon-name-part taxon-name-part-type="genus" reg="Abtylopilus">Ab.</tp:taxon-name-part> <tp:taxon-name-part taxon-name-part-type="aberration" reg="indonesiensis">indonesiensis</tp:taxon-name-part></tp:taxon-name></italic> in its grayish red to brownish red or ruby pileus, white to dingy white stipe densely covered with dark scabrous squamules, and relatively large basidia measuring 28–55 × 16–17 μm (<xref ref-type="bibr" rid="B30">Li and Yang 2021</xref>). <italic><tp:taxon-name><tp:taxon-name-part taxon-name-part-type="genus" reg="Abtylopilus">Abtylopilus</tp:taxon-name-part> <tp:taxon-name-part taxon-name-part-type="species" reg="australiensis">australiensis</tp:taxon-name-part></tp:taxon-name></italic> differs from <italic><tp:taxon-name><tp:taxon-name-part taxon-name-part-type="genus" reg="Abtylopilus">Ab.</tp:taxon-name-part> <tp:taxon-name-part taxon-name-part-type="aberration" reg="indonesiensis">indonesiensis</tp:taxon-name-part></tp:taxon-name></italic> in its reddish-brown pileus, reddish to orange-red hymenophore, and reddish brown to blackish stipe densely minute-pruinose (<xref ref-type="bibr" rid="B30">Li and Yang 2021</xref>).</p></tp:treatment-sec><ref-list><ref id="B30"><mixed-citation xmlns:xlink="http://www.w3.org/1999/xlink" xlink:type="simple"><person-group><name name-style="western"><surname>Li</surname><given-names>YC</given-names></name><name name-style="western"><surname>Yang</surname><given-names>ZL</given-names></name></person-group> (<year>2021</year>) The Boletes of China: <italic><tp:taxon-name><tp:taxon-name-part taxon-name-part-type="genus">Tylopilus</tp:taxon-name-part></tp:taxon-name></italic> s.l. Singapore: Springer. <ext-link xlink:href="10.1007/978-981-16-2986-0" ext-link-type="doi" xlink:type="simple">https://doi.org/10.1007/978-981-16-2986-0</ext-link></mixed-citation></ref></ref-list></tp:taxon-treatment>
