# Supplementary material for: ﻿Global diversity of the Tylopilus alboater complex (Boletaceae, Boletales): new genus and species, and typification of the name Boletus alboater
Source: IMA Fungus. 2025 Oct 31;16:e159676. doi: 10.3897/imafungus.16.159676 (PMC12595509; doi:10.3897/imafungus.16.159676)
Supplement: Supplementary material 1 — Assembly accession, species name, voucher, BUSCO Assessment Results of genomes used in phylogenomic analyses [file imafungus-16-e159676-s001.xlsx]

## Sheet: Sheet1
Assembly Accession	Species name	Voucher	Complete BUSCOs (C)	Complete and single-copy BUSCOs (S)	Complete and duplicated BUSCOs (D)	Fragmented BUSCOs (F)	Missing BUSCOs (M)
JBPOCN000000000	Tylopilus alboater	HKAS19069	0.844	83.6% (2015)	0.8%(19)	10.0%(242)	5.6%(133)
GCA_038092815	Hortiboletus rubellus	MICH10035	0.845	81.7% (1969)	2.8%(67)	12.0%288)	3.5%(85)
JBPOCP000000000	Tylopilus alboater	HKAS 107186	0.872	87.0% (2095)	0.2%(4)	8.3%(201)	4.5%(109)
GCA_038089715	Veloporphyrellus conicus	NY796126	0.878	87.3% (2103)	0.5%(12)	7.8%(187)	4.4%(107)
GCA_038090535	Tylopilus alboater	NY1034447	0.888	82.7% (1993)	6.1%(146)	8.3%(199)	2.9%(71)
JBPOCO000000000	Tylopilus alboater	HKAS 78815	0.892	88.7% (2136)	0.5%(11)	6.3%(152)	4.5%(110)
GCA_038088955	Neotropicomus parvogracilis	TH9209	0.901	89.8% (2164)	0.3%(8)	6.6%(160)	3.3%(77)
GCA_038088875	Austroboletus festivus	TH9250	0.911	88.0% (2119)	3.1%(74)	6.1%(148)	2.8%(68)
GCA_038091355	Phylloboletellus chloephorus	MICH11739	0.916	91.4% (2203)	0.2%(5)	4.8%(115)	3.6%(86)
GCA_038090115	Strobilomyces echinocephalus	NY2342738	0.922	87.1% (2099)	5.1%(123)	4.9%(117)	2.9%(70)
GCA_038091255	Tylopilus intermedius	MICH12344	0.922	90.7% (2184)	1.5%(36)	5.8%(140)	2.0%(49)
GCA_038088675	Xanthoconium separans	UT517	0.922	89.8% (2164)	2.4%(59)	5.8%(140)	2.0%(46)
GCA_038089655	Imleria badia	NY796215	0.922	91.0% (2193)	1.2%(29)	4.9%(118)	2.9%(69)
GCA_038089495	Xerocomellus dryophilus	PAM	0.934	89.2% (2150)	4.2%(100)	4.7%(113)	1.9%(46)
GCA_038088915	Sutorius aff. eximius	TH9249	0.936	93.3% (2247)	0.3%(8)	3.9%(95)	2.5%(59)
GCA_038090975	Boletellus pseudochrysenteroides	MICH4994	0.936	93.0% (2240)	0.6%(15)	4.1%(99)	2.3%(55)
GCA_038089115	Fistulinella cinereoalba	TH8030	0.94	93.4% (2250)	0.6%(14)	3.4%(83)	2.6%(62)
GCA_000827475	Paxillus involutus	ATCC 200175	0.941	91.4% (2203)	2.7%(64)	3.7%(90)	2.2%(52)
GCA_003315995	Butyriboletus roseoflavus	ASM331599v1	0.943	94.0% (2265)	0.3%(8)	3.0%(72)	2.7%(64)
GCA_038091155	Harrya chromipes	MICH254595	0.943	92.9% (2239)	1.4%(33)	4.0%(96)	1.7%(41)
GCA_038090095	Zangia roseola	NY2342733	0.946	94.1% (2267)	0.5%(13)	3.2%(77)	2.2%(52)
GCA_038089295	Xerocomus amazonicus	TH10052	0.949	94.6% (2278)	0.3%(8)	2.7%(66)	2.4%(57)
GCA_038090415	Rossbeevera mucosa	NY1194094	0.949	93.6% (2256)	1.3%(32)	3.0%(72)	2.1%(49)
GCA_038089155	Nevesoporus exiguus	TH10119	0.95	92.2% (2222)	2.8%(68)	3.0%(73)	2.0%(46)
GCA_038088895	Xerocomus potaroensis	TH 9260	0.954	95.2% (2294)	0.2%(6)	2.5%(61)	2.1%(48)
GCA_038089215	Tylopilus vinaceipallidus	TH10094	0.959	95.4% (2299)	0.5%(13)	2.2%(54)	1.9%(43)
GCA_038090195	Boletellus deceptivus	NY2072458	0.96	95.0% (2289)	1.0%(23)	1.5%(35)	2.5%(62)
GCA_038089195	Brasilioporus rufonigricans	TH10115	0.961	95.1% (2291)	1.0%(23)	2.4%(57)	1.5%(38)
GCA_038093675	Chalciporus piperatus	EAZ1	0.964	95.5% (2300)	0.9%(22)	1.9%(45)	1.7%(42)
GCA_038088775	Boletus barrowsii	UT480	0.964	95.4% (2297)	1.0%(24)	1.5%(37)	2.1%(51)
GCA_038089875	Fistulinella prunicolor	NY2686046	0.964	95.7% (2305)	0.7%(16)	1.7%(41)	1.9%(47)
GCA_038091295	Tylopilus felleus	MICH12343	0.965	95.9% (2311)	0.6%(14)	1.9%(45)	1.6%(39)
GCA_038089915	Sutorius australiensis	NY2686008	0.966	95.3% (2295)	1.3%(31)	1.8%(43)	1.6%(40)
GCA_038093415	Xerocomellus chrysenteron	MICH10003	0.968	95.4% (2297)	1.4%(34)	1.9%(46)	1.3%(32)
GCA_038089955	Strobilomyces dryophilus	NY2685980	0.969	95.8% (2309)	1.1%(26)	1.5%(36)	1.6%(38)
GCA_038089695	Xanthoconium separans	NY815401	0.969	95.9% (2310)	1.0%(23)	1.8%(43)	1.3%(33)
GCA_038094055	Chalciporus sphaerocephalus	MVC-757	0.969	95.7% (2305)	1.2%(30)	0.8%(19)	2.3%(55)
GCA_038090155	Rossbeevera pachydermis	NY2072539	0.97	96.4% (2323)	0.6%(14)	1.1%(27)	1.9%(45)
GCA_038089595	Bothia castanella	NY817394	0.97	96.4% (2323)	0.6%(15)	1.3%(31)	1.7%(40)
GCA_025782845	Boletus coccyginus	Bolcoc1	0.971	85.0% (2047)	12.1%(291)	0.4%(10)	2.5%(61)
GCA_038090215	Harrya chromipes	NY2072388	0.975	96.8% (2331)	0.7%(18)	1.0%(25)	1.5%(35)
GCA_038092235	Leccinum boreale	MICH11247	0.975	96.6% (2328)	0.9%(21)	0.7%(18)	1.8%(42)
GCA_022837065	Boletus edulis	BD747_utah	0.978	92.1% (2218)	5.7%(137)	0.7%(18)	1.5%(36)
GCA_038091635	Leccinum snellii	MICH1128	0.978	97.0% (2336)	0.8%(19)	0.8%(19)	1.4%(35)
GCA_000827395	Paxillus rubicundulus	Ve08.2h10	0.979	97.5% (2349)	0.4%(10)	1.0%(23)	1.1%(27)
GCA_015039435	Imleria badia	Xerba1	0.979	96.7% (2330)	1.2%(28)	0.7%(16)	1.4%(35)
GCA_019364595	Butyriboletus roseoflavus	ASM1936459v1	0.979	96.4% (2323)	1.5%(37)	0.5%(11)	1.6%(38)
GCA_038089555	Chalciporus chontae	NY817307	0.98	97.5% (2349)	0.5%(12)	0.8%(20)	1.2%(28)
GCA_038093975	Chalciporus piperatus	BD1043	0.981	96.1% (2315)	2.0%(47)	0.6%(15)	1.3%(32)
GCA_019787685	Chiua virens	ASM1978768v1	0.981	88.8% (2138)	9.3%(223)	0.4%(10)	1.5%(38)
GCA_016695475	Suillus decipiens	EM49	0.983	96.6% (2327)	1.7%(42)	0.7%(16)	1.0%(24)
GCA_016695465	Suillus americanus	EM31	0.986	96.6% (2327)	2.0%(48)	0.6%(15)	0.8%(19)
