# Supplementary material for: ﻿Global diversity of the Tylopilus alboater complex (Boletaceae, Boletales): new genus and species, and typification of the name Boletus alboater
Source: IMA Fungus. 2025 Oct 31;16:e159676. doi: 10.3897/imafungus.16.159676 (PMC12595509; doi:10.3897/imafungus.16.159676)
Supplement: Supplementary material 2 — The results of AU-test, including value of bp-RELL, p-KH, p-SH, c-ELW, p-AU [file imafungus-16-e159676-s002.xlsx]

## Sheet: Sheet1
Tree	logL	deltaL	bp-RELL	p-KH	p-SH	c-ELW	p-AU
LSU-tree	-21719.9	270.48	0 -	0 -	0 -	1.41e-53 -	4.12e-83 -
tef1-α-tree	-21528.9	79.456	0 -	0.0002 -	0.0223 -	2.84e-11 -	0.000304 -
rpb1-tree	-21495.1	45.625	0.0009 -	0.0033 -	0.152 +	0.00104 -	0.000819 -
rpb2-tree	-21470.9	21.516	0.0897 +	0.1 +	0.469 +	0.0907 +	0.0879 +
concatenated-tree	-21449.4	0	0.909 +	0.9 +	1 +	0.908 +	0.928 +
