# Supplementary material for: ﻿Global diversity of the Tylopilus alboater complex (Boletaceae, Boletales): new genus and species, and typification of the name Boletus alboater
Source: IMA Fungus. 2025 Oct 31;16:e159676. doi: 10.3897/imafungus.16.159676 (PMC12595509; doi:10.3897/imafungus.16.159676)
Supplement: Supplementary material 3 — Best model [file imafungus-16-e159676-s003.nex]

phylogenetic analysis
#nexus
begin sets;
  charset lsu = DNA, 1-902;
  charset tef1-1 = DNA, 903-1094;
  charset tef2-2 = DNA, 1095-1298;
  charset tef2-3 = DNA, 1299-1354;
  charset tef2-4 = DNA, 1356-1458;
  charset tef2-5 = DNA, 1459-1542;
  charset rpb1-1 = DNA, 1543-1904;
  charset rpb1-2 = DNA, 1905-2151;
  charset rpb1-3 = DNA, 2152-2212;
  charset rpb1-4 = DNA, 2213-2348;
  charset rpb2-1 = DNA, 2349-2975;
  charset rpb2-2 = DNA, 2976-3026;
  charset rpb2-3 = DNA, 3027-3056;
  charpartition mymodels =
    TIM3{1.45181,4.76747,14.1167}+F{0.247405,0.2148,0.314589,0.223206}+I{0.497006}+R3{0.268308,0.422421,0.169024,2.34826,0.0656624,7.4586}: lsu{2.29503},
    TNe{5.92489,15.7536}+FQ+G4{0.227763}: tef1-1{1.80773},
    TPM3{1.78015,9.85476}+FQ+I{0.405802}+G4{1.98553}: tef2-2{3.2943},
    K2P{7.07822}+FQ+R2{0.17705,0.119508,0.82295,1.18943}: tef2-3{6.28527},
    TPM2{4.00867,27.7357}+FQ+I{0.543166}+G4{3.28239}: tef2-4{2.9472},
    K2P{9.78645}+FQ+G4{0.162954}: tef2-5{1.89105},
    HKY{6.69122}+F{0.17348,0.250036,0.244057,0.332428}+I{0.15524}+G4{1.73558}: rpb1-1{3.5414},
    K3P{12.8345,1.95093}+FQ+I{0.506855}+G4{1.57045}: rpb1-2{2.89845},
    K2P{5.29277}+FQ+I{0.0811117}: rpb1-3{6.78404},
    K2P{8.35845}+FQ+G4{0.176338}: rpb1-4{2.10443},
    K2P{9.31433}+FQ+I{0.60444}+G4{2.14394}: rpb2-1{2.30977},
    K2P{5.61103}+FQ+I{0.0956753}: rpb2-2{4.83186},
    K2P{15.5653}+FQ+G4{0.0856496}: rpb2-3{2.38237};
end;


phylogenomic analysis
#nexus
begin sets;
  charset 154at5204 = AA, 1-326;
  charset 461at5204 = AA, 327-544;
  charset 802at5204 = AA, 545-647;
  charset 1041at5204 = AA, 648-864;
  charset 1257at5204 = AA, 865-1370;
  charset 1393at5204 = AA, 1371-1513;
  charset 2036at5204 = AA, 1514-1865;
  charset 3885at5204 = AA, 1866-2144;
  charset 4166at5204 = AA, 2145-2362;
  charset 5370at5204 = AA, 2363-2544;
  charset 5819at5204 = AA, 2545-2795;
  charset 6063at5204 = AA, 2796-3072;
  charset 6228at5204 = AA, 3073-3607;
  charset 6431at5204 = AA, 3608-4037;
  charset 6448at5204 = AA, 4038-4295;
  charset 7043at5204 = AA, 4296-4478;
  charset 7147at5204 = AA, 4479-4665;
  charset 7625at5204 = AA, 4666-5030;
  charset 7759at5204 = AA, 5031-5331;
  charset 8837at5204 = AA, 5332-5865;
  charset 8986at5204 = AA, 5866-6187;
  charset 9244at5204 = AA, 6188-6667;
  charset 9773at5204 = AA, 6668-6958;
  charset 9959at5204 = AA, 6959-7219;
  charset 10239at5204 = AA, 7220-7633;
  charset 10526at5204 = AA, 7634-7900;
  charset 10686at5204 = AA, 7901-8124;
  charset 11389at5204 = AA, 8125-8989;
  charset 11400at5204 = AA, 8990-9750;
  charset 11514at5204 = AA, 9751-10144;
  charset 11710at5204 = AA, 10145-10858;
  charset 11869at5204 = AA, 10859-11172;
  charset 12265at5204 = AA, 11173-11463;
  charset 28090at5204 = AA, 11464-11627;
  charset 28332at5204 = AA, 11628-11807;
  charset 29507at5204 = AA, 11808-12252;
  charset 29772at5204 = AA, 12253-12509;
  charset 30443at5204 = AA, 12510-12617;
  charset 30659at5204 = AA, 12618-12764;
  charset 30868at5204 = AA, 12765-13217;
  charset 30942at5204 = AA, 13218-14145;
  charset 31317at5204 = AA, 14146-14281;
  charset 31529at5204 = AA, 14282-15209;
  charset 31697at5204 = AA, 15210-15498;
  charset 33791at5204 = AA, 15499-15734;
  charset 34852at5204 = AA, 15735-15933;
  charset 37227at5204 = AA, 15934-16048;
  charset 37334at5204 = AA, 16049-16413;
  charset 37398at5204 = AA, 16414-16679;
  charset 37496at5204 = AA, 16680-17643;
  charset 37767at5204 = AA, 17644-18116;
  charset 37789at5204 = AA, 18117-18235;
  charset 37795at5204 = AA, 18236-18414;
  charset 38001at5204 = AA, 18415-18801;
  charset 38073at5204 = AA, 18802-19222;
  charset 38120at5204 = AA, 19223-19499;
  charset 38442at5204 = AA, 19500-19730;
  charset 38465at5204 = AA, 19731-19944;
  charset 38709at5204 = AA, 19945-20183;
  charset 39201at5204 = AA, 20184-20330;
  charset 39227at5204 = AA, 20331-20672;
  charset 39400at5204 = AA, 20673-20849;
  charset 39578at5204 = AA, 20850-21274;
  charset 39628at5204 = AA, 21275-22350;
  charset 39812at5204 = AA, 22351-22699;
  charset 39815at5204 = AA, 22700-23404;
  charset 40149at5204 = AA, 23405-23706;
  charset 40169at5204 = AA, 23707-24288;
  charset 40491at5204 = AA, 24289-25056;
  charset 40608at5204 = AA, 25057-25371;
  charset 40976at5204 = AA, 25372-25515;
  charset 41057at5204 = AA, 25516-25722;
  charset 41142at5204 = AA, 25723-26386;
  charset 41162at5204 = AA, 26387-26694;
  charset 41842at5204 = AA, 26695-26934;
  charset 42375at5204 = AA, 26935-27404;
  charset 42487at5204 = AA, 27405-27791;
  charset 42915at5204 = AA, 27792-28042;
  charset 43149at5204 = AA, 28043-28268;
  charset 43174at5204 = AA, 28269-28385;
  charset 43295at5204 = AA, 28386-28760;
  charset 43361at5204 = AA, 28761-29113;
  charset 47464at5204 = AA, 29114-29305;
  charset 53989at5204 = AA, 29306-29497;
  charset 54178at5204 = AA, 29498-30023;
  charset 55723at5204 = AA, 30024-30464;
  charset 56053at5204 = AA, 30465-30988;
  charset 56821at5204 = AA, 30989-31606;
  charset 56995at5204 = AA, 31607-31841;
  charset 57842at5204 = AA, 31842-32204;
  charset 57960at5204 = AA, 32205-32642;
  charset 58035at5204 = AA, 32643-32934;
  charset 58106at5204 = AA, 32935-33122;
  charset 58492at5204 = AA, 33123-33316;
  charset 58980at5204 = AA, 33317-33514;
  charset 59201at5204 = AA, 33515-33975;
  charset 59545at5204 = AA, 33976-34166;
  charset 59584at5204 = AA, 34167-34492;
  charset 60159at5204 = AA, 34493-34953;
  charset 61634at5204 = AA, 34954-35166;
  charset 65568at5204 = AA, 35167-35426;
  charset 67315at5204 = AA, 35427-35860;
  charset 67453at5204 = AA, 35861-36048;
  charset 74057at5204 = AA, 36049-36600;
  charset 74565at5204 = AA, 36601-36887;
  charset 77590at5204 = AA, 36888-37155;
  charset 77735at5204 = AA, 37156-38120;
  charset 77791at5204 = AA, 38121-38413;
  charset 78303at5204 = AA, 38414-39611;
  charset 78918at5204 = AA, 39612-39829;
  charset 79027at5204 = AA, 39830-40412;
  charset 79401at5204 = AA, 40413-40534;
  charset 84995at5204 = AA, 40535-40638;
  charset 85042at5204 = AA, 40639-40719;
  charset 85534at5204 = AA, 40720-40805;
  charset 86163at5204 = AA, 40806-40950;
  charset 86198at5204 = AA, 40951-41443;
  charset 86981at5204 = AA, 41444-41770;
  charset 87612at5204 = AA, 41771-42158;
  charset 88605at5204 = AA, 42159-42361;
  charset 88933at5204 = AA, 42362-42802;
  charset 89049at5204 = AA, 42803-43160;
  charset 91062at5204 = AA, 43161-43617;
  charset 91301at5204 = AA, 43618-43924;
  charset 93760at5204 = AA, 43925-44083;
  charset 93805at5204 = AA, 44084-44249;
  charset 93872at5204 = AA, 44250-44363;
  charset 93908at5204 = AA, 44364-44633;
  charset 95242at5204 = AA, 44634-44911;
  charset 95339at5204 = AA, 44912-45133;
  charset 95441at5204 = AA, 45134-45522;
  charset 95468at5204 = AA, 45523-45754;
  charset 95663at5204 = AA, 45755-45975;
  charset 96314at5204 = AA, 45976-46199;
  charset 96343at5204 = AA, 46200-46692;
  charset 96661at5204 = AA, 46693-46899;
  charset 97140at5204 = AA, 46900-47047;
  charset 98180at5204 = AA, 47048-47456;
  charset 99418at5204 = AA, 47457-48351;
  charset 99547at5204 = AA, 48352-48481;
  charset 99764at5204 = AA, 48482-48768;
  charset 100742at5204 = AA, 48769-49002;
  charset 149396at5204 = AA, 49003-49352;
  charset 350352at5204 = AA, 49353-49427;
  charset 371240at5204 = AA, 49428-50769;
  charset 674976at5204 = AA, 50770-51276;
  charset 678536at5204 = AA, 51277-51529;
  charset 683505at5204 = AA, 51530-51625;
  charset 696913at5204 = AA, 51626-51913;
  charset 751460at5204 = AA, 51914-52223;
  charset 837697at5204 = AA, 52224-52353;
  charset 838753at5204 = AA, 52354-52429;
  charset 839102at5204 = AA, 52430-52848;
  charset 839421at5204 = AA, 52849-53026;
  charset 840284at5204 = AA, 53027-53474;
  charset 841847at5204 = AA, 53475-53855;
  charset 841943at5204 = AA, 53856-54326;
  charset 842004at5204 = AA, 54327-54810;
  charset 843116at5204 = AA, 54811-54991;
  charset 843549at5204 = AA, 54992-55238;
  charset 843918at5204 = AA, 55239-55361;
  charset 844099at5204 = AA, 55362-55646;
  charset 844146at5204 = AA, 55647-56003;
  charset 844762at5204 = AA, 56004-56487;
  charset 845054at5204 = AA, 56488-56806;
  charset 846322at5204 = AA, 56807-56995;
  charset 846683at5204 = AA, 56996-57093;
  charset 847543at5204 = AA, 57094-57219;
  charset 847648at5204 = AA, 57220-57363;
  charset 848014at5204 = AA, 57364-57613;
  charset 848714at5204 = AA, 57614-57748;
  charset 849413at5204 = AA, 57749-57907;
  charset 850130at5204 = AA, 57908-58255;
  charset 851680at5204 = AA, 58256-58456;
  charset 852044at5204 = AA, 58457-58648;
  charset 852233at5204 = AA, 58649-58791;
  charset 853213at5204 = AA, 58792-59428;
  charset 854290at5204 = AA, 59429-59923;
  charset 854305at5204 = AA, 59924-60356;
  charset 854607at5204 = AA, 60357-60685;
  charset 854634at5204 = AA, 60686-60860;
  charset 854635at5204 = AA, 60861-61938;
  charset 854805at5204 = AA, 61939-62190;
  charset 854902at5204 = AA, 62191-62322;
  charset 855421at5204 = AA, 62323-62460;
  charset 855446at5204 = AA, 62461-62794;
  charset 855546at5204 = AA, 62795-63585;
  charset 855666at5204 = AA, 63586-63839;
  charset 855867at5204 = AA, 63840-64208;
  charset 856193at5204 = AA, 64209-64803;
  charset 856196at5204 = AA, 64804-65598;
  charset 856331at5204 = AA, 65599-65949;
  charset 856505at5204 = AA, 65950-66020;
  charset 856578at5204 = AA, 66021-66373;
  charset 856866at5204 = AA, 66374-66672;
  charset 856942at5204 = AA, 66673-66948;
  charset 857049at5204 = AA, 66949-67185;
  charset 857486at5204 = AA, 67186-67376;
  charset 857493at5204 = AA, 67377-67616;
  charset 857543at5204 = AA, 67617-67759;
  charset 857777at5204 = AA, 67760-67826;
  charset 857807at5204 = AA, 67827-68095;
  charset 857851at5204 = AA, 68096-68450;
  charset 858054at5204 = AA, 68451-68719;
  charset 858167at5204 = AA, 68720-68991;
  charset 858214at5204 = AA, 68992-69455;
  charset 858405at5204 = AA, 69456-69790;
  charset 858730at5204 = AA, 69791-70213;
  charset 858973at5204 = AA, 70214-70685;
  charset 858983at5204 = AA, 70686-71012;
  charset 859415at5204 = AA, 71013-71727;
  charset 859704at5204 = AA, 71728-72057;
  charset 859963at5204 = AA, 72058-72624;
  charset 859991at5204 = AA, 72625-72893;
  charset 860237at5204 = AA, 72894-73154;
  charset 861187at5204 = AA, 73155-73313;
  charset 861196at5204 = AA, 73314-73389;
  charset 861364at5204 = AA, 73390-73867;
  charset 861798at5204 = AA, 73868-74096;
  charset 861850at5204 = AA, 74097-74443;
  charset 861933at5204 = AA, 74444-74853;
  charset 862599at5204 = AA, 74854-75048;
  charset 863033at5204 = AA, 75049-75514;
  charset 863557at5204 = AA, 75515-75869;
  charset 863755at5204 = AA, 75870-76001;
  charset 864022at5204 = AA, 76002-76167;
  charset 864327at5204 = AA, 76168-76492;
  charset 864409at5204 = AA, 76493-77510;
  charset 865043at5204 = AA, 77511-78084;
  charset 865075at5204 = AA, 78085-78570;
  charset 865488at5204 = AA, 78571-78806;
  charset 866067at5204 = AA, 78807-79329;
  charset 866078at5204 = AA, 79330-79605;
  charset 866108at5204 = AA, 79606-79995;
  charset 866158at5204 = AA, 79996-80463;
  charset 866372at5204 = AA, 80464-80860;
  charset 866567at5204 = AA, 80861-81779;
  charset 866625at5204 = AA, 81780-82395;
  charset 866688at5204 = AA, 82396-82573;
  charset 866906at5204 = AA, 82574-82767;
  charset 867052at5204 = AA, 82768-83043;
  charset 867063at5204 = AA, 83044-83229;
  charset 867382at5204 = AA, 83230-83500;
  charset 867490at5204 = AA, 83501-83754;
  charset 868548at5204 = AA, 83755-83924;
  charset 868589at5204 = AA, 83925-84173;
  charset 868592at5204 = AA, 84174-84499;
  charset 868662at5204 = AA, 84500-84586;
  charset 869174at5204 = AA, 84587-84860;
  charset 869456at5204 = AA, 84861-85200;
  charset 869482at5204 = AA, 85201-85394;
  charset 869773at5204 = AA, 85395-85753;
  charset 869906at5204 = AA, 85754-85926;
  charset 869919at5204 = AA, 85927-86185;
  charset 870645at5204 = AA, 86186-86347;
  charset 870727at5204 = AA, 86348-87159;
  charset 870824at5204 = AA, 87160-87799;
  charset 870957at5204 = AA, 87800-88247;
  charset 871846at5204 = AA, 88248-89095;
  charpartition mymodels =
    Q.plant+I{0.464348}+R3{0.326776,0.577647,0.1807,3.11658,0.0281763,8.80434}: 154at5204{2.16325},
    JTT+I{0.632408}+R2{0.308246,1.4392,0.0593454,9.37517}: 461at5204{0.822312},
    Q.plant+I{0.273352}+R2{0.615787,0.796458,0.110861,4.59632}: 802at5204{2.03871},
    Q.plant+I{0.478607}+G4{0.558028}: 1041at5204{2.14819},
    JTT+R3{0.859099,0.117565,0.114404,4.24828,0.0264972,15.5858}: 1257at5204{0.665329},
    Q.plant+G4{0.366532}: 1393at5204{2.31525},
    Q.mammal+R3{0.708834,0.168481,0.236976,1.98193,0.0541903,7.58266}: 2036at5204{1.32117},
    Q.bird+I{0.385929}+R3{0.36277,0.523229,0.213156,2.55317,0.0381452,6.9724}: 3885at5204{2.90097},
    Q.plant+I{0.636609}+G4{0.506472}: 4166at5204{0.967236},
    Q.plant+G4{0.415207}: 5370at5204{3.45236},
    Q.plant+I{0.346864}+R4{0.321312,0.266402,0.231652,1.74368,0.0922153,4.17697,0.00795671,15.7471}: 5819at5204{3.80067},
    JTT+I{0.523516}+G4{0.755514}: 6063at5204{1.79791},
    Q.plant+I{0.364379}+G4{0.850285}: 6228at5204{2.43574},
    Q.bird+I{0.252969}+G4{0.845937}: 6431at5204{4.10053},
    Q.plant+I{0.657095}+R2{0.292571,1.59197,0.0503337,10.6138}: 6448at5204{0.64851},
    Q.plant+I{0.491153}+G4{1.08852}: 7043at5204{2.43988},
    Q.plant+R3{0.579143,0.0142729,0.385927,1.74737,0.0349302,9.08601}: 7147at5204{0.937251},
    Q.mammal+F+R3{0.62875,0.109578,0.305876,1.7889,0.0653745,5.87268}: 7625at5204{2.36384},
    Q.plant+I{0.317076}+G4{1.17026}: 7759at5204{3.82376},
    Q.bird+I{0.248374}+G4{1.2542}: 8837at5204{3.88167},
    Q.bird+I{0.21135}+G4{0.876209}: 8986at5204{4.73675},
    Q.mammal+I{0.596036}+R3{0.281756,0.602094,0.0949694,5.04462,0.0272387,12.8961}: 9244at5204{1.10182},
    Q.bird+I{0.622161}+G4{0.379497}: 9773at5204{0.897256},
    Q.bird+I{0.160603}+G4{1.16481}: 9959at5204{4.75854},
    Q.mammal+I{0.28971}+G4{1.10343}: 10239at5204{4.17632},
    Q.plant+I{0.352509}+G4{0.897508}: 10526at5204{1.64416},
    Q.mammal+G4{0.874221}: 10686at5204{4.5005},
    Q.mammal+I{0.243255}+R3{0.415408,0.375947,0.248911,1.68953,0.0924271,4.57967}: 11389at5204{2.97506},
    Q.bird+I{0.3308}+G4{0.890664}: 11400at5204{3.4016},
    Q.bird+I{0.286665}+G4{0.796633}: 11514at5204{3.21485},
    Q.mammal+I{0.267771}+G4{1.27598}: 11710at5204{4.15842},
    Q.bird+I{0.260802}+G4{0.692683}: 11869at5204{2.07842},
    Q.bird+I{0.343014}+G4{0.83345}: 12265at5204{3.69197},
    Q.plant+I{0.751713}+G4{1.03063}: 28090at5204{0.364223},
    Q.plant+G4{0.385418}: 28332at5204{2.61591},
    Q.bird+I{0.104044}+G4{1.26537}: 29507at5204{5.28021},
    Q.mammal+I{0.426942}+G4{1.1997}: 29772at5204{1.97864},
    FLAVI+I{0.757416}+G4{0.334042}: 30443at5204{0.25479},
    cpREV+G4{0.274252}: 30659at5204{0.517559},
    Q.bird+I{0.187079}+G4{1.26818}: 30868at5204{5.93122},
    Q.bird+I{0.405015}+R3{0.368906,0.460552,0.165311,2.55649,0.0607677,6.70558}: 30942at5204{1.90915},
    Q.plant+R3{0.76648,0.187996,0.186196,2.46746,0.0473235,8.37794}: 31317at5204{1.66542},
    Q.mammal+I{0.208888}+R4{0.405203,0.282406,0.227607,1.27463,0.138702,3.22057,0.0196004,7.58929}: 31529at5204{3.30501},
    Q.bird+I{0.265896}+G4{0.682308}: 31697at5204{4.79628},
    Q.bird+I{0.247778}+G4{1.08245}: 33791at5204{3.52859},
    Q.mammal+I{0.4808}+R2{0.431304,0.979284,0.0878962,6.57174}: 34852at5204{1.18615},
    Q.mammal+I{0.548978}+R2{0.432441,1.74812,0.0185808,13.134}: 37227at5204{0.898531},
    Q.plant+I{0.308288}+G4{0.632422}: 37334at5204{3.57922},
    Q.bird+I{0.168925}+R4{0.351768,0.217085,0.257752,0.987372,0.179045,2.43078,0.04251,5.50269}: 37398at5204{5.49459},
    Q.plant+I{0.305459}+R3{0.450731,0.446416,0.20156,2.43544,0.0422501,7.28755}: 37496at5204{1.86673},
    Q.plant+R3{0.592943,0.0880224,0.327592,1.32739,0.0794651,6.45523}: 37767at5204{1.93845},
    Q.plant+G4{0.536102}: 37789at5204{2.3079},
    Q.bird+G4{0.363239}: 37795at5204{2.52639},
    Q.plant+R3{0.780727,0.0832014,0.162094,2.58436,0.0571788,9.02665}: 38001at5204{1.71441},
    Q.bird+I{0.345837}+R3{0.453791,0.590464,0.163893,2.75564,0.0364789,7.68726}: 38073at5204{2.7854},
    Q.bird+R3{0.645204,0.20279,0.290988,1.69745,0.0638082,5.88048}: 38120at5204{2.27728},
    Q.bird+I{0.330162}+G4{1.27666}: 38442at5204{3.29001},
    Q.plant+I{0.388198}+G4{0.417153}: 38465at5204{2.08327},
    Q.plant+I{0.439807}+G4{0.664369}: 38709at5204{1.85332},
    Q.plant+I{0.276588}+G4{1.13624}: 39201at5204{2.75794},
    Q.bird+I{0.315781}+R3{0.426273,0.551925,0.222513,2.38768,0.0354328,6.58824}: 39227at5204{1.96431},
    Q.bird+R3{0.708998,0.0864795,0.256259,2.33713,0.0347432,9.77965}: 39400at5204{1.59808},
    Q.bird+G4{0.644754}: 39578at5204{2.9508},
    Q.bird+I{0.142089}+G4{1.03293}: 39628at5204{4.49732},
    Q.mammal+I{0.544804}+R3{0.335092,0.848366,0.11263,5.08931,0.00747336,19.0688}: 39812at5204{1.76208},
    Q.bird+I{0.190602}+G4{0.989195}: 39815at5204{5.749},
    Q.bird+R3{0.70371,0.122989,0.246083,2.0452,0.0502069,8.16947}: 40149at5204{1.55788},
    Q.bird+I{0.25325}+R3{0.42999,0.346283,0.194658,1.7061,0.122102,4.25052}: 40169at5204{2.80501},
    Q.mammal+I{0.5384}+R3{0.271935,0.621986,0.122106,2.81995,0.067559,7.20151}: 40491at5204{1.88662},
    Q.plant+R3{0.652533,0.0867275,0.279591,1.69267,0.067876,6.92666}: 40608at5204{1.6441},
    Q.plant+R2{0.909556,0.24186,0.0904442,8.62426}: 40976at5204{0.710412},
    Q.mammal+R3{0.639739,0.166045,0.294205,1.82981,0.0660559,5.38082}: 41057at5204{2.19172},
    Q.bird+I{0.177362}+R3{0.417397,0.321923,0.317049,1.64216,0.0881929,3.91172}: 41142at5204{4.93339},
    Q.plant+I{0.425867}+R2{0.471266,1.1168,0.102867,4.60487}: 41162at5204{1.90054},
    Q.plant+I{0.230504}+G4{0.465805}: 41842at5204{3.36054},
    Q.bird+R3{0.675614,0.133139,0.256144,1.93851,0.0682423,6.05947}: 42375at5204{1.46244},
    Q.mammal+I{0.52267}+G4{0.663423}: 42487at5204{1.81197},
    Q.bird+R3{0.506289,0.115762,0.361107,1.17101,0.132604,3.91039}: 42915at5204{3.96197},
    Q.bird+I{0.297115}+R3{0.346329,0.280656,0.277934,1.72298,0.0786226,5.39191}: 43149at5204{3.55736},
    Q.bird+G4{0.444654}: 43174at5204{2.44729},
    Q.plant+I{0.188625}+G4{0.800496}: 43295at5204{5.10831},
    Q.bird+F+I{0.445785}+G4{1.2474}: 43361at5204{2.71231},
    Q.plant+I{0.310371}+G4{0.578709}: 47464at5204{2.5322},
    Q.plant+G4{0.76547}: 53989at5204{6.6907},
    Q.bird+I{0.178938}+G4{1.02173}: 54178at5204{5.42773},
    Q.bird+I{0.217566}+G4{1.11613}: 55723at5204{5.25879},
    Q.plant+I{0.42382}+G4{0.806601}: 56053at5204{2.68107},
    Q.bird+G4{0.519287}: 56821at5204{3.62261},
    Q.plant+G4{0.675433}: 56995at5204{4.9655},
    Q.mammal+R3{0.500123,0.0988692,0.391848,1.25233,0.108029,4.25656}: 57842at5204{3.16059},
    Q.mammal+I{0.12144}+G4{1.03689}: 57960at5204{5.94735},
    Q.bird+I{0.609875}+G4{0.751352}: 58035at5204{1.75188},
    JTT+I{0.233182}+G4{1.43672}: 58106at5204{5.0072},
    JTT+I{0.605987}+G4{0.663605}: 58492at5204{3.21622},
    Q.plant+R3{0.531033,0.208401,0.371028,1.21495,0.0979389,4.47782}: 58980at5204{3.40355},
    Q.bird+R3{0.661858,0.155152,0.232777,1.47104,0.105365,5.26633}: 59201at5204{2.02792},
    Q.bird+I{0.122319}+G4{1.4041}: 59545at5204{5.87095},
    Q.bird+I{0.3146}+R3{0.411484,0.442662,0.232402,2.47364,0.0415137,5.85282}: 59584at5204{4.11405},
    Q.plant+F+I{0.356923}+G4{1.18016}: 60159at5204{3.60791},
    Q.bird+I{0.411568}+R3{0.339718,0.564728,0.209636,2.42722,0.0390782,7.65949}: 61634at5204{2.28972},
    Q.mammal+G4{0.639334}: 65568at5204{4.35393},
    Q.plant+R4{0.517418,0.170346,0.311102,0.985098,0.155984,3.12179,0.0154959,7.64356}: 67315at5204{3.236},
    Q.bird+I{0.166297}+G4{1.12525}: 67453at5204{6.24437},
    Q.bird+I{0.379111}+G4{0.922608}: 74057at5204{3.49103},
    Q.bird+I{0.182996}+G4{0.842918}: 74565at5204{4.50634},
    JTT+I{0.416667}+G4{0.44018}: 77590at5204{2.22623},
    Q.bird+F+I{0.150718}+R4{0.409534,0.292525,0.294701,1.41617,0.140827,2.9924,0.00421987,9.82106}: 77735at5204{4.75918},
    Q.bird+I{0.298153}+R3{0.405401,0.407837,0.245095,2.15117,0.0513504,5.98673}: 77791at5204{2.62036},
    Q.mammal+I{0.457603}+G4{0.818669}: 78303at5204{2.34911},
    Q.bird+G4{0.199847}: 78918at5204{1.0319},
    Q.bird+R4{0.444358,0.0608981,0.287206,0.648993,0.221513,2.49697,0.0469227,4.9748}: 79027at5204{4.59811},
    Q.plant+I{0.576644}+R2{0.374608,1.58881,0.0487479,8.3043}: 79401at5204{1.56825},
    Q.yeast+G4{0.253207}: 84995at5204{1.09016},
    Q.plant+I{0.587472}+R2{0.340856,1.02627,0.0716723,9.07169}: 85042at5204{0.971849},
    Q.plant+I{0.413683}+G4{0.40699}: 85534at5204{1.91536},
    Q.plant+I{0.375284}+G4{0.595902}: 86163at5204{1.99806},
    Q.bird+I{0.336884}+R3{0.380367,0.430683,0.222423,2.29255,0.0603254,5.40843}: 86198at5204{3.75457},
    Q.plant+I{0.612536}+G4{0.544609}: 86981at5204{1.12044},
    Q.bird+G4{0.523404}: 87612at5204{2.48057},
    Q.bird+G4{0.732449}: 88605at5204{4.10963},
    Q.bird+I{0.186263}+G4{0.899294}: 88933at5204{4.61884},
    FLAVI+R3{0.692329,0.222897,0.252373,1.82473,0.055298,6.96534}: 89049at5204{1.39869},
    Q.plant+R4{0.59169,0.0628792,0.248473,1.2133,0.142035,3.53459,0.0178015,8.94794}: 91062at5204{2.65324},
    FLAVI+G4{0.793792}: 91301at5204{4.01542},
    Q.plant+I{0.198267}+G4{0.856171}: 93760at5204{4.02713},
    Q.plant+R3{0.646424,0.126939,0.314447,2.04283,0.0391288,7.04296}: 93805at5204{2.31929},
    Q.plant+G4{0.290426}: 93872at5204{1.74024},
    Q.bird+G4{0.635603}: 93908at5204{6.03362},
    Q.bird+I{0.322207}+R3{0.373442,0.503033,0.264866,2.13202,0.0394856,6.26677}: 95242at5204{2.82097},
    FLAVI+G4{0.471236}: 95339at5204{5.20406},
    Q.mammal+R3{0.561733,0.109322,0.326812,1.38119,0.111455,4.37129}: 95441at5204{3.93719},
    Q.plant+F+I{0.28486}+G4{0.997985}: 95468at5204{3.4982},
    Q.plant+R3{0.615282,0.184026,0.324931,1.64631,0.0597874,5.8848}: 95663at5204{2.82651},
    Q.plant+I{0.315858}+G4{0.905687}: 96314at5204{3.02259},
    Q.mammal+I{0.188196}+G4{1.03985}: 96343at5204{4.14625},
    Q.bird+I{0.275483}+G4{0.646383}: 96661at5204{3.21105},
    Q.bird+I{0.270071}+G4{1.04095}: 97140at5204{3.63805},
    Q.mammal+I{0.200138}+R3{0.418328,0.300036,0.326349,1.89714,0.0551849,4.6273}: 98180at5204{3.30895},
    Q.mammal+I{0.199519}+G4{0.852691}: 99418at5204{3.90617},
    Q.bird+I{0.473843}+G4{0.697794}: 99547at5204{2.02332},
    Q.bird+G4{0.434154}: 99764at5204{4.4256},
    Q.bird+G4{0.618193}: 100742at5204{4.91059},
    Q.bird+I{0.242185}+G4{1.20244}: 149396at5204{4.58055},
    Q.bird+I{0.814005}+G4{0.527235}: 350352at5204{0.598954},
    Q.bird+I{0.33074}+R3{0.409361,0.455515,0.195145,2.2896,0.064755,5.66328}: 371240at5204{2.41297},
    Q.bird+R3{0.542388,0.0793741,0.328889,1.05769,0.128722,4.73177}: 674976at5204{2.07579},
    Q.mammal+R3{0.650105,0.152506,0.264956,1.71112,0.0849395,5.26826}: 678536at5204{2.93993},
    Q.plant+G4{0.306114}: 683505at5204{1.464},
    Q.mammal+I{0.47381}+G4{0.685956}: 696913at5204{2.14708},
    Q.bird+I{0.357273}+G4{1.04579}: 751460at5204{3.24694},
    JTTDCMut+I{0.235894}+G4{1.07268}: 837697at5204{4.37262},
    Q.insect+R2{0.945003,0.336392,0.0549967,12.4027}: 838753at5204{0.388036},
    Q.plant+I{0.588379}+R3{0.252328,0.693537,0.13387,3.87734,0.0254232,12.034}: 839102at5204{1.58269},
    Q.plant+G4{0.619356}: 839421at5204{2.88399},
    Q.plant+I{0.793213}+R2{0.16198,1.54175,0.044807,16.7445}: 840284at5204{0.788592},
    Q.plant+I{0.751542}+R2{0.210426,1.43302,0.0380318,18.3651}: 841847at5204{0.642419},
    Q.plant+I{0.615185}+G4{0.779013}: 841943at5204{1.30008},
    Q.plant+I{0.384566}+R3{0.38257,0.342074,0.176081,2.54818,0.0567822,7.40452}: 842004at5204{3.23305},
    Q.yeast+I{0.74015}+G4{0.563176}: 843116at5204{0.547488},
    Q.bird+G4{0.638461}: 843549at5204{4.82076},
    Q.plant+I{0.288846}+G4{0.970504}: 843918at5204{4.14778},
    Q.mammal+I{0.661908}+G4{0.596985}: 844099at5204{1.39405},
    Q.plant+R3{0.647991,0.111667,0.253717,1.43007,0.0982926,5.74621}: 844146at5204{1.48951},
    Q.plant+I{0.408876}+R3{0.429446,0.591689,0.134692,3.56021,0.0269857,9.87079}: 844762at5204{1.76551},
    Q.plant+I{0.381112}+G4{0.39185}: 845054at5204{1.98354},
    Q.bird+R2{0.885154,0.420076,0.114846,5.46964}: 846322at5204{0.705322},
    Q.insect+I{0.869122}+G4{0.751883}: 846683at5204{0.639763},
    Q.mammal+I{0.612712}+G4{0.627023}: 847543at5204{1.24299},
    FLU+R2{0.867225,0.31463,0.132775,5.47653}: 847648at5204{0.654782},
    Q.mammal+R2{0.880137,0.379637,0.119863,5.55524}: 848014at5204{0.834773},
    Q.plant+R3{0.627945,0.101697,0.322611,1.82541,0.0494439,7.02297}: 848714at5204{1.29255},
    Q.plant+R2{0.872016,0.192568,0.127984,6.50144}: 849413at5204{0.93358},
    Q.bird+I{0.546725}+R3{0.294478,0.725933,0.147974,3.94731,0.0108235,18.6752}: 850130at5204{1.678},
    Q.mammal+I{0.646973}+G4{0.462765}: 851680at5204{0.636595},
    Q.plant+I{0.338736}+G4{0.911086}: 852044at5204{1.91692},
    Q.pfam+I{0.680244}+G4{0.742696}: 852233at5204{0.693303},
    Q.bird+I{0.41028}+G4{0.704118}: 853213at5204{3.06027},
    Q.mammal+I{0.388136}+G4{1.01149}: 854290at5204{3.24082},
    Q.bird+R4{0.388914,0.0622608,0.352559,0.656591,0.20128,2.24275,0.0572468,5.11607}: 854305at5204{4.16773},
    Q.plant+R3{0.825903,0.112634,0.148612,3.35134,0.0254851,16.0457}: 854607at5204{1.05269},
    Q.plant+I{0.705088}+G4{1.16064}: 854634at5204{0.407299},
    Q.plant+R3{0.786035,0.163561,0.163732,2.40768,0.0502327,9.50019}: 854635at5204{0.972238},
    Q.plant+R3{0.567736,0.185552,0.331896,1.41627,0.100368,4.23045}: 854805at5204{3.35597},
    cpREV+R3{0.674507,0.106289,0.280593,1.94346,0.0448993,8.52985}: 854902at5204{1.75089},
    Q.mammal+I{0.421338}+R2{0.490001,0.734711,0.0886607,7.21843}: 855421at5204{1.30981},
    Q.plant+R4{0.564979,0.0419954,0.338662,1.48387,0.0876009,4.0442,0.00875801,13.6406}: 855446at5204{2.7633},
    Q.bird+I{0.430768}+R3{0.354855,0.426585,0.132311,2.47077,0.0820658,6.35727}: 855546at5204{1.89172},
    Q.bird+I{0.219407}+G4{1.35}: 855666at5204{4.08255},
    Q.plant+R3{0.663678,0.0966952,0.263249,1.69856,0.0730735,6.68754}: 855867at5204{1.66758},
    Q.bird+R4{0.468384,0.140761,0.290321,0.810183,0.186823,2.33254,0.0544727,4.82964}: 856193at5204{3.32022},
    Q.mammal+R4{0.510463,0.114776,0.278227,1.0196,0.183917,2.67203,0.0273932,6.07082}: 856196at5204{3.76716},
    Q.bird+G4{0.616386}: 856331at5204{5.0826},
    JTTDCMut+R2{0.951472,0.381759,0.0485281,13.1216}: 856505at5204{0.394362},
    Q.plant+R3{0.517965,0.0614443,0.371295,1.21541,0.11074,4.66769}: 856578at5204{2.26514},
    Q.bird+G4{0.454949}: 856866at5204{3.13161},
    Q.bird+G4{0.729386}: 856942at5204{4.43375},
    Q.plant+I{0.436878}+R3{0.322935,0.277018,0.166966,1.73139,0.0732208,8.48744}: 857049at5204{1.20756},
    Q.plant+G4{0.37892}: 857486at5204{2.73193},
    Q.plant+R3{0.742747,0.132208,0.187435,2.20567,0.0698174,6.99514}: 857493at5204{1.2669},
    Q.plant+R2{0.848429,0.247022,0.151571,5.21484}: 857543at5204{0.961935},
    HIVb+R3{0.665834,0.16452,0.318648,2.36883,0.0155174,8.7406}: 857777at5204{3.08377},
    Q.plant+R3{0.600952,0.0719417,0.343184,1.77011,0.0558632,6.25264}: 857807at5204{1.60586},
    Q.plant+I{0.78162}+G4{0.740175}: 857851at5204{0.355054},
    Q.plant+G4{0.942623}: 858054at5204{5.64438},
    Q.bird+I{0.236419}+G4{1.42938}: 858167at5204{6.07783},
    Q.mammal+I{0.316435}+G4{0.736662}: 858214at5204{2.00397},
    Q.bird+I{0.21559}+G4{1.18737}: 858405at5204{5.02722},
    Q.bird+I{0.186413}+R3{0.507784,0.434982,0.239954,1.92395,0.0658487,4.82109}: 858730at5204{3.07698},
    Q.plant+I{0.424421}+G4{0.779285}: 858973at5204{2.86483},
    Q.bird+G4{0.634687}: 858983at5204{4.75527},
    Q.bird+I{0.349397}+G4{0.59726}: 859415at5204{2.9914},
    Q.mammal+R4{0.467742,0.092806,0.319252,0.883959,0.171701,2.51354,0.0413047,5.87847}: 859704at5204{4.20271},
    Q.plant+R4{0.722831,0.058745,0.158411,1.42038,0.0877284,4.50381,0.0310296,10.8742}: 859963at5204{1.85678},
    Q.bird+I{0.160908}+G4{1.02628}: 859991at5204{5.67497},
    Q.bird+I{0.228282}+G4{0.991275}: 860237at5204{3.64482},
    Q.bird+I{0.278688}+G4{0.842436}: 861187at5204{3.74988},
    Q.plant+I{0.479076}+R2{0.451557,0.948277,0.0693664,8.24317}: 861196at5204{1.60608},
    Q.mammal+I{0.427764}+G4{0.735365}: 861364at5204{1.82876},
    Q.plant+G4{0.709347}: 861798at5204{3.96252},
    Q.plant+I{0.587745}+R2{0.357056,1.14624,0.0551986,10.7019}: 861850at5204{0.838378},
    Q.bird+I{0.305153}+G4{0.652878}: 861933at5204{2.66861},
    Q.mammal+R3{0.777501,0.287649,0.216839,3.18739,0.00565996,15.0536}: 862599at5204{1.23969},
    Q.bird+I{0.193338}+G4{0.815899}: 863033at5204{3.52263},
    Q.bird+I{0.135552}+G4{0.934484}: 863557at5204{6.91682},
    Q.bird+I{0.407438}+G4{0.691841}: 863755at5204{2.13836},
    Q.bird+I{0.233842}+G4{1.6701}: 864022at5204{3.42318},
    Q.bird+I{0.307388}+G4{0.653225}: 864327at5204{2.33907},
    Q.mammal+I{0.454312}+R3{0.391779,0.742287,0.132617,3.72416,0.0212933,10.1113}: 864409at5204{1.2978},
    Q.plant+R3{0.710214,0.119752,0.229065,2.13732,0.0607206,7.00526}: 865043at5204{1.97225},
    Q.plant+I{0.380314}+R3{0.361652,0.402421,0.18415,2.11522,0.0738834,6.29296}: 865075at5204{2.17706},
    Q.plant+I{0.552684}+G4{0.659264}: 865488at5204{1.12801},
    Q.bird+I{0.141176}+R4{0.303748,0.16099,0.244635,0.851743,0.268213,2.08771,0.0422287,4.32839}: 866067at5204{6.42451},
    Q.plant+I{0.447812}+R2{0.430105,0.869974,0.122083,5.12619}: 866078at5204{1.94698},
    Q.mammal+R3{0.857871,0.280551,0.135478,4.36747,0.00665066,25.2044}: 866108at5204{0.820931},
    Q.bird+R3{0.759814,0.105665,0.202654,2.63123,0.0375324,10.2974}: 866158at5204{1.12181},
    Q.bird+I{0.222006}+G4{0.847337}: 866372at5204{4.02155},
    Q.bird+I{0.224372}+R3{0.432306,0.358112,0.249407,1.70903,0.0939151,4.46087}: 866567at5204{3.11161},
    Q.mammal+I{0.417827}+G4{0.882958}: 866625at5204{2.28675},
    Q.bird+G4{0.304718}: 866688at5204{1.68316},
    Q.mammal+G4{0.364859}: 866906at5204{2.16745},
    Q.plant+I{0.605728}+R3{0.203009,0.625574,0.184114,4.01556,0.00714918,18.699}: 867052at5204{1.58199},
    Q.bird+G4{0.648842}: 867063at5204{3.21598},
    Q.bird+G4{0.834103}: 867382at5204{4.41466},
    Q.bird+G4{0.442616}: 867490at5204{3.28959},
    Q.plant+R3{0.718343,0.104749,0.213905,1.8448,0.0677529,7.82466}: 868548at5204{2.15037},
    JTT+R3{0.756956,0.135028,0.183806,2.61529,0.0592381,7.04083}: 868589at5204{2.10207},
    Q.mammal+R3{0.725109,0.185148,0.228181,2.31302,0.0467098,7.23534}: 868592at5204{1.99631},
    Q.mammal+G4{0.424803}: 868662at5204{3.58071},
    Q.plant+I{0.307952}+R2{0.565559,0.816627,0.126489,4.25452}: 869174at5204{2.02631},
    Q.bird+I{0.163211}+G4{1.006}: 869456at5204{6.08341},
    Q.mammal+R3{0.578305,0.136036,0.328607,1.42969,0.0930883,4.85048}: 869482at5204{3.66427},
    Q.bird+G4{0.980821}: 869773at5204{6.2274},
    Q.bird+R3{0.657716,0.156113,0.264386,1.61513,0.077898,6.03743}: 869906at5204{2.05799},
    Q.plant+F+G4{0.342496}: 869919at5204{2.49846},
    Q.bird+I{0.798513}+G4{1.06077}: 870645at5204{0.414357},
    Q.bird+I{0.118791}+G4{1.00519}: 870727at5204{6.05831},
    Q.bird+F+I{0.216278}+G4{0.80751}: 870824at5204{3.95928},
    Q.bird+R3{0.577472,0.090663,0.303456,1.17225,0.119072,4.97109}: 870957at5204{2.13363},
    Q.bird+I{0.120659}+G4{1.22009}: 871846at5204{5.36099};
end;
