# Supplementary material for: ﻿Global diversity of the Tylopilus alboater complex (Boletaceae, Boletales): new genus and species, and typification of the name Boletus alboater
Source: IMA Fungus. 2025 Oct 31;16:e159676. doi: 10.3897/imafungus.16.159676 (PMC12595509; doi:10.3897/imafungus.16.159676)
Supplement: Supplementary material 4 — Bayes.log [file imafungus-16-e159676-s004.txt]

      Logging screen output to file "log.txt"
      Defining charset called 'subset1'
      Defining partition called 'Names'
      Setting Names as the partition (does not divide up characters).
      Setting model defaults
      Seed (for generating default start values) = 1798887486
      Setting Nst to 6 for partition 1
      Setting Rates to Invgamma for partition 1
      Successfully set likelihood model parameters
      Setting number of generations to 5000000
      Setting print frequency to 1000
      Setting sample frequency to 999
      Setting number of chains to 4
      Setting number of runs to 2
      Setting check-pointing ('Checkpoint') to yes
      Setting check-pointing frequency to 5000
      Setting chain output file names to "input.nex.run<i>.<p/t>"
      Successfully set chain parameters
      Running Markov chain
      MCMC stamp = 0988685565
      Seed = 1268231233
      Swapseed = 1752414627
      Model settings:

         Data not partitioned --
            Datatype  = DNA
            Nucmodel  = 4by4
            Nst       = 6
                        Substitution rates, expressed as proportions
                        of the rate sum, have a Dirichlet prior
                        (1.00,1.00,1.00,1.00,1.00,1.00)
            Covarion  = No
            # States  = 4
                        State frequencies have a Dirichlet prior
                        (1.00,1.00,1.00,1.00)
            Rates     = Invgamma
                        The distribution is approximated using 4 categories.
                        Shape parameter is exponentially
                        distributed with parameter (1.00).
                        Proportion of invariable sites is uniformly dist-
                        ributed on the interval (0.00,1.00).

      Active parameters: 

         Parameters
         ---------------------
         Revmat              1
         Statefreq           2
         Shape               3
         Pinvar              4
         Ratemultiplier      5
         Topology            6
         Brlens              7
         ---------------------

         1 --  Parameter  = Revmat
               Type       = Rates of reversible rate matrix
               Prior      = Dirichlet(1.00,1.00,1.00,1.00,1.00,1.00)

         2 --  Parameter  = Pi
               Type       = Stationary state frequencies
               Prior      = Dirichlet

         3 --  Parameter  = Alpha
               Type       = Shape of scaled gamma distribution of site rates
               Prior      = Exponential(1.00)

         4 --  Parameter  = Pinvar
               Type       = Proportion of invariable sites
               Prior      = Uniform(0.00,1.00)

         5 --  Parameter  = Ratemultiplier
               Type       = Partition-specific rate multiplier
               Prior      = Fixed(1.0)

         6 --  Parameter  = Tau
               Type       = Topology
               Prior      = All topologies equally probable a priori
               Subparam.  = V

         7 --  Parameter  = V
               Type       = Branch lengths
               Prior      = Unconstrained:GammaDir(1.0,0.1000,1.0,1.0)


      The MCMC sampler will use the following moves:
         With prob.  Chain will use move
            0.93 %   Dirichlet(Revmat)
            0.93 %   Slider(Revmat)
            0.93 %   Dirichlet(Pi)
            0.93 %   Slider(Pi)
            1.85 %   Multiplier(Alpha)
            1.85 %   Slider(Pinvar)
            9.26 %   ExtSPR(Tau,V)
            9.26 %   ExtTBR(Tau,V)
            9.26 %   NNI(Tau,V)
            9.26 %   ParsSPR(Tau,V)
           37.04 %   Multiplier(V)
           12.96 %   Nodeslider(V)
            5.56 %   TLMultiplier(V)

      Division 1 has 1773 unique site patterns
      Initializing conditional likelihoods

      Running benchmarks to automatically select fastest BEAGLE resource... 
      Using BEAGLE v4.0.1 (PRE-RELEASE) resource 0 for division 1:
         Rsrc Name : CPU (x86_64)
         Impl Name : CPU-4State-Single
         Flags: PROCESSOR_CPU PRECISION_SINGLE COMPUTATION_SYNCH EIGEN_REAL
                SCALING_MANUAL SCALERS_RAW VECTOR_NONE THREADING_CPP         MODEL STATES: 4
      Initializing invariable-site conditional likelihoods

      Initial log likelihoods and log prior probs for run 1:
         Chain 1 -- -70744.421947 -- 156.598754
         Chain 2 -- -69828.231456 -- 156.598754
         Chain 3 -- -69594.963273 -- 156.598754
         Chain 4 -- -69667.061549 -- 156.598754

      Initial log likelihoods and log prior probs for run 2:
         Chain 1 -- -69827.366986 -- 156.598754
         Chain 2 -- -69439.969978 -- 156.598754
         Chain 3 -- -69722.757924 -- 156.598754
         Chain 4 -- -70535.907247 -- 156.598754


      Using a relative burnin of 25.0 % for diagnostics

      Chain results (5000000 generations requested):

          0 -- [-70744.422] (-69828.231) (-69594.963) (-69667.062) * [-69827.367] (-69439.970) (-69722.758) (-70535.907) 
       1000 -- (-49124.707) (-49769.877) (-48719.296) [-47890.136] * (-47167.946) [-45489.918] (-47566.886) (-50966.643) -- 5:33:16
       2000 -- (-41517.888) (-41507.725) [-40976.221] (-41327.021) * (-40022.914) [-39664.464] (-40272.909) (-43578.454) -- 5:33:12
       3000 -- (-37580.089) (-37369.461) [-36777.739] (-38183.508) * (-37375.130) (-36786.668) [-36356.628] (-38472.623) -- 6:00:53
       4000 -- (-35615.405) (-36093.990) [-35361.315] (-36557.209) * (-35599.925) (-35450.264) [-34855.122] (-35863.796) -- 5:53:53
       5000 -- (-34519.024) (-35017.437) [-34349.597] (-34956.938) * (-34855.648) [-33764.446] (-33815.196) (-34715.525) -- 5:49:39

      Average standard deviation of split frequencies: 0.166606

       6000 -- (-33934.469) (-34398.845) (-33786.125) [-33680.830] * (-34399.683) [-33043.225] (-33185.043) (-33897.238) -- 5:32:56
       7000 -- (-33447.304) (-33734.373) (-33456.841) [-33088.665] * (-34090.554) [-32753.938] (-32866.095) (-33564.617) -- 5:32:52
       8000 -- (-33251.732) (-33482.860) (-33061.689) [-32718.882] * (-33966.741) [-32510.157] (-32721.380) (-33094.185) -- 5:22:24
       9000 -- (-33081.068) (-33357.217) (-32800.461) [-32603.379] * (-33844.016) [-32442.969] (-32597.747) (-32861.861) -- 5:23:29
      10000 -- (-32809.760) (-33057.003) (-32705.690) [-32568.659] * (-33544.263) [-32320.494] (-32480.027) (-32743.436) -- 5:24:21

      Average standard deviation of split frequencies: 0.122116

      11000 -- (-32592.734) (-32846.839) (-32589.762) [-32506.867] * (-33355.298) [-32295.587] (-32373.079) (-32650.508) -- 5:17:28
      12000 -- (-32536.975) (-32577.726) [-32459.199] (-32477.224) * (-33136.866) [-32221.155] (-32276.337) (-32506.154) -- 5:18:40
      13000 -- (-32451.590) (-32456.944) [-32191.513] (-32485.948) * (-33078.356) [-32181.475] (-32242.473) (-32422.497) -- 5:19:40
      14000 -- (-32282.042) (-32354.260) [-32130.485] (-32499.303) * (-32918.674) [-32020.076] (-32208.069) (-32395.642) -- 5:14:35
      15000 -- (-32229.112) (-32312.101) [-32069.262] (-32475.613) * (-32362.601) [-32001.979] (-32179.167) (-32323.296) -- 5:15:43

      Average standard deviation of split frequencies: 0.160706

      16000 -- (-32121.113) (-32258.627) [-32024.192] (-32457.855) * (-32309.460) [-31995.547] (-32169.104) (-32147.746) -- 5:11:30
      17000 -- (-32085.286) (-32243.563) [-31986.940] (-32417.576) * (-32218.560) [-31849.340] (-32153.705) (-32042.981) -- 5:07:46
      18000 -- (-32055.118) (-32193.138) [-31966.646] (-32392.572) * (-32176.553) [-31840.561] (-32178.264) (-32028.452) -- 5:09:04
      19000 -- (-32033.680) (-32118.298) [-31932.105] (-32390.878) * (-32186.043) [-31825.189] (-32149.001) (-32018.414) -- 5:05:51
      20000 -- (-31949.271) (-32040.528) [-31823.505] (-32358.259) * (-32172.439) [-31820.676] (-32151.692) (-32022.382) -- 5:07:06

      Average standard deviation of split frequencies: 0.135418

      21000 -- (-31976.733) (-31912.936) [-31798.518] (-32246.242) * (-32167.797) [-31814.815] (-32137.553) (-31980.106) -- 5:04:16
      22000 -- (-31969.292) (-31846.706) [-31783.499] (-32223.860) * (-32132.442) [-31796.747] (-32102.021) (-31953.408) -- 5:05:28
      23000 -- (-31901.568) [-31795.929] (-31783.686) (-32136.662) * (-32120.099) [-31779.494] (-32108.411) (-31952.465) -- 5:02:56
      24000 -- (-31883.270) (-31779.951) [-31781.875] (-32033.196) * (-32135.526) [-31775.031] (-32081.984) (-31936.966) -- 5:04:05
      25000 -- (-31887.572) (-31798.689) [-31794.036] (-32010.782) * (-32134.566) [-31749.511] (-32009.807) (-31926.528) -- 5:01:49

      Average standard deviation of split frequencies: 0.112930

      26000 -- (-31911.745) [-31800.737] (-31783.950) (-31996.477) * (-32128.849) [-31746.836] (-31986.991) (-31913.764) -- 5:02:54
      27000 -- (-31895.100) [-31796.433] (-31787.867) (-31977.071) * (-32120.091) [-31762.617] (-31987.107) (-31889.343) -- 5:00:50
      28000 -- (-31895.290) [-31776.767] (-31788.362) (-31944.231) * (-32058.422) [-31752.008] (-31971.849) (-31871.889) -- 5:01:52
      29000 -- (-31885.876) (-31793.055) [-31769.600] (-31956.133) * (-31992.576) [-31765.361] (-31984.899) (-31878.667) -- 4:59:58
      30000 -- (-31877.771) (-31804.566) [-31768.769] (-31977.366) * (-31971.113) [-31738.711] (-31989.867) (-31881.077) -- 5:00:57

      Average standard deviation of split frequencies: 0.111558

      31000 -- (-31877.374) [-31786.933] (-31778.482) (-31974.124) * (-31958.370) [-31732.726] (-31984.238) (-31814.677) -- 4:59:12
      32000 -- (-31864.364) [-31787.940] (-31801.137) (-31955.218) * (-31960.464) [-31736.174] (-31986.174) (-31826.932) -- 5:00:09
      33000 -- (-31859.847) (-31790.172) [-31791.753] (-31901.310) * (-31964.260) [-31742.342] (-31966.110) (-31811.929) -- 4:58:31
      34000 -- (-31856.765) [-31773.254] (-31771.692) (-31871.926) * (-31935.803) [-31748.860] (-31994.897) (-31803.438) -- 4:59:25
      35000 -- (-31869.409) (-31768.376) [-31778.462] (-31861.637) * (-31910.256) [-31738.705] (-31984.085) (-31832.004) -- 4:57:54

      Average standard deviation of split frequencies: 0.099257

      36000 -- (-31870.959) (-31793.058) [-31787.153] (-31840.775) * (-31907.239) [-31753.392] (-31981.505) (-31815.414) -- 4:58:45
      37000 -- (-31885.726) (-31792.526) [-31786.638] (-31823.698) * (-31908.194) [-31737.516] (-31977.445) (-31790.543) -- 4:57:19
      38000 -- (-31876.059) (-31780.792) [-31780.167] (-31807.408) * (-31896.658) [-31724.882] (-31962.530) (-31832.468) -- 4:58:09
      39000 -- (-31905.145) (-31773.354) [-31766.508] (-31809.962) * (-31883.612) [-31732.967] (-31962.598) (-31802.135) -- 4:56:48
      40000 -- (-31890.849) (-31790.303) [-31771.122] (-31822.795) * (-31877.287) [-31758.372] (-31984.189) (-31809.311) -- 4:57:36

      Average standard deviation of split frequencies: 0.100583

      41000 -- (-31889.391) (-31792.609) [-31768.530] (-31825.836) * (-31892.170) [-31760.664] (-31979.199) (-31793.550) -- 4:56:19
      42000 -- (-31871.183) (-31805.925) [-31766.620] (-31833.388) * (-31903.822) [-31752.697] (-31987.314) (-31776.334) -- 4:57:05
      43000 -- (-31882.890) (-31804.906) [-31754.801] (-31814.167) * (-31884.369) [-31748.969] (-32006.805) (-31769.646) -- 4:55:52
      44000 -- (-31881.792) (-31805.160) [-31758.040] (-31840.218) * (-31893.043) [-31754.310] (-31987.136) (-31777.932) -- 4:56:36
      45000 -- (-31881.554) (-31810.986) [-31749.176] (-31825.426) * (-31905.852) [-31742.343] (-31924.485) (-31783.367) -- 4:55:27

      Average standard deviation of split frequencies: 0.093199

      46000 -- (-31867.227) (-31787.445) [-31764.131] (-31818.985) * (-31898.114) [-31747.611] (-31869.473) (-31767.771) -- 4:54:22
      47000 -- (-31854.183) (-31776.588) [-31764.508] (-31810.480) * (-31906.436) [-31728.410] (-31841.682) (-31783.837) -- 4:55:04
      48000 -- (-31871.675) (-31790.753) [-31765.886] (-31810.841) * (-31911.857) [-31738.167] (-31857.359) (-31779.836) -- 4:54:01
      49000 -- (-31869.217) (-31773.889) [-31770.483] (-31827.729) * (-31927.977) [-31740.722] (-31852.669) (-31769.879) -- 4:54:42
      50000 -- (-31872.618) (-31787.748) [-31760.004] (-31816.524) * (-31894.897) [-31740.426] (-31860.642) (-31759.739) -- 4:53:42

      Average standard deviation of split frequencies: 0.089816

      51000 -- (-31858.956) (-31812.207) [-31744.060] (-31816.119) * (-31897.732) [-31758.065] (-31860.232) (-31771.342) -- 4:54:21
      52000 -- (-31854.917) (-31798.160) [-31747.581] (-31801.103) * (-31897.943) [-31748.079] (-31844.490) (-31764.467) -- 4:53:23
      53000 -- (-31869.545) (-31798.122) [-31751.620] (-31800.657) * (-31903.519) [-31750.833] (-31819.504) (-31763.614) -- 4:54:01
      54000 -- (-31869.647) (-31823.064) [-31746.319] (-31798.930) * (-31931.053) (-31764.184) (-31822.956) [-31768.582] -- 4:53:05
      55000 -- (-31870.638) (-31814.939) [-31743.497] (-31785.362) * (-31925.587) (-31754.101) (-31833.677) [-31746.890] -- 4:53:42

      Average standard deviation of split frequencies: 0.089188

      56000 -- (-31873.996) (-31805.994) [-31758.469] (-31786.381) * (-31914.665) [-31738.633] (-31806.037) (-31759.386) -- 4:52:48
      57000 -- (-31875.660) (-31793.057) [-31747.749] (-31781.086) * (-31926.155) [-31736.304] (-31805.713) (-31785.733) -- 4:53:24
      58000 -- (-31862.738) (-31800.530) [-31757.179] (-31772.321) * (-31918.364) [-31749.862] (-31774.685) (-31785.862) -- 4:52:32
      59000 -- (-31875.418) (-31811.625) [-31759.090] (-31778.475) * (-31921.182) [-31730.369] (-31772.934) (-31771.127) -- 4:51:42
      60000 -- (-31838.376) (-31815.803) [-31749.657] (-31786.438) * (-31920.559) [-31763.252] (-31750.689) (-31794.982) -- 4:52:17

      Average standard deviation of split frequencies: 0.085548

      61000 -- (-31836.019) (-31821.906) [-31755.485] (-31790.438) * (-31911.100) (-31770.877) [-31761.291] (-31787.015) -- 4:51:28
      62000 -- (-31815.482) (-31814.028) [-31756.817] (-31791.323) * (-31909.640) (-31773.114) [-31751.874] (-31783.259) -- 4:52:01
      63000 -- (-31809.227) (-31804.110) [-31761.046] (-31765.351) * (-31904.793) (-31756.864) [-31740.908] (-31769.891) -- 4:51:15
      64000 -- (-31790.786) (-31802.923) [-31752.037] (-31788.348) * (-31931.572) [-31752.390] (-31741.097) (-31794.248) -- 4:51:47
      65000 -- (-31800.845) (-31805.312) [-31740.107] (-31786.680) * (-31956.533) (-31763.520) [-31761.966] (-31809.596) -- 4:51:02

      Average standard deviation of split frequencies: 0.079702

      66000 -- (-31808.618) (-31799.234) [-31759.295] (-31777.198) * (-31921.412) [-31757.621] (-31773.800) (-31810.229) -- 4:50:18
      67000 -- (-31786.027) (-31801.541) [-31759.491] (-31761.545) * (-31906.432) (-31775.187) [-31758.442] (-31769.253) -- 4:50:49
      68000 -- (-31779.195) (-31781.074) [-31755.069] (-31762.170) * (-31903.955) [-31771.038] (-31773.227) (-31783.314) -- 4:50:07
      69000 -- (-31800.915) (-31767.795) (-31753.313) [-31751.644] * (-31910.846) [-31756.341] (-31794.608) (-31764.649) -- 4:50:37
      70000 -- (-31772.760) (-31796.102) (-31743.968) [-31765.274] * (-31931.643) [-31762.061] (-31768.895) (-31776.943) -- 4:49:55

      Average standard deviation of split frequencies: 0.080279

      71000 -- (-31800.500) (-31803.675) [-31744.556] (-31779.632) * (-31941.902) [-31759.030] (-31791.982) (-31787.947) -- 4:49:15
      72000 -- (-31797.338) (-31789.264) [-31760.054] (-31785.363) * (-31933.270) [-31742.373] (-31804.563) (-31776.196) -- 4:49:44
      73000 -- (-31806.199) (-31795.170) [-31782.329] (-31804.728) * (-31920.662) [-31744.182] (-31787.040) (-31765.285) -- 4:49:05
      74000 -- (-31803.340) (-31787.837) [-31759.159] (-31818.960) * (-31916.503) [-31741.187] (-31776.656) (-31777.299) -- 4:49:34
      75000 -- (-31808.972) (-31795.982) [-31750.404] (-31806.428) * (-31909.789) [-31729.471] (-31772.434) (-31780.018) -- 4:48:56

      Average standard deviation of split frequencies: 0.079033

      76000 -- (-31804.318) (-31792.338) [-31748.357] (-31794.713) * (-31896.277) [-31735.256] (-31783.510) (-31800.649) -- 4:48:18
      77000 -- (-31788.321) (-31792.575) [-31752.777] (-31786.165) * (-31937.736) (-31739.292) (-31770.710) [-31760.684] -- 4:48:46
      78000 -- (-31785.381) (-31778.900) [-31755.585] (-31803.775) * (-31932.967) (-31750.221) (-31769.408) [-31761.971] -- 4:48:10
      79000 -- [-31786.935] (-31799.261) (-31749.836) (-31823.239) * (-31934.215) (-31765.201) [-31763.147] (-31806.430) -- 4:48:36
      80000 -- (-31761.204) (-31812.083) [-31734.376] (-31806.195) * (-31932.036) [-31744.838] (-31755.450) (-31776.031) -- 4:48:01

      Average standard deviation of split frequencies: 0.076618

      81000 -- (-31768.854) (-31791.278) [-31757.706] (-31822.169) * (-31910.164) (-31750.822) [-31752.898] (-31787.997) -- 4:47:26
      82000 -- (-31778.122) (-31788.395) [-31754.492] (-31823.710) * (-31895.091) [-31746.574] (-31766.914) (-31791.881) -- 4:47:52
      83000 -- (-31784.519) (-31767.295) [-31751.527] (-31816.904) * (-31880.635) [-31752.830] (-31770.792) (-31789.154) -- 4:47:19
      84000 -- (-31772.558) (-31785.662) [-31736.864] (-31822.432) * (-31876.562) [-31735.537] (-31776.752) (-31785.134) -- 4:47:44
      85000 -- (-31763.162) (-31789.033) [-31735.250] (-31798.216) * (-31909.515) [-31739.870] (-31761.066) (-31793.350) -- 4:47:11

      Average standard deviation of split frequencies: 0.074192

      86000 -- (-31780.947) (-31817.030) [-31749.353] (-31779.298) * (-31889.625) (-31756.548) [-31748.158] (-31784.245) -- 4:46:39
      87000 -- (-31776.813) (-31796.528) [-31758.008] (-31782.007) * (-31889.309) (-31761.273) [-31750.650] (-31785.366) -- 4:47:03
      88000 -- (-31785.146) (-31795.650) [-31758.733] (-31786.427) * (-31899.523) [-31750.314] (-31750.754) (-31781.767) -- 4:46:32
      89000 -- (-31776.204) (-31802.026) [-31751.053] (-31803.692) * (-31914.072) [-31752.047] (-31762.142) (-31776.061) -- 4:46:56
      90000 -- (-31776.538) (-31810.741) [-31762.457] (-31780.679) * (-31938.204) [-31746.359] (-31748.280) (-31781.286) -- 4:46:25

      Average standard deviation of split frequencies: 0.071460

      91000 -- [-31748.673] (-31774.682) (-31773.534) (-31785.071) * (-31917.988) [-31743.763] (-31746.942) (-31785.535) -- 4:46:48
      92000 -- (-31757.741) (-31787.742) [-31758.769] (-31783.862) * (-31895.509) (-31771.529) [-31747.893] (-31780.676) -- 4:46:18
      93000 -- [-31742.786] (-31776.483) (-31790.548) (-31788.330) * (-31890.417) [-31741.964] (-31752.538) (-31810.430) -- 4:45:48
      94000 -- [-31746.737] (-31786.924) (-31777.643) (-31793.690) * (-31885.680) [-31751.649] (-31749.303) (-31812.759) -- 4:46:11
      95000 -- [-31724.956] (-31796.893) (-31767.905) (-31785.696) * (-31896.571) [-31742.681] (-31776.387) (-31807.966) -- 4:45:41

      Average standard deviation of split frequencies: 0.070751

      96000 -- [-31732.684] (-31792.786) (-31769.561) (-31764.161) * (-31915.320) [-31756.106] (-31768.638) (-31804.733) -- 4:46:04
      97000 -- [-31744.595] (-31817.751) (-31773.155) (-31764.256) * (-31917.498) (-31770.258) [-31748.039] (-31779.983) -- 4:45:35
      98000 -- (-31758.734) (-31807.843) (-31781.365) [-31763.488] * (-31917.376) (-31773.633) [-31743.960] (-31782.433) -- 4:45:57
      99000 -- [-31750.679] (-31799.919) (-31772.604) (-31757.178) * (-31921.356) (-31754.493) [-31751.392] (-31775.167) -- 4:45:28
      100000 -- [-31759.254] (-31823.849) (-31776.309) (-31768.750) * (-31939.687) [-31742.087] (-31775.541) (-31764.358) -- 4:45:50

      Average standard deviation of split frequencies: 0.068764

      101000 -- (-31757.708) (-31836.073) (-31758.917) [-31766.661] * (-31915.781) [-31746.665] (-31767.315) (-31776.904) -- 4:45:22
      102000 -- (-31764.756) (-31818.478) [-31746.766] (-31775.290) * (-31905.370) (-31753.819) (-31761.967) [-31762.619] -- 4:45:43
      103000 -- (-31765.564) (-31809.525) [-31755.980] (-31778.655) * (-31890.374) (-31759.195) [-31759.276] (-31786.388) -- 4:45:15
      104000 -- (-31769.097) (-31792.988) [-31753.428] (-31793.721) * (-31909.773) (-31764.095) [-31747.601] (-31780.798) -- 4:45:36
      105000 -- (-31771.951) (-31789.374) [-31749.748] (-31784.709) * (-31891.248) (-31788.815) [-31749.227] (-31779.446) -- 4:45:09

      Average standard deviation of split frequencies: 0.068185

      106000 -- (-31785.728) (-31779.562) [-31745.202] (-31773.095) * (-31912.021) (-31759.600) [-31758.308] (-31772.234) -- 4:45:29
      107000 -- (-31783.407) [-31755.904] (-31774.080) (-31788.550) * (-31877.078) (-31773.308) [-31771.743] (-31758.167) -- 4:45:02
      108000 -- (-31793.369) [-31760.219] (-31770.676) (-31792.151) * (-31895.258) (-31765.924) [-31749.763] (-31782.006) -- 4:44:36
      109000 -- (-31779.201) (-31764.473) [-31762.177] (-31784.721) * (-31904.859) (-31770.191) [-31751.906] (-31779.107) -- 4:44:56
      110000 -- (-31782.955) [-31766.939] (-31774.445) (-31779.895) * (-31930.806) (-31755.553) [-31740.312] (-31778.979) -- 4:44:30

      Average standard deviation of split frequencies: 0.065153

      111000 -- (-31774.589) (-31784.624) (-31767.808) [-31780.699] * (-31902.012) [-31758.039] (-31744.133) (-31768.707) -- 4:44:49
      112000 -- (-31802.406) (-31780.842) [-31770.730] (-31772.525) * (-31922.649) (-31769.314) [-31741.122] (-31778.805) -- 4:44:24
      113000 -- (-31787.809) (-31785.603) (-31749.544) [-31775.494] * (-31903.470) (-31767.134) [-31748.091] (-31791.201) -- 4:44:42
      114000 -- (-31769.230) (-31825.634) (-31760.533) [-31758.180] * (-31907.546) [-31766.168] (-31760.516) (-31772.406) -- 4:44:18
      115000 -- (-31770.278) (-31785.504) [-31755.641] (-31760.273) * (-31908.209) [-31747.604] (-31762.081) (-31776.084) -- 4:43:53

      Average standard deviation of split frequencies: 0.062331

      116000 -- [-31757.926] (-31792.652) (-31750.397) (-31777.449) * (-31905.643) [-31741.925] (-31766.067) (-31786.854) -- 4:44:11
      117000 -- [-31752.339] (-31787.475) (-31773.708) (-31808.967) * (-31919.557) [-31743.797] (-31774.715) (-31780.376) -- 4:43:47
      118000 -- [-31755.629] (-31805.375) (-31766.443) (-31789.295) * (-31894.074) [-31734.466] (-31769.659) (-31779.276) -- 4:44:05
      119000 -- [-31739.777] (-31801.946) (-31762.332) (-31777.920) * (-31883.509) (-31734.193) [-31752.011] (-31790.741) -- 4:43:41
      120000 -- [-31769.031] (-31804.986) (-31753.136) (-31772.793) * (-31903.972) [-31736.254] (-31771.545) (-31784.371) -- 4:43:59

      Average standard deviation of split frequencies: 0.062778

      121000 -- [-31779.710] (-31804.051) (-31759.314) (-31775.920) * (-31900.202) [-31744.908] (-31777.397) (-31786.658) -- 4:43:36
      122000 -- [-31748.386] (-31802.724) (-31777.069) (-31791.587) * (-31897.725) [-31737.221] (-31760.611) (-31796.204) -- 4:43:53
      123000 -- [-31741.238] (-31783.526) (-31783.315) (-31796.205) * (-31918.602) [-31745.694] (-31764.129) (-31782.565) -- 4:43:30
      124000 -- [-31742.515] (-31777.633) (-31830.478) (-31779.663) * (-31899.916) (-31763.022) [-31750.884] (-31789.826) -- 4:43:46
      125000 -- (-31763.403) (-31787.840) (-31803.856) [-31761.541] * (-31896.378) (-31743.139) [-31754.721] (-31784.951) -- 4:43:24

      Average standard deviation of split frequencies: 0.060880

      126000 -- (-31758.206) (-31808.635) (-31796.178) [-31751.828] * (-31915.335) [-31761.754] (-31773.486) (-31798.238) -- 4:43:40
      127000 -- (-31771.745) (-31826.818) (-31783.444) [-31771.528] * (-31916.958) [-31755.043] (-31787.095) (-31799.469) -- 4:43:17
      128000 -- (-31784.177) (-31822.742) (-31773.689) [-31757.544] * (-31926.617) [-31752.019] (-31779.573) (-31793.351) -- 4:43:33
      129000 -- (-31786.023) (-31838.949) (-31784.277) [-31757.467] * (-31927.367) [-31747.049] (-31795.444) (-31764.632) -- 4:43:49
      130000 -- (-31786.624) (-31857.232) (-31787.897) [-31756.447] * (-31918.395) (-31764.894) (-31775.852) [-31755.591] -- 4:43:27

      Average standard deviation of split frequencies: 0.057239

      131000 -- (-31782.874) (-31834.034) (-31800.133) [-31743.115] * (-31906.346) (-31764.323) (-31780.562) [-31756.400] -- 4:43:42
      132000 -- (-31776.433) (-31838.770) (-31772.407) [-31746.848] * (-31891.132) (-31749.636) (-31773.414) [-31766.049] -- 4:43:58
      133000 -- (-31774.276) (-31825.448) [-31756.298] (-31748.221) * (-31901.044) [-31740.217] (-31760.951) (-31760.981) -- 4:43:36
      134000 -- (-31793.443) (-31796.519) [-31762.782] (-31752.979) * (-31898.265) [-31761.506] (-31777.552) (-31777.245) -- 4:43:51
      135000 -- (-31775.025) (-31798.609) [-31748.512] (-31761.702) * (-31890.084) (-31761.692) [-31772.341] (-31801.388) -- 4:43:29

      Average standard deviation of split frequencies: 0.054922

      136000 -- (-31777.140) (-31827.188) (-31741.289) [-31767.818] * (-31896.396) [-31743.035] (-31749.404) (-31784.574) -- 4:43:44
      137000 -- (-31770.418) (-31840.130) [-31748.675] (-31787.677) * (-31918.563) (-31744.356) [-31743.905] (-31776.020) -- 4:43:58
      138000 -- (-31781.660) (-31826.959) [-31754.114] (-31788.395) * (-31911.503) (-31747.007) [-31751.934] (-31765.666) -- 4:43:37
      139000 -- (-31779.729) (-31831.323) [-31749.028] (-31781.358) * (-31917.451) [-31745.833] (-31763.499) (-31762.780) -- 4:43:50
      140000 -- [-31770.344] (-31816.764) (-31752.129) (-31799.612) * (-31911.496) [-31743.194] (-31763.345) (-31780.313) -- 4:44:04

      Average standard deviation of split frequencies: 0.056091

      141000 -- [-31759.107] (-31822.307) (-31777.031) (-31802.208) * (-31913.322) (-31759.691) [-31760.323] (-31783.359) -- 4:43:43
      142000 -- (-31763.883) [-31795.194] (-31788.529) (-31797.219) * (-31908.565) (-31760.025) [-31767.693] (-31778.621) -- 4:43:57
      143000 -- [-31770.615] (-31777.448) (-31797.668) (-31799.513) * (-31900.862) [-31750.540] (-31772.537) (-31788.820) -- 4:44:10
      144000 -- [-31745.134] (-31800.778) (-31788.945) (-31773.334) * (-31906.354) [-31746.834] (-31746.106) (-31799.503) -- 4:43:49
      145000 -- [-31751.613] (-31793.453) (-31779.159) (-31789.056) * (-31910.438) [-31745.113] (-31767.524) (-31789.724) -- 4:44:02

      Average standard deviation of split frequencies: 0.054573

      146000 -- (-31760.618) (-31799.453) [-31774.072] (-31768.132) * (-31909.921) [-31763.770] (-31776.273) (-31794.190) -- 4:44:15
      147000 -- [-31754.867] (-31819.888) (-31775.142) (-31762.772) * (-31901.041) [-31750.001] (-31788.036) (-31772.641) -- 4:43:55
      148000 -- [-31754.426] (-31799.948) (-31783.683) (-31755.373) * (-31916.469) [-31761.664] (-31798.140) (-31793.945) -- 4:44:07
      149000 -- [-31743.392] (-31817.390) (-31775.628) (-31755.431) * (-31897.900) [-31753.634] (-31786.884) (-31778.894) -- 4:43:47
      150000 -- [-31752.780] (-31827.957) (-31790.231) (-31749.776) * (-31897.893) [-31753.410] (-31781.752) (-31788.294) -- 4:43:59

      Average standard deviation of split frequencies: 0.054082

      151000 -- (-31768.547) (-31789.620) (-31786.318) [-31749.212] * (-31901.235) [-31746.872] (-31771.213) (-31791.581) -- 4:43:39
      152000 -- [-31766.376] (-31787.436) (-31801.926) (-31741.994) * (-31892.340) [-31763.645] (-31771.594) (-31785.924) -- 4:43:51
      153000 -- (-31780.716) (-31783.905) (-31803.571) [-31746.428] * (-31923.973) [-31764.781] (-31755.539) (-31790.367) -- 4:43:32
      154000 -- (-31771.357) (-31806.612) (-31792.792) [-31747.097] * (-31917.700) (-31765.083) [-31746.407] (-31800.125) -- 4:43:43
      155000 -- (-31800.133) (-31816.959) (-31787.605) [-31758.983] * (-31893.409) (-31738.725) [-31733.889] (-31781.747) -- 4:43:24

      Average standard deviation of split frequencies: 0.049778

      156000 -- (-31769.395) (-31804.171) (-31801.760) [-31759.936] * (-31877.243) [-31751.431] (-31739.925) (-31774.163) -- 4:43:36
      157000 -- [-31765.417] (-31808.614) (-31788.300) (-31761.508) * (-31874.199) (-31762.717) [-31748.945] (-31783.845) -- 4:43:16
      158000 -- (-31765.392) (-31792.270) (-31797.149) [-31742.237] * (-31903.590) (-31769.033) [-31741.238] (-31788.814) -- 4:43:28
      159000 -- (-31753.600) (-31794.429) (-31786.504) [-31753.485] * (-31926.084) (-31772.274) [-31750.424] (-31775.951) -- 4:43:09
      160000 -- [-31747.005] (-31794.611) (-31784.525) (-31743.077) * (-31927.307) (-31767.793) [-31740.036] (-31797.950) -- 4:43:20

      Average standard deviation of split frequencies: 0.046471

      161000 -- (-31753.523) (-31775.226) (-31784.638) [-31737.933] * (-31908.024) (-31775.402) [-31749.129] (-31802.110) -- 4:43:01
      162000 -- [-31754.429] (-31770.406) (-31779.896) (-31755.451) * (-31904.286) (-31765.628) [-31751.687] (-31820.417) -- 4:42:42
      163000 -- [-31736.926] (-31789.386) (-31780.969) (-31761.993) * (-31899.182) (-31759.507) [-31747.124] (-31822.815) -- 4:42:54
      164000 -- [-31753.601] (-31804.071) (-31782.222) (-31765.051) * (-31907.562) (-31769.221) [-31754.995] (-31812.563) -- 4:42:35
      165000 -- (-31758.450) (-31803.608) [-31764.204] (-31762.310) * (-31924.044) (-31773.988) [-31759.587] (-31791.833) -- 4:42:46

      Average standard deviation of split frequencies: 0.046068

      166000 -- (-31761.050) (-31790.128) (-31771.531) [-31764.469] * (-31900.421) [-31764.771] (-31766.312) (-31793.144) -- 4:42:28
      167000 -- [-31763.485] (-31796.767) (-31785.043) (-31768.472) * (-31905.664) (-31771.947) [-31756.537] (-31789.898) -- 4:42:38
      168000 -- [-31769.013] (-31818.277) (-31773.410) (-31769.444) * (-31916.200) (-31767.637) [-31754.518] (-31785.185) -- 4:42:20
      169000 -- [-31774.864] (-31816.624) (-31776.058) (-31759.746) * (-31905.733) [-31765.226] (-31751.760) (-31776.170) -- 4:42:31
      170000 -- (-31756.154) (-31821.498) [-31758.035] (-31763.679) * (-31912.984) (-31767.662) [-31756.477] (-31763.804) -- 4:42:13

      Average standard deviation of split frequencies: 0.043815

      171000 -- (-31744.386) (-31796.196) [-31767.568] (-31779.298) * (-31902.105) (-31774.746) [-31754.943] (-31777.634) -- 4:42:23
      172000 -- (-31748.173) (-31820.253) [-31755.601] (-31770.548) * (-31903.737) (-31774.017) (-31775.693) [-31763.750] -- 4:42:06
      173000 -- (-31775.137) (-31799.677) [-31749.641] (-31766.762) * (-31887.953) (-31773.336) (-31783.894) [-31759.246] -- 4:41:48
      174000 -- (-31775.423) (-31785.154) [-31746.805] (-31757.384) * (-31880.057) [-31757.218] (-31779.308) (-31752.121) -- 4:41:58
      175000 -- (-31788.054) (-31789.408) (-31771.329) [-31760.718] * (-31909.381) [-31742.029] (-31766.506) (-31763.294) -- 4:41:41

      Average standard deviation of split frequencies: 0.043724

      176000 -- (-31777.777) (-31804.864) [-31750.084] (-31779.127) * (-31899.200) (-31766.553) [-31749.123] (-31769.324) -- 4:41:51
      177000 -- (-31786.954) (-31809.644) [-31755.587] (-31787.354) * (-31881.113) (-31788.691) [-31759.384] (-31765.167) -- 4:41:34
      178000 -- (-31762.974) (-31793.827) [-31752.298] (-31805.013) * (-31905.329) (-31788.624) [-31761.962] (-31768.952) -- 4:41:17
      179000 -- (-31783.448) (-31789.240) [-31762.406] (-31799.182) * (-31901.311) (-31782.607) (-31760.253) [-31761.911] -- 4:41:26
      180000 -- (-31768.822) (-31794.810) [-31755.913] (-31822.897) * (-31903.340) (-31780.356) (-31780.355) [-31775.750] -- 4:41:10

      Average standard deviation of split frequencies: 0.043549

      181000 -- (-31766.026) (-31780.944) [-31761.548] (-31822.926) * (-31924.479) [-31770.783] (-31779.579) (-31786.310) -- 4:41:19
      182000 -- [-31757.211] (-31780.139) (-31754.229) (-31818.429) * (-31929.497) (-31767.628) [-31768.105] (-31787.003) -- 4:41:03
      183000 -- [-31761.826] (-31776.485) (-31766.373) (-31807.765) * (-31898.606) (-31775.684) [-31753.253] (-31801.427) -- 4:41:12
      184000 -- [-31751.956] (-31810.509) (-31772.949) (-31782.376) * (-31879.439) [-31749.266] (-31764.625) (-31774.855) -- 4:40:56
      185000 -- [-31751.871] (-31808.364) (-31752.080) (-31777.139) * (-31817.675) (-31754.170) (-31749.362) [-31759.987] -- 4:41:05

      Average standard deviation of split frequencies: 0.043952

      186000 -- (-31760.574) (-31792.693) [-31746.413] (-31775.810) * (-31828.651) [-31759.031] (-31750.629) (-31767.309) -- 4:40:49
      187000 -- (-31768.933) (-31816.224) [-31759.760] (-31783.182) * (-31827.185) (-31769.280) [-31756.317] (-31755.693) -- 4:40:58
      188000 -- (-31768.979) (-31822.113) [-31753.920] (-31780.697) * (-31807.359) (-31774.274) [-31766.002] (-31779.382) -- 4:40:42
      189000 -- [-31753.250] (-31811.472) (-31755.069) (-31773.604) * (-31799.860) [-31783.182] (-31764.625) (-31770.093) -- 4:40:25
      190000 -- [-31755.077] (-31817.662) (-31765.186) (-31771.058) * (-31824.832) (-31787.942) [-31759.853] (-31760.135) -- 4:40:35

      Average standard deviation of split frequencies: 0.043140

      191000 -- (-31754.950) (-31808.964) [-31748.997] (-31780.907) * (-31808.502) (-31793.981) [-31750.396] (-31758.467) -- 4:40:18
      192000 -- (-31748.432) (-31808.998) [-31758.793] (-31777.664) * (-31819.752) (-31768.887) [-31756.347] (-31761.740) -- 4:40:28
      193000 -- [-31774.265] (-31807.280) (-31762.266) (-31771.494) * (-31815.689) [-31771.882] (-31765.889) (-31758.864) -- 4:40:12
      194000 -- (-31777.802) (-31795.070) [-31756.571] (-31767.644) * (-31849.920) (-31775.376) [-31751.312] (-31770.021) -- 4:40:21
      195000 -- (-31797.793) (-31820.450) [-31749.586] (-31748.609) * (-31850.376) (-31779.582) [-31743.765] (-31771.771) -- 4:40:05

      Average standard deviation of split frequencies: 0.042114

      196000 -- (-31781.013) (-31816.457) (-31751.194) [-31747.153] * (-31805.432) (-31783.315) [-31741.168] (-31755.615) -- 4:40:14
      197000 -- (-31786.915) (-31832.792) (-31762.154) [-31749.839] * (-31812.983) (-31813.172) [-31764.662] (-31757.745) -- 4:39:58
      198000 -- (-31775.926) (-31832.698) (-31761.177) [-31735.089] * (-31816.612) (-31795.886) [-31759.976] (-31771.608) -- 4:39:42
      199000 -- [-31777.554] (-31807.160) (-31768.604) (-31762.754) * (-31825.632) (-31794.431) (-31776.474) [-31760.040] -- 4:39:51
      200000 -- (-31770.769) (-31820.881) (-31784.555) [-31759.039] * (-31828.678) (-31772.530) (-31781.415) [-31733.701] -- 4:39:36

      Average standard deviation of split frequencies: 0.039317

      201000 -- (-31794.426) (-31799.806) (-31772.752) [-31755.488] * (-31837.589) (-31783.686) (-31777.446) [-31746.073] -- 4:39:44
      202000 -- (-31777.603) (-31789.119) (-31778.912) [-31751.520] * (-31861.369) (-31771.128) (-31792.735) [-31749.588] -- 4:39:29
      203000 -- (-31767.224) (-31804.410) (-31771.359) [-31754.935] * (-31851.995) (-31766.688) (-31792.353) [-31744.660] -- 4:39:37
      204000 -- (-31778.403) (-31804.807) (-31773.005) [-31746.360] * (-31826.245) (-31759.557) (-31813.778) [-31756.792] -- 4:39:22
      205000 -- (-31785.466) (-31799.577) (-31773.630) [-31747.704] * (-31822.953) (-31785.803) (-31792.399) [-31757.488] -- 4:39:07

      Average standard deviation of split frequencies: 0.038523

      206000 -- [-31759.026] (-31812.359) (-31774.972) (-31752.863) * (-31815.445) (-31774.656) [-31778.813] (-31754.320) -- 4:39:15
      207000 -- [-31776.356] (-31809.856) (-31761.686) (-31727.292) * (-31795.646) (-31772.179) (-31765.418) [-31749.771] -- 4:39:23
      208000 -- (-31767.560) (-31826.976) (-31755.326) [-31745.537] * (-31812.545) [-31769.071] (-31774.264) (-31758.403) -- 4:39:08
      209000 -- (-31763.684) (-31803.369) (-31745.300) [-31752.375] * (-31810.956) (-31779.962) (-31769.290) [-31757.060] -- 4:38:54
      210000 -- (-31772.459) (-31791.549) [-31758.853] (-31773.535) * (-31803.901) (-31772.081) [-31766.317] (-31764.884) -- 4:39:02

      Average standard deviation of split frequencies: 0.038524

      211000 -- (-31765.231) (-31798.154) [-31739.040] (-31784.212) * (-31809.116) (-31778.497) [-31759.642] (-31768.679) -- 4:38:47
      212000 -- (-31743.267) (-31802.582) [-31730.119] (-31802.280) * (-31810.811) (-31775.661) [-31760.362] (-31781.613) -- 4:38:55
      213000 -- (-31759.287) (-31792.306) [-31747.203] (-31783.309) * (-31803.380) [-31755.496] (-31771.319) (-31791.867) -- 4:38:40
      214000 -- [-31751.019] (-31784.244) (-31743.665) (-31780.627) * (-31791.197) [-31731.093] (-31775.251) (-31774.031) -- 4:38:26
      215000 -- (-31750.293) (-31788.240) (-31751.058) [-31757.424] * (-31820.564) [-31745.326] (-31770.999) (-31769.081) -- 4:38:34

      Average standard deviation of split frequencies: 0.037650

      216000 -- (-31757.267) (-31795.402) [-31762.198] (-31789.535) * (-31830.632) [-31756.776] (-31750.123) (-31776.656) -- 4:38:19
      217000 -- (-31772.424) (-31790.913) [-31759.486] (-31807.146) * (-31839.542) (-31767.645) [-31736.601] (-31773.154) -- 4:38:27
      218000 -- [-31752.403] (-31795.946) (-31765.075) (-31767.846) * (-31837.715) (-31777.651) [-31759.497] (-31787.204) -- 4:38:13
      219000 -- (-31748.402) (-31802.539) [-31769.431] (-31782.919) * (-31848.874) (-31770.032) [-31759.814] (-31758.964) -- 4:38:20
      220000 -- [-31750.683] (-31788.500) (-31776.468) (-31777.063) * (-31846.645) (-31760.135) [-31762.054] (-31750.138) -- 4:38:06

      Average standard deviation of split frequencies: 0.038392

      221000 -- (-31756.780) (-31797.451) [-31768.370] (-31784.249) * (-31831.533) (-31781.394) (-31771.004) [-31757.146] -- 4:38:14
      222000 -- (-31757.576) (-31787.494) [-31779.365] (-31780.566) * (-31798.907) (-31797.744) (-31764.550) [-31757.021] -- 4:37:59
      223000 -- [-31747.085] (-31809.472) (-31784.853) (-31795.913) * (-31807.106) (-31799.722) (-31753.865) [-31762.366] -- 4:38:07
      224000 -- [-31743.762] (-31783.004) (-31800.775) (-31801.616) * (-31814.867) (-31786.557) [-31751.760] (-31773.129) -- 4:37:53
      225000 -- [-31758.086] (-31805.685) (-31811.860) (-31800.376) * (-31841.783) (-31776.054) [-31763.069] (-31791.478) -- 4:37:39

      Average standard deviation of split frequencies: 0.039515

      226000 -- [-31729.924] (-31783.028) (-31801.104) (-31781.745) * (-31824.609) [-31755.132] (-31784.541) (-31788.608) -- 4:37:46
      227000 -- [-31734.485] (-31782.408) (-31785.345) (-31764.228) * (-31834.081) [-31763.397] (-31785.684) (-31784.115) -- 4:37:32
      228000 -- [-31754.343] (-31810.324) (-31791.923) (-31781.323) * (-31815.305) [-31764.261] (-31780.724) (-31788.379) -- 4:37:40
      229000 -- [-31755.945] (-31808.878) (-31783.694) (-31754.774) * (-31816.808) [-31741.431] (-31769.759) (-31800.690) -- 4:37:26
      230000 -- (-31775.696) (-31801.960) [-31758.924] (-31753.249) * (-31812.228) [-31739.904] (-31759.850) (-31782.140) -- 4:37:12

      Average standard deviation of split frequencies: 0.040072

      231000 -- (-31768.371) (-31830.061) (-31768.431) [-31752.453] * (-31803.777) (-31753.222) [-31750.282] (-31789.835) -- 4:37:19
      232000 -- (-31765.702) (-31799.490) (-31779.732) [-31749.540] * (-31785.940) [-31759.189] (-31755.721) (-31786.384) -- 4:37:06
      233000 -- (-31756.455) (-31802.531) (-31798.736) [-31743.115] * (-31814.802) (-31739.378) [-31747.778] (-31764.764) -- 4:37:13
      234000 -- (-31747.468) (-31806.884) (-31811.404) [-31741.806] * (-31815.942) [-31758.814] (-31748.697) (-31779.487) -- 4:36:59
      235000 -- (-31756.206) (-31806.820) (-31797.062) [-31738.335] * (-31774.576) (-31782.923) [-31761.722] (-31780.957) -- 4:37:06

      Average standard deviation of split frequencies: 0.039161

      236000 -- (-31748.520) (-31792.187) (-31798.988) [-31739.877] * (-31764.584) (-31774.793) [-31754.997] (-31812.894) -- 4:36:53
      237000 -- (-31765.111) (-31796.594) (-31770.512) [-31745.785] * (-31770.264) (-31794.141) [-31752.689] (-31795.421) -- 4:36:40
      238000 -- (-31761.631) (-31807.084) (-31799.101) [-31748.773] * (-31777.521) (-31789.835) [-31752.204] (-31814.149) -- 4:36:46
      239000 -- (-31759.212) (-31795.258) (-31787.376) [-31740.356] * (-31788.378) (-31777.922) [-31752.338] (-31820.703) -- 4:36:33
      240000 -- (-31767.032) (-31803.583) (-31789.890) [-31751.273] * (-31774.047) (-31773.990) [-31732.289] (-31807.558) -- 4:36:40

      Average standard deviation of split frequencies: 0.037680

      241000 -- [-31773.736] (-31802.569) (-31780.550) (-31755.338) * (-31809.504) (-31764.829) [-31762.490] (-31800.656) -- 4:36:27
      242000 -- (-31776.515) (-31805.860) (-31765.701) [-31749.301] * (-31804.530) [-31750.334] (-31780.841) (-31794.668) -- 4:36:34
      243000 -- (-31784.313) (-31809.461) (-31767.632) [-31761.054] * (-31819.413) (-31754.284) [-31757.387] (-31804.054) -- 4:36:20
      244000 -- (-31792.931) (-31815.234) [-31762.949] (-31774.625) * (-31819.299) (-31750.577) [-31747.677] (-31803.727) -- 4:36:27
      245000 -- (-31803.799) (-31822.876) (-31770.787) [-31764.585] * (-31811.459) (-31757.051) [-31740.637] (-31786.960) -- 4:36:14

      Average standard deviation of split frequencies: 0.036644

      246000 -- (-31796.094) (-31825.138) (-31781.274) [-31756.518] * (-31796.230) (-31753.847) [-31739.617] (-31779.320) -- 4:36:01
      247000 -- (-31772.931) (-31812.137) [-31759.680] (-31768.917) * (-31778.511) (-31761.239) [-31729.794] (-31799.317) -- 4:36:08
      248000 -- (-31767.247) (-31827.022) [-31760.399] (-31768.779) * (-31774.491) (-31772.126) [-31731.376] (-31827.499) -- 4:35:55
      249000 -- [-31760.226] (-31813.752) (-31760.932) (-31789.775) * [-31775.604] (-31779.521) (-31769.885) (-31823.212) -- 4:36:01
      250000 -- (-31773.248) (-31848.359) (-31769.267) [-31757.103] * (-31789.396) (-31764.943) [-31772.846] (-31826.984) -- 4:35:49

      Average standard deviation of split frequencies: 0.036761

      251000 -- (-31800.871) (-31836.726) (-31773.166) [-31758.247] * (-31805.990) [-31746.763] (-31768.054) (-31810.212) -- 4:35:55
      252000 -- (-31800.120) (-31843.100) (-31772.360) [-31743.635] * (-31813.295) (-31764.629) [-31766.122] (-31803.167) -- 4:35:42
      253000 -- (-31804.456) (-31842.488) (-31757.157) [-31746.598] * (-31811.121) [-31744.423] (-31764.053) (-31797.949) -- 4:35:48
      254000 -- (-31801.001) (-31851.035) [-31742.956] (-31750.242) * (-31804.379) [-31745.188] (-31774.322) (-31792.065) -- 4:35:36
      255000 -- (-31806.642) (-31844.354) [-31754.722] (-31765.376) * (-31818.376) [-31742.121] (-31768.148) (-31801.856) -- 4:35:42

      Average standard deviation of split frequencies: 0.036330

      256000 -- (-31796.238) (-31837.083) [-31752.283] (-31780.058) * (-31805.570) [-31739.135] (-31773.163) (-31793.469) -- 4:35:29
      257000 -- (-31797.014) (-31821.100) (-31749.283) [-31768.662] * (-31799.785) [-31740.104] (-31758.263) (-31794.908) -- 4:35:35
      258000 -- (-31791.059) (-31810.054) (-31749.970) [-31759.385] * (-31787.961) (-31745.514) [-31750.600] (-31814.421) -- 4:35:23
      259000 -- (-31793.394) (-31802.244) (-31743.796) [-31760.742] * (-31809.131) [-31749.609] (-31754.587) (-31811.040) -- 4:35:11
      260000 -- (-31823.033) (-31803.396) (-31755.422) [-31750.882] * (-31818.601) (-31741.736) [-31741.781] (-31796.526) -- 4:35:17

      Average standard deviation of split frequencies: 0.035798

      261000 -- (-31807.766) (-31813.542) (-31761.821) [-31746.150] * (-31822.721) [-31747.821] (-31744.919) (-31812.704) -- 4:35:04
      262000 -- (-31795.333) (-31804.523) [-31752.843] (-31750.121) * (-31802.696) [-31750.740] (-31757.773) (-31814.192) -- 4:35:10
      263000 -- (-31796.035) (-31799.990) [-31757.262] (-31761.286) * (-31797.248) (-31756.054) [-31753.803] (-31810.205) -- 4:34:58
      264000 -- [-31765.763] (-31796.286) (-31766.974) (-31766.961) * (-31800.806) [-31748.867] (-31745.892) (-31814.168) -- 4:34:46
      265000 -- (-31768.367) (-31815.137) (-31753.090) [-31764.384] * (-31816.742) (-31749.194) [-31754.879] (-31792.548) -- 4:34:52

      Average standard deviation of split frequencies: 0.034968

      266000 -- [-31760.768] (-31797.643) (-31743.477) (-31778.792) * (-31821.879) (-31758.519) [-31753.488] (-31797.767) -- 4:34:40
      267000 -- [-31746.549] (-31785.636) (-31748.879) (-31776.041) * (-31805.369) [-31746.619] (-31765.164) (-31762.834) -- 4:34:45
      268000 -- [-31734.911] (-31813.413) (-31769.920) (-31771.116) * (-31815.233) (-31748.216) [-31759.828] (-31807.115) -- 4:34:33
      269000 -- [-31742.170] (-31814.930) (-31778.508) (-31755.107) * (-31808.043) [-31745.002] (-31766.556) (-31805.071) -- 4:34:39
      270000 -- (-31746.739) (-31832.601) (-31757.020) [-31759.317] * (-31815.901) [-31749.512] (-31778.773) (-31806.850) -- 4:34:27

      Average standard deviation of split frequencies: 0.034774

      271000 -- [-31762.028] (-31831.796) (-31754.889) (-31776.016) * (-31813.512) [-31758.558] (-31797.336) (-31813.011) -- 4:34:32
      272000 -- [-31755.933] (-31827.791) (-31767.139) (-31784.668) * (-31806.395) [-31776.412] (-31781.072) (-31788.696) -- 4:34:21
      273000 -- (-31742.515) (-31827.563) [-31762.944] (-31783.241) * (-31785.078) (-31776.110) [-31762.070] (-31795.338) -- 4:34:26
      274000 -- (-31752.559) (-31831.139) [-31753.560] (-31786.873) * (-31788.411) (-31770.450) [-31758.324] (-31784.166) -- 4:34:14
      275000 -- (-31768.523) (-31819.898) [-31745.059] (-31791.846) * (-31798.917) (-31768.177) [-31751.136] (-31780.637) -- 4:34:20

      Average standard deviation of split frequencies: 0.035614

      276000 -- [-31753.728] (-31823.134) (-31743.903) (-31769.398) * (-31792.572) (-31770.779) [-31758.247] (-31804.549) -- 4:34:08
      277000 -- (-31762.834) (-31811.732) [-31746.926] (-31762.992) * [-31783.921] (-31761.016) (-31772.016) (-31821.474) -- 4:34:13
      278000 -- (-31754.637) (-31814.977) [-31740.510] (-31786.428) * (-31797.973) [-31761.982] (-31753.334) (-31786.417) -- 4:34:02
      279000 -- (-31767.402) (-31825.213) [-31762.167] (-31773.435) * (-31792.230) (-31791.938) [-31753.004] (-31791.788) -- 4:33:50
      280000 -- (-31748.766) (-31799.255) [-31760.239] (-31770.425) * (-31790.831) [-31764.258] (-31760.007) (-31786.734) -- 4:33:55

      Average standard deviation of split frequencies: 0.035328

      281000 -- (-31755.568) (-31803.502) [-31767.551] (-31792.477) * (-31783.749) [-31759.805] (-31778.613) (-31781.726) -- 4:33:44
      282000 -- [-31743.864] (-31820.150) (-31757.977) (-31793.633) * (-31810.597) [-31749.935] (-31781.595) (-31792.441) -- 4:33:49
      283000 -- [-31750.041] (-31834.919) (-31784.184) (-31782.191) * (-31807.599) [-31753.029] (-31769.331) (-31798.468) -- 4:33:37
      284000 -- [-31750.015] (-31810.783) (-31785.229) (-31778.126) * (-31803.851) [-31746.689] (-31768.053) (-31791.282) -- 4:33:42
      285000 -- [-31743.500] (-31818.892) (-31784.103) (-31780.944) * (-31793.180) [-31753.987] (-31775.558) (-31787.632) -- 4:33:31

      Average standard deviation of split frequencies: 0.035461

      286000 -- [-31752.931] (-31802.623) (-31787.335) (-31770.251) * (-31797.686) [-31752.566] (-31772.832) (-31803.449) -- 4:33:36
      287000 -- [-31760.473] (-31795.618) (-31785.005) (-31755.600) * (-31814.245) (-31753.197) [-31748.183] (-31784.711) -- 4:33:25
      288000 -- [-31751.672] (-31809.002) (-31776.603) (-31751.016) * (-31820.044) (-31772.937) [-31748.904] (-31799.489) -- 4:33:30
      289000 -- [-31762.785] (-31797.552) (-31775.792) (-31762.514) * (-31818.394) (-31782.208) [-31755.131] (-31796.607) -- 4:33:18
      290000 -- (-31770.256) (-31803.044) [-31765.226] (-31789.877) * (-31826.351) (-31767.201) [-31757.527] (-31793.284) -- 4:33:23

      Average standard deviation of split frequencies: 0.036096

      291000 -- [-31760.910] (-31797.110) (-31771.065) (-31786.456) * (-31830.627) (-31753.347) [-31751.141] (-31779.082) -- 4:33:12
      292000 -- (-31751.574) (-31810.463) [-31759.500] (-31790.765) * (-31824.094) [-31760.254] (-31754.256) (-31815.756) -- 4:33:17
      293000 -- [-31750.095] (-31802.878) (-31750.026) (-31792.517) * (-31793.260) (-31771.713) [-31752.326] (-31809.469) -- 4:33:06
      294000 -- [-31747.549] (-31788.628) (-31770.014) (-31786.081) * (-31786.127) [-31761.668] (-31748.867) (-31783.745) -- 4:32:54
      295000 -- (-31761.657) (-31818.516) [-31767.939] (-31778.565) * (-31800.024) (-31747.627) [-31742.145] (-31820.762) -- 4:32:59

      Average standard deviation of split frequencies: 0.037283

      296000 -- [-31767.772] (-31823.261) (-31757.468) (-31795.502) * (-31801.655) (-31765.312) [-31749.256] (-31822.782) -- 4:32:48
      297000 -- (-31771.114) (-31814.247) [-31748.380] (-31782.559) * (-31791.622) (-31766.988) [-31744.786] (-31796.286) -- 4:32:53
      298000 -- (-31772.900) (-31797.986) [-31750.158] (-31796.811) * (-31800.781) [-31758.941] (-31756.503) (-31804.634) -- 4:32:42
      299000 -- (-31785.401) (-31799.051) [-31746.225] (-31802.836) * (-31791.875) [-31759.628] (-31771.924) (-31785.652) -- 4:32:47
      300000 -- (-31771.330) (-31792.171) [-31747.090] (-31786.768) * (-31782.324) [-31741.326] (-31777.013) (-31775.598) -- 4:32:36

      Average standard deviation of split frequencies: 0.036908

      301000 -- (-31767.935) (-31799.451) [-31742.570] (-31783.686) * (-31805.053) [-31748.691] (-31766.768) (-31794.284) -- 4:32:40
      302000 -- [-31746.386] (-31786.910) (-31749.140) (-31771.361) * (-31804.710) [-31755.663] (-31772.806) (-31777.888) -- 4:32:29
      303000 -- [-31739.329] (-31790.996) (-31755.616) (-31780.943) * (-31796.822) [-31742.965] (-31749.137) (-31793.780) -- 4:32:34
      304000 -- (-31738.857) (-31808.234) [-31750.966] (-31798.493) * (-31816.667) [-31748.455] (-31775.039) (-31775.253) -- 4:32:23
      305000 -- (-31761.741) (-31810.727) [-31750.654] (-31795.848) * (-31837.885) [-31748.330] (-31764.687) (-31776.174) -- 4:32:27

      Average standard deviation of split frequencies: 0.037323

      306000 -- (-31770.959) (-31786.872) [-31755.151] (-31790.195) * (-31812.329) (-31758.027) [-31764.590] (-31802.482) -- 4:32:16
      307000 -- (-31764.598) [-31770.254] (-31753.530) (-31793.916) * (-31817.162) (-31761.244) [-31753.100] (-31785.452) -- 4:32:21
      308000 -- [-31761.829] (-31775.620) (-31744.761) (-31784.773) * (-31810.247) (-31778.298) [-31761.285] (-31798.808) -- 4:32:10
      309000 -- (-31766.754) (-31782.570) [-31740.366] (-31798.590) * (-31815.691) (-31773.949) [-31752.661] (-31782.906) -- 4:32:15
      310000 -- (-31771.172) (-31765.628) [-31726.023] (-31775.273) * (-31827.648) (-31765.727) [-31753.030] (-31773.664) -- 4:32:04

      Average standard deviation of split frequencies: 0.036752

      311000 -- [-31757.924] (-31771.851) (-31740.787) (-31785.220) * (-31825.245) (-31762.303) [-31754.715] (-31781.842) -- 4:32:08
      312000 -- [-31762.753] (-31782.127) (-31743.645) (-31776.111) * (-31828.130) (-31764.535) [-31765.700] (-31795.759) -- 4:31:57
      313000 -- (-31763.016) (-31769.144) [-31740.408] (-31776.299) * (-31806.641) (-31752.582) [-31747.639] (-31817.136) -- 4:31:47
      314000 -- (-31756.188) (-31779.001) [-31739.340] (-31777.839) * (-31800.366) (-31749.418) [-31742.089] (-31800.363) -- 4:31:51
      315000 -- (-31765.939) [-31768.499] (-31747.132) (-31786.426) * (-31809.662) (-31761.447) [-31746.734] (-31789.380) -- 4:31:40

      Average standard deviation of split frequencies: 0.036810

      316000 -- (-31766.011) (-31770.620) [-31746.091] (-31791.270) * (-31842.786) [-31749.521] (-31756.553) (-31770.463) -- 4:31:45
      317000 -- (-31788.748) (-31772.653) [-31743.419] (-31793.087) * (-31824.024) (-31745.072) [-31756.751] (-31777.144) -- 4:31:34
      318000 -- (-31779.525) (-31782.078) [-31738.503] (-31784.335) * (-31827.298) [-31735.521] (-31784.607) (-31778.732) -- 4:31:38
      319000 -- (-31754.685) (-31774.368) [-31755.332] (-31813.004) * (-31844.483) [-31737.991] (-31777.468) (-31761.781) -- 4:31:28
      320000 -- (-31767.772) (-31779.938) [-31756.827] (-31782.155) * (-31817.318) (-31766.998) (-31791.776) [-31760.253] -- 4:31:32

      Average standard deviation of split frequencies: 0.035826

      321000 -- [-31766.734] (-31783.644) (-31758.084) (-31793.395) * (-31822.415) (-31760.433) (-31786.227) [-31755.985] -- 4:31:21
      322000 -- [-31766.257] (-31806.907) (-31744.385) (-31789.356) * (-31796.978) [-31770.528] (-31775.631) (-31769.882) -- 4:31:25
      323000 -- (-31765.403) (-31816.884) [-31753.982] (-31794.461) * (-31796.407) (-31758.960) (-31764.207) [-31748.589] -- 4:31:15
      324000 -- (-31778.405) (-31799.330) [-31765.719] (-31792.676) * (-31795.919) [-31740.974] (-31775.028) (-31761.174) -- 4:31:19
      325000 -- [-31773.559] (-31788.968) (-31774.586) (-31791.449) * (-31809.740) [-31743.595] (-31786.505) (-31779.004) -- 4:31:09

      Average standard deviation of split frequencies: 0.035898

      326000 -- (-31778.167) [-31782.422] (-31766.503) (-31793.317) * (-31794.165) [-31752.630] (-31773.088) (-31804.902) -- 4:31:12
      327000 -- (-31766.220) (-31790.218) (-31763.834) [-31768.933] * (-31782.600) [-31762.778] (-31747.883) (-31792.962) -- 4:31:02
      328000 -- (-31761.612) (-31772.347) (-31751.193) [-31760.471] * (-31789.496) (-31779.665) [-31757.483] (-31781.526) -- 4:30:52
      329000 -- [-31749.488] (-31782.384) (-31771.396) (-31761.348) * (-31813.491) (-31774.605) [-31745.057] (-31769.519) -- 4:30:56
      330000 -- (-31755.782) (-31798.203) (-31786.601) [-31755.639] * (-31796.279) (-31781.707) [-31760.896] (-31783.625) -- 4:31:00

      Average standard deviation of split frequencies: 0.035774

      331000 -- [-31756.951] (-31808.420) (-31769.693) (-31777.110) * (-31794.071) (-31775.014) (-31754.311) [-31749.980] -- 4:30:49
      332000 -- [-31747.503] (-31788.027) (-31762.570) (-31783.340) * (-31811.658) [-31762.924] (-31768.771) (-31761.258) -- 4:30:53
      333000 -- [-31758.650] (-31772.105) (-31751.478) (-31785.326) * (-31802.864) [-31752.218] (-31764.784) (-31755.594) -- 4:30:43
      334000 -- [-31752.888] (-31777.699) (-31773.584) (-31781.142) * (-31799.348) (-31766.244) [-31750.425] (-31752.127) -- 4:30:47
      335000 -- [-31760.477] (-31760.496) (-31771.863) (-31794.018) * (-31796.111) (-31770.543) [-31756.704] (-31763.544) -- 4:30:36

      Average standard deviation of split frequencies: 0.036093

      336000 -- (-31771.942) [-31745.018] (-31770.133) (-31783.542) * (-31783.566) [-31759.614] (-31758.741) (-31752.458) -- 4:30:40
      337000 -- (-31746.343) [-31735.844] (-31781.104) (-31778.961) * (-31802.760) (-31763.824) [-31755.826] (-31769.898) -- 4:30:30
      338000 -- (-31762.950) (-31770.873) (-31791.722) [-31774.497] * (-31795.199) (-31766.021) [-31757.186] (-31771.680) -- 4:30:34
      339000 -- [-31750.067] (-31754.468) (-31785.969) (-31782.303) * (-31798.344) (-31751.351) [-31757.801] (-31801.528) -- 4:30:24
      340000 -- (-31742.490) [-31753.638] (-31798.275) (-31782.433) * (-31791.736) [-31741.902] (-31754.427) (-31772.553) -- 4:30:27

      Average standard deviation of split frequencies: 0.036052

      341000 -- (-31754.225) [-31773.601] (-31798.233) (-31786.053) * (-31796.239) [-31740.910] (-31741.354) (-31784.080) -- 4:30:31
      342000 -- [-31738.459] (-31766.045) (-31787.765) (-31794.611) * [-31770.155] (-31759.024) (-31754.154) (-31817.498) -- 4:30:34
      343000 -- [-31756.638] (-31749.164) (-31767.956) (-31805.862) * [-31757.281] (-31764.281) (-31741.385) (-31798.286) -- 4:30:24
      344000 -- (-31751.234) [-31751.568] (-31778.162) (-31799.936) * (-31751.642) (-31774.530) [-31742.195] (-31785.964) -- 4:30:28
      345000 -- [-31745.917] (-31746.254) (-31765.073) (-31790.446) * (-31767.877) [-31759.027] (-31739.533) (-31792.999) -- 4:30:31

      Average standard deviation of split frequencies: 0.036291

      346000 -- (-31777.935) (-31749.688) [-31772.763] (-31802.783) * (-31767.503) (-31766.226) [-31750.807] (-31770.370) -- 4:30:21
      347000 -- (-31760.291) [-31758.751] (-31790.936) (-31792.494) * (-31783.591) [-31757.853] (-31739.431) (-31772.489) -- 4:30:25
      348000 -- (-31765.773) [-31745.790] (-31769.018) (-31794.285) * [-31759.104] (-31769.589) (-31741.312) (-31785.684) -- 4:30:28
      349000 -- (-31765.514) [-31740.620] (-31775.041) (-31809.853) * (-31766.633) (-31763.664) [-31739.658] (-31786.194) -- 4:30:18
      350000 -- (-31753.601) [-31733.150] (-31763.225) (-31802.773) * (-31784.398) (-31788.048) [-31744.381] (-31758.673) -- 4:30:21

      Average standard deviation of split frequencies: 0.035476

      351000 -- (-31768.094) [-31740.717] (-31767.504) (-31806.517) * (-31766.487) (-31769.870) (-31781.307) [-31757.643] -- 4:30:25
      352000 -- [-31761.811] (-31752.848) (-31775.121) (-31815.049) * (-31767.327) (-31760.077) [-31742.549] (-31773.265) -- 4:30:15
      353000 -- (-31761.407) [-31760.154] (-31765.221) (-31798.020) * [-31757.164] (-31783.896) (-31753.630) (-31793.608) -- 4:30:18
      354000 -- [-31749.987] (-31776.637) (-31777.002) (-31778.710) * [-31759.678] (-31794.411) (-31750.205) (-31788.700) -- 4:30:21
      355000 -- (-31764.689) (-31804.802) [-31771.347] (-31796.644) * [-31738.074] (-31772.568) (-31753.128) (-31768.224) -- 4:30:11

      Average standard deviation of split frequencies: 0.036112

      356000 -- [-31756.470] (-31810.634) (-31766.953) (-31786.641) * (-31743.637) (-31782.721) [-31755.181] (-31805.105) -- 4:30:14
      357000 -- (-31775.936) (-31787.561) [-31752.120] (-31759.958) * [-31737.305] (-31761.680) (-31770.179) (-31798.991) -- 4:30:04
      358000 -- (-31771.844) (-31811.934) (-31756.822) [-31763.865] * (-31752.171) [-31762.577] (-31767.473) (-31799.034) -- 4:30:08
      359000 -- (-31774.695) (-31829.876) [-31746.321] (-31754.890) * [-31750.722] (-31753.740) (-31766.135) (-31785.843) -- 4:29:58
      360000 -- (-31768.014) (-31811.902) (-31756.920) [-31745.309] * [-31752.245] (-31762.530) (-31776.557) (-31796.369) -- 4:30:01

      Average standard deviation of split frequencies: 0.035821

      361000 -- (-31792.110) (-31809.155) (-31772.332) [-31759.827] * (-31764.358) (-31792.635) [-31745.860] (-31800.767) -- 4:29:51
      362000 -- (-31796.654) (-31803.297) (-31759.263) [-31755.061] * (-31762.567) (-31770.685) [-31754.119] (-31805.555) -- 4:29:54
      363000 -- (-31783.533) (-31791.292) [-31742.952] (-31753.865) * (-31774.733) (-31769.802) [-31754.609] (-31800.434) -- 4:29:44
      364000 -- (-31788.229) (-31814.279) (-31760.433) [-31767.352] * [-31767.612] (-31766.492) (-31742.585) (-31795.874) -- 4:29:47
      365000 -- (-31776.091) (-31814.282) [-31753.913] (-31772.175) * (-31767.648) (-31774.407) [-31755.336] (-31794.631) -- 4:29:38

      Average standard deviation of split frequencies: 0.035372

      366000 -- (-31782.663) (-31809.924) [-31743.957] (-31780.863) * (-31769.756) (-31791.853) (-31739.989) [-31761.088] -- 4:29:41
      367000 -- (-31785.965) (-31802.650) (-31756.645) [-31766.186] * (-31762.047) (-31800.732) [-31747.627] (-31764.884) -- 4:29:31
      368000 -- (-31791.582) (-31791.917) [-31755.430] (-31773.851) * (-31763.778) (-31799.881) [-31753.161] (-31763.106) -- 4:29:34
      369000 -- (-31797.399) (-31761.175) [-31764.830] (-31778.023) * (-31772.728) (-31796.464) [-31749.238] (-31760.114) -- 4:29:24
      370000 -- (-31802.067) [-31752.233] (-31763.667) (-31768.057) * (-31785.182) (-31777.682) [-31748.316] (-31762.418) -- 4:29:27

      Average standard deviation of split frequencies: 0.035366

      371000 -- [-31776.012] (-31763.325) (-31768.644) (-31775.763) * (-31780.367) (-31780.522) [-31726.363] (-31760.756) -- 4:29:17
      372000 -- (-31791.832) (-31784.776) [-31760.726] (-31775.352) * (-31785.092) (-31765.780) [-31747.170] (-31748.822) -- 4:29:08
      373000 -- (-31789.845) (-31794.927) (-31775.991) [-31763.149] * (-31810.911) (-31767.698) [-31731.474] (-31743.468) -- 4:29:11
      374000 -- (-31782.851) (-31792.488) [-31752.977] (-31754.815) * (-31798.745) (-31790.927) [-31755.619] (-31760.461) -- 4:29:01
      375000 -- (-31793.415) (-31770.234) [-31749.864] (-31741.325) * (-31804.013) (-31780.366) [-31753.613] (-31773.036) -- 4:29:04

      Average standard deviation of split frequencies: 0.034379

      376000 -- (-31819.829) (-31774.106) (-31758.677) [-31745.740] * (-31789.810) (-31763.470) (-31743.609) [-31759.506] -- 4:28:54
      377000 -- (-31802.238) (-31768.606) [-31763.829] (-31756.143) * (-31792.027) (-31760.555) [-31749.340] (-31765.129) -- 4:28:57
      378000 -- (-31791.191) (-31781.103) [-31744.723] (-31767.590) * (-31796.242) [-31754.960] (-31753.431) (-31782.970) -- 4:28:48
      379000 -- (-31808.999) (-31779.175) [-31751.547] (-31754.073) * (-31794.079) [-31759.926] (-31748.111) (-31796.887) -- 4:28:50
      380000 -- (-31804.462) (-31796.101) [-31760.428] (-31758.524) * (-31799.344) (-31757.332) [-31748.778] (-31793.329) -- 4:28:41

      Average standard deviation of split frequencies: 0.034339

      381000 -- (-31787.855) (-31802.807) [-31767.508] (-31766.418) * (-31801.569) (-31768.971) (-31760.368) [-31768.095] -- 4:28:44
      382000 -- (-31807.712) (-31797.024) (-31761.522) [-31762.692] * (-31793.622) (-31770.598) [-31753.657] (-31775.063) -- 4:28:34
      383000 -- (-31792.194) (-31791.238) [-31751.748] (-31759.767) * (-31781.119) (-31789.993) [-31747.543] (-31791.605) -- 4:28:37
      384000 -- (-31806.408) (-31770.977) (-31746.233) [-31744.653] * (-31771.652) (-31801.979) [-31736.388] (-31758.598) -- 4:28:27
      385000 -- (-31806.196) (-31769.240) (-31741.661) [-31746.812] * (-31770.127) (-31792.948) [-31726.026] (-31768.771) -- 4:28:30

      Average standard deviation of split frequencies: 0.034104

      386000 -- (-31813.091) [-31769.031] (-31787.774) (-31746.817) * (-31786.035) (-31775.834) [-31732.966] (-31762.204) -- 4:28:21
      387000 -- (-31811.924) [-31765.129] (-31786.483) (-31762.137) * (-31780.395) (-31784.798) [-31748.002] (-31768.720) -- 4:28:11
      388000 -- (-31825.707) (-31765.101) [-31774.074] (-31785.188) * [-31754.516] (-31785.026) (-31767.072) (-31792.823) -- 4:28:14
      389000 -- (-31839.911) [-31752.616] (-31768.192) (-31780.403) * [-31746.743] (-31772.248) (-31775.505) (-31814.144) -- 4:28:05
      390000 -- (-31808.152) [-31771.338] (-31775.768) (-31763.043) * [-31742.972] (-31787.375) (-31764.379) (-31812.109) -- 4:28:07

      Average standard deviation of split frequencies: 0.033351

      391000 -- (-31818.254) (-31770.354) (-31787.051) [-31759.079] * (-31746.504) (-31793.425) [-31762.501] (-31802.682) -- 4:27:58
      392000 -- (-31807.164) [-31760.197] (-31776.933) (-31765.086) * [-31730.351] (-31808.365) (-31760.794) (-31790.818) -- 4:28:00
      393000 -- (-31793.294) [-31738.432] (-31766.876) (-31760.214) * [-31720.855] (-31803.584) (-31749.722) (-31796.165) -- 4:27:51
      394000 -- (-31785.003) [-31746.242] (-31795.367) (-31750.180) * [-31722.683] (-31807.243) (-31764.782) (-31808.405) -- 4:27:42
      395000 -- (-31781.202) (-31756.803) (-31773.186) [-31749.510] * [-31724.391] (-31825.285) (-31756.737) (-31776.679) -- 4:27:45

      Average standard deviation of split frequencies: 0.032205

      396000 -- (-31796.370) (-31776.993) (-31761.826) [-31748.074] * [-31740.363] (-31800.753) (-31757.345) (-31803.127) -- 4:27:35
      397000 -- (-31794.486) [-31762.724] (-31773.719) (-31761.306) * [-31750.224] (-31800.469) (-31747.039) (-31789.391) -- 4:27:38
      398000 -- (-31784.366) (-31765.354) (-31779.825) [-31775.484] * [-31757.160] (-31803.761) (-31780.979) (-31804.943) -- 4:27:29
      399000 -- (-31761.439) (-31775.668) (-31769.819) [-31769.747] * [-31767.942] (-31786.193) (-31781.489) (-31792.008) -- 4:27:31
      400000 -- (-31748.432) (-31780.165) (-31759.148) [-31763.288] * [-31767.192] (-31802.566) (-31784.629) (-31803.896) -- 4:27:22

      Average standard deviation of split frequencies: 0.031943

      401000 -- [-31759.649] (-31774.420) (-31768.130) (-31763.526) * (-31766.658) (-31799.459) [-31761.261] (-31793.092) -- 4:27:24
      402000 -- [-31754.147] (-31785.475) (-31770.572) (-31779.407) * [-31757.372] (-31777.600) (-31765.869) (-31792.226) -- 4:27:15
      403000 -- (-31773.424) (-31772.431) (-31777.715) [-31758.179] * [-31754.911] (-31777.521) (-31782.154) (-31808.993) -- 4:27:18
      404000 -- (-31776.471) [-31766.981] (-31795.203) (-31777.090) * (-31752.894) (-31779.856) [-31763.657] (-31803.753) -- 4:27:09
      405000 -- (-31778.418) [-31766.816] (-31800.605) (-31777.214) * [-31746.855] (-31783.280) (-31770.893) (-31821.800) -- 4:27:11

      Average standard deviation of split frequencies: 0.031695

      406000 -- (-31787.878) [-31749.667] (-31792.953) (-31783.216) * (-31743.212) (-31779.313) [-31745.245] (-31800.733) -- 4:27:02
      407000 -- (-31775.369) [-31748.724] (-31779.957) (-31778.655) * (-31759.010) [-31760.716] (-31759.226) (-31798.374) -- 4:27:04
      408000 -- (-31788.674) (-31763.572) (-31798.905) [-31771.356] * (-31752.637) (-31761.811) [-31735.629] (-31783.942) -- 4:26:55
      409000 -- (-31773.181) [-31739.981] (-31823.115) (-31769.304) * (-31779.397) [-31762.909] (-31760.694) (-31816.065) -- 4:26:57
      410000 -- [-31762.945] (-31750.360) (-31800.882) (-31776.525) * (-31764.184) (-31755.167) [-31752.386] (-31804.264) -- 4:26:49

      Average standard deviation of split frequencies: 0.031515

      411000 -- (-31765.156) [-31736.030] (-31805.018) (-31764.276) * (-31753.743) [-31745.960] (-31759.661) (-31804.230) -- 4:26:51
      412000 -- (-31779.803) [-31741.835] (-31785.447) (-31754.170) * (-31770.356) [-31729.555] (-31759.488) (-31798.499) -- 4:26:42
      413000 -- (-31786.302) (-31758.890) (-31817.491) [-31744.044] * (-31773.382) [-31740.302] (-31754.953) (-31800.913) -- 4:26:44
      414000 -- (-31767.223) [-31762.059] (-31828.315) (-31735.605) * (-31762.390) [-31759.678] (-31762.663) (-31801.930) -- 4:26:35
      415000 -- (-31795.460) [-31746.021] (-31804.632) (-31743.803) * (-31752.588) [-31746.248] (-31779.435) (-31800.758) -- 4:26:37

      Average standard deviation of split frequencies: 0.031035

      416000 -- (-31796.946) [-31748.425] (-31799.586) (-31755.762) * (-31745.336) [-31739.158] (-31793.650) (-31789.232) -- 4:26:28
      417000 -- [-31764.545] (-31757.385) (-31813.563) (-31751.956) * (-31757.811) [-31749.203] (-31776.363) (-31788.221) -- 4:26:20
      418000 -- (-31758.453) [-31749.310] (-31830.869) (-31754.151) * [-31749.295] (-31784.098) (-31775.656) (-31785.332) -- 4:26:22
      419000 -- (-31750.993) [-31751.303] (-31810.543) (-31781.196) * [-31750.241] (-31772.401) (-31814.519) (-31782.362) -- 4:26:13
      420000 -- [-31740.691] (-31769.928) (-31795.830) (-31772.142) * [-31764.740] (-31777.364) (-31804.334) (-31773.358) -- 4:26:15

      Average standard deviation of split frequencies: 0.030919

      421000 -- [-31747.691] (-31786.182) (-31774.172) (-31755.240) * [-31763.131] (-31781.450) (-31809.528) (-31765.193) -- 4:26:06
      422000 -- (-31752.375) (-31769.355) (-31784.462) [-31748.717] * [-31756.612] (-31769.420) (-31803.335) (-31760.413) -- 4:26:08
      423000 -- (-31753.529) (-31765.401) [-31763.651] (-31751.089) * (-31756.739) [-31764.319] (-31806.549) (-31801.038) -- 4:25:59
      424000 -- (-31773.975) (-31752.461) (-31793.583) [-31753.500] * (-31739.184) [-31753.359] (-31769.685) (-31790.727) -- 4:26:02
      425000 -- (-31779.257) [-31755.179] (-31802.148) (-31762.022) * (-31764.823) [-31779.310] (-31781.439) (-31794.125) -- 4:25:53

      Average standard deviation of split frequencies: 0.030185

      426000 -- (-31773.381) [-31745.565] (-31773.945) (-31766.427) * [-31759.050] (-31764.281) (-31771.583) (-31788.644) -- 4:25:44
      427000 -- (-31761.220) [-31737.070] (-31796.814) (-31761.699) * [-31751.970] (-31767.189) (-31758.018) (-31830.985) -- 4:25:46
      428000 -- [-31767.529] (-31760.343) (-31790.089) (-31768.632) * [-31757.597] (-31777.903) (-31755.835) (-31793.395) -- 4:25:37
      429000 -- [-31771.195] (-31746.320) (-31794.473) (-31794.964) * (-31777.888) (-31763.083) [-31749.564] (-31787.293) -- 4:25:39
      430000 -- (-31773.086) [-31747.981] (-31804.269) (-31781.336) * (-31790.364) (-31764.471) [-31749.137] (-31786.312) -- 4:25:41

      Average standard deviation of split frequencies: 0.030129

      431000 -- (-31764.715) [-31752.842] (-31800.399) (-31778.618) * (-31816.608) (-31798.307) [-31747.741] (-31784.162) -- 4:25:33
      432000 -- (-31786.613) [-31765.433] (-31797.663) (-31783.570) * (-31799.414) (-31783.297) [-31743.451] (-31780.551) -- 4:25:35
      433000 -- (-31773.772) [-31760.807] (-31800.842) (-31807.096) * (-31778.033) [-31769.668] (-31763.459) (-31774.154) -- 4:25:37
      434000 -- (-31759.724) (-31779.472) (-31787.750) [-31767.474] * (-31775.130) [-31759.380] (-31768.621) (-31788.181) -- 4:25:28
      435000 -- (-31785.959) (-31763.904) (-31805.748) [-31758.514] * [-31743.107] (-31778.677) (-31753.609) (-31787.158) -- 4:25:30

      Average standard deviation of split frequencies: 0.029923

      436000 -- (-31773.056) [-31747.556] (-31821.756) (-31749.690) * [-31758.591] (-31786.404) (-31745.736) (-31796.522) -- 4:25:21
      437000 -- (-31796.866) [-31771.390] (-31809.551) (-31748.535) * (-31753.503) (-31790.440) [-31750.417] (-31799.216) -- 4:25:23
      438000 -- (-31795.462) [-31754.275] (-31804.365) (-31744.944) * [-31761.075] (-31789.715) (-31764.856) (-31794.553) -- 4:25:14
      439000 -- (-31796.027) (-31765.200) (-31787.384) [-31749.324] * [-31745.923] (-31765.933) (-31766.901) (-31790.470) -- 4:25:06
      440000 -- (-31794.872) [-31771.447] (-31768.474) (-31778.066) * [-31731.645] (-31778.257) (-31786.735) (-31787.304) -- 4:25:08

      Average standard deviation of split frequencies: 0.029337

      441000 -- (-31784.687) (-31767.449) [-31743.797] (-31767.994) * [-31761.222] (-31774.913) (-31766.669) (-31769.683) -- 4:24:59
      442000 -- (-31784.813) [-31741.128] (-31749.269) (-31786.298) * [-31744.984] (-31789.625) (-31766.746) (-31791.434) -- 4:25:01
      443000 -- (-31774.061) [-31745.867] (-31757.240) (-31776.942) * [-31747.457] (-31766.631) (-31768.709) (-31794.619) -- 4:24:52
      444000 -- (-31784.421) [-31743.145] (-31758.415) (-31787.069) * [-31737.442] (-31745.321) (-31792.230) (-31788.736) -- 4:24:54
      445000 -- (-31780.800) [-31752.054] (-31749.981) (-31781.086) * [-31739.031] (-31764.801) (-31793.177) (-31775.629) -- 4:24:46

      Average standard deviation of split frequencies: 0.028784

      446000 -- (-31785.425) (-31772.429) (-31757.983) [-31751.916] * [-31744.662] (-31769.916) (-31792.091) (-31796.479) -- 4:24:47
      447000 -- (-31804.098) (-31769.260) [-31758.470] (-31764.316) * (-31757.303) [-31749.338] (-31784.862) (-31803.104) -- 4:24:39
      448000 -- (-31817.856) (-31772.090) (-31767.101) [-31756.758] * [-31741.905] (-31763.749) (-31791.480) (-31790.182) -- 4:24:41
      449000 -- (-31818.198) (-31749.565) (-31755.098) [-31762.853] * [-31746.574] (-31763.169) (-31774.185) (-31799.060) -- 4:24:32
      450000 -- (-31812.417) (-31774.255) [-31752.570] (-31757.632) * [-31749.504] (-31775.481) (-31772.179) (-31796.647) -- 4:24:34

      Average standard deviation of split frequencies: 0.028180

      451000 -- (-31800.391) (-31775.790) [-31765.018] (-31757.965) * [-31743.307] (-31800.972) (-31765.653) (-31825.175) -- 4:24:26
      452000 -- (-31789.963) (-31781.955) (-31774.279) [-31752.792] * (-31764.407) (-31787.371) [-31764.267] (-31796.787) -- 4:24:17
      453000 -- (-31785.909) (-31770.514) (-31786.156) [-31762.987] * [-31754.164] (-31796.448) (-31780.405) (-31800.600) -- 4:24:19
      454000 -- (-31767.647) (-31746.269) (-31788.582) [-31747.684] * [-31737.887] (-31781.549) (-31787.658) (-31782.299) -- 4:24:10
      455000 -- (-31762.433) [-31737.989] (-31776.974) (-31762.891) * [-31741.918] (-31757.828) (-31804.355) (-31771.695) -- 4:24:12

      Average standard deviation of split frequencies: 0.028162

      456000 -- (-31768.502) [-31751.292] (-31790.479) (-31785.708) * (-31758.467) [-31749.964] (-31811.319) (-31782.348) -- 4:24:04
      457000 -- (-31762.238) [-31742.041] (-31818.040) (-31776.550) * (-31773.052) [-31759.664] (-31815.737) (-31782.104) -- 4:24:05
      458000 -- (-31763.485) [-31750.704] (-31799.946) (-31774.869) * (-31769.891) [-31749.467] (-31796.595) (-31808.041) -- 4:23:57
      459000 -- (-31761.684) [-31732.519] (-31790.544) (-31767.772) * [-31752.043] (-31748.237) (-31778.072) (-31800.458) -- 4:23:59
      460000 -- (-31779.212) (-31736.606) [-31768.865] (-31754.281) * (-31753.234) [-31742.976] (-31787.951) (-31807.448) -- 4:23:50

      Average standard deviation of split frequencies: 0.027505

      461000 -- (-31804.617) [-31731.551] (-31774.652) (-31772.057) * (-31749.440) [-31733.910] (-31778.224) (-31795.503) -- 4:23:52
      462000 -- (-31794.397) [-31740.813] (-31763.979) (-31772.082) * (-31749.855) [-31736.646] (-31794.552) (-31813.121) -- 4:23:44
      463000 -- (-31780.225) (-31747.232) (-31787.446) [-31758.517] * [-31751.400] (-31764.742) (-31775.767) (-31789.630) -- 4:23:45
      464000 -- (-31778.911) [-31753.775] (-31784.128) (-31757.177) * (-31761.811) [-31745.425] (-31793.663) (-31760.561) -- 4:23:37
      465000 -- (-31780.867) (-31756.985) (-31787.076) [-31758.983] * (-31751.509) [-31749.470] (-31786.466) (-31775.414) -- 4:23:38

      Average standard deviation of split frequencies: 0.027108

      466000 -- (-31773.193) [-31747.808] (-31809.819) (-31765.420) * [-31748.760] (-31738.085) (-31798.443) (-31767.727) -- 4:23:30
      467000 -- (-31770.179) (-31767.395) (-31816.561) [-31763.034] * (-31766.662) [-31739.909] (-31803.470) (-31763.236) -- 4:23:32
      468000 -- [-31770.214] (-31757.018) (-31795.096) (-31783.885) * (-31754.043) (-31760.619) (-31797.185) [-31752.445] -- 4:23:33
      469000 -- (-31789.245) (-31748.353) (-31763.087) [-31765.192] * [-31747.336] (-31768.192) (-31820.914) (-31762.453) -- 4:23:25
      470000 -- (-31768.325) (-31769.640) [-31747.888] (-31782.642) * (-31766.158) [-31755.707] (-31810.999) (-31789.048) -- 4:23:26

      Average standard deviation of split frequencies: 0.026175

      471000 -- (-31757.540) (-31759.607) [-31743.670] (-31760.339) * [-31765.196] (-31749.080) (-31805.648) (-31804.157) -- 4:23:28
      472000 -- (-31764.404) [-31752.141] (-31758.875) (-31792.555) * (-31763.933) [-31767.887] (-31784.835) (-31789.927) -- 4:23:20
      473000 -- (-31760.694) (-31749.008) [-31753.750] (-31783.302) * [-31760.406] (-31769.436) (-31794.038) (-31783.404) -- 4:23:11
      474000 -- (-31746.571) [-31749.640] (-31749.260) (-31765.023) * (-31773.130) (-31766.986) (-31789.106) [-31750.588] -- 4:23:13
      475000 -- [-31747.107] (-31761.381) (-31759.060) (-31791.571) * (-31788.371) (-31775.557) (-31780.562) [-31755.338] -- 4:23:05

      Average standard deviation of split frequencies: 0.025250

      476000 -- [-31742.230] (-31767.100) (-31767.011) (-31787.317) * (-31784.019) (-31776.515) (-31793.897) [-31750.555] -- 4:23:06
      477000 -- [-31736.263] (-31782.051) (-31782.119) (-31776.279) * (-31790.931) [-31772.906] (-31798.383) (-31768.974) -- 4:22:58
      478000 -- [-31745.864] (-31779.601) (-31803.133) (-31756.007) * (-31811.052) (-31750.521) (-31799.366) [-31773.169] -- 4:22:59
      479000 -- [-31754.189] (-31772.910) (-31787.244) (-31763.864) * (-31801.937) (-31755.811) (-31784.282) [-31752.526] -- 4:22:51
      480000 -- (-31759.199) (-31776.996) (-31816.489) [-31737.779] * (-31791.584) [-31759.628] (-31802.669) (-31771.721) -- 4:22:52

      Average standard deviation of split frequencies: 0.025490

      481000 -- (-31766.269) (-31767.193) (-31797.809) [-31752.542] * (-31785.015) [-31756.496] (-31794.897) (-31757.876) -- 4:22:44
      482000 -- [-31755.082] (-31775.227) (-31810.728) (-31769.041) * (-31787.644) (-31752.501) (-31809.682) [-31765.463] -- 4:22:46
      483000 -- (-31761.739) [-31760.815] (-31798.848) (-31750.012) * (-31799.999) [-31758.445] (-31809.833) (-31763.342) -- 4:22:38
      484000 -- (-31760.798) [-31764.530] (-31792.680) (-31776.825) * (-31789.114) (-31763.950) (-31796.478) [-31765.370] -- 4:22:39
      485000 -- (-31791.004) [-31738.535] (-31786.728) (-31762.553) * (-31766.149) [-31759.535] (-31782.270) (-31786.951) -- 4:22:31

      Average standard deviation of split frequencies: 0.025356

      486000 -- (-31784.374) [-31756.210] (-31774.236) (-31756.433) * [-31770.409] (-31775.923) (-31784.878) (-31786.234) -- 4:22:32
      487000 -- (-31795.849) (-31770.100) (-31777.345) [-31751.750] * (-31773.360) [-31761.735] (-31794.428) (-31776.520) -- 4:22:24
      488000 -- (-31791.398) [-31760.491] (-31772.979) (-31769.517) * (-31774.135) [-31753.298] (-31789.363) (-31796.147) -- 4:22:25
      489000 -- (-31792.934) [-31756.360] (-31773.158) (-31785.739) * [-31754.164] (-31755.907) (-31775.118) (-31781.245) -- 4:22:17
      490000 -- (-31784.181) [-31756.037] (-31784.609) (-31784.563) * (-31764.288) (-31770.848) [-31765.240] (-31818.099) -- 4:22:09

      Average standard deviation of split frequencies: 0.024500

      491000 -- (-31771.653) [-31772.215] (-31787.509) (-31786.155) * (-31777.706) [-31757.875] (-31783.768) (-31791.904) -- 4:22:10
      492000 -- (-31782.198) [-31751.630] (-31761.608) (-31793.611) * (-31756.041) [-31760.604] (-31777.887) (-31802.301) -- 4:22:03
      493000 -- (-31775.294) [-31740.517] (-31776.179) (-31765.079) * [-31759.630] (-31770.993) (-31759.305) (-31815.316) -- 4:22:04
      494000 -- (-31783.020) [-31759.519] (-31782.734) (-31774.654) * (-31760.327) (-31769.426) [-31742.160] (-31814.798) -- 4:21:56
      495000 -- (-31768.659) (-31752.482) (-31768.312) [-31749.725] * (-31752.534) (-31775.234) [-31749.564] (-31824.260) -- 4:21:57

      Average standard deviation of split frequencies: 0.023747

      496000 -- (-31788.951) (-31741.670) (-31775.448) [-31744.872] * (-31763.670) (-31773.823) [-31742.266] (-31806.249) -- 4:21:49
      497000 -- (-31766.512) [-31743.202] (-31786.569) (-31761.916) * (-31764.775) (-31799.630) [-31754.910] (-31802.536) -- 4:21:50
      498000 -- (-31762.303) [-31740.999] (-31816.474) (-31762.230) * (-31748.462) (-31810.406) [-31749.100] (-31783.162) -- 4:21:51
      499000 -- (-31771.250) [-31747.259] (-31829.960) (-31758.462) * (-31774.792) (-31828.203) [-31736.211] (-31794.642) -- 4:21:43
      500000 -- [-31769.559] (-31776.709) (-31807.226) (-31777.909) * (-31770.483) (-31807.395) [-31736.980] (-31805.431) -- 4:21:45

      Average standard deviation of split frequencies: 0.023063

      501000 -- [-31758.640] (-31805.373) (-31787.409) (-31767.696) * (-31762.827) (-31797.574) [-31751.195] (-31808.684) -- 4:21:37
      502000 -- [-31771.672] (-31769.974) (-31784.599) (-31767.314) * (-31757.533) (-31772.229) [-31754.502] (-31816.109) -- 4:21:38
      503000 -- (-31787.903) [-31754.977] (-31800.819) (-31777.517) * [-31769.303] (-31775.170) (-31780.137) (-31818.910) -- 4:21:30
      504000 -- [-31777.943] (-31767.442) (-31783.127) (-31775.963) * (-31751.261) [-31769.696] (-31758.685) (-31828.154) -- 4:21:22
      505000 -- (-31784.798) (-31754.742) [-31779.692] (-31782.535) * [-31738.978] (-31772.756) (-31782.659) (-31828.204) -- 4:21:23

      Average standard deviation of split frequencies: 0.023147

      506000 -- (-31768.786) [-31748.365] (-31791.764) (-31788.874) * [-31744.097] (-31765.106) (-31790.136) (-31810.425) -- 4:21:15
      507000 -- (-31767.427) [-31762.649] (-31776.970) (-31779.898) * [-31735.087] (-31789.885) (-31778.561) (-31807.560) -- 4:21:16
      508000 -- (-31774.820) (-31750.150) (-31800.541) [-31768.674] * (-31740.464) (-31787.487) [-31752.920] (-31795.984) -- 4:21:17
      509000 -- (-31783.470) [-31765.892] (-31813.163) (-31770.718) * (-31750.690) (-31800.898) [-31751.119] (-31764.066) -- 4:21:09
      510000 -- (-31764.270) [-31756.488] (-31806.497) (-31787.915) * [-31737.211] (-31795.193) (-31773.632) (-31784.943) -- 4:21:10

      Average standard deviation of split frequencies: 0.022904

      511000 -- (-31791.993) [-31749.770] (-31794.113) (-31803.305) * [-31740.804] (-31773.519) (-31751.519) (-31790.520) -- 4:21:11
      512000 -- (-31764.949) [-31756.123] (-31798.972) (-31819.652) * [-31748.252] (-31774.150) (-31759.765) (-31792.488) -- 4:21:04
      513000 -- [-31739.579] (-31774.273) (-31827.209) (-31815.115) * [-31741.748] (-31763.613) (-31771.531) (-31817.368) -- 4:21:05
      514000 -- [-31751.133] (-31776.160) (-31823.439) (-31810.607) * [-31748.950] (-31748.705) (-31772.664) (-31820.553) -- 4:20:57
      515000 -- [-31751.383] (-31786.597) (-31804.915) (-31807.867) * (-31769.349) [-31741.440] (-31766.659) (-31827.772) -- 4:20:58

      Average standard deviation of split frequencies: 0.022914

      516000 -- (-31754.832) [-31778.105] (-31801.731) (-31791.416) * (-31766.983) [-31757.712] (-31768.749) (-31813.308) -- 4:20:50
      517000 -- [-31744.023] (-31776.591) (-31801.129) (-31780.763) * [-31762.086] (-31784.305) (-31785.702) (-31823.772) -- 4:20:42
      518000 -- [-31749.785] (-31780.249) (-31803.742) (-31780.641) * [-31748.004] (-31781.544) (-31750.461) (-31790.103) -- 4:20:43
      519000 -- [-31748.001] (-31798.884) (-31791.856) (-31782.908) * (-31745.514) (-31750.604) [-31738.686] (-31810.649) -- 4:20:36
      520000 -- [-31746.387] (-31785.867) (-31805.574) (-31775.378) * (-31748.438) (-31758.247) [-31738.137] (-31832.593) -- 4:20:36

      Average standard deviation of split frequencies: 0.024005

      521000 -- (-31755.313) [-31770.798] (-31804.085) (-31793.156) * (-31762.978) [-31753.526] (-31755.063) (-31815.912) -- 4:20:29
      522000 -- (-31756.385) [-31765.128] (-31803.900) (-31778.737) * [-31752.171] (-31760.834) (-31766.019) (-31808.474) -- 4:20:30
      523000 -- [-31749.197] (-31776.438) (-31798.569) (-31796.944) * (-31758.542) (-31766.980) [-31755.697] (-31802.567) -- 4:20:22
      524000 -- (-31734.637) [-31760.016] (-31787.316) (-31805.043) * (-31769.027) (-31779.148) [-31755.723] (-31784.842) -- 4:20:14
      525000 -- [-31736.524] (-31774.043) (-31787.348) (-31792.586) * (-31775.214) (-31783.706) [-31741.068] (-31803.003) -- 4:20:15

      Average standard deviation of split frequencies: 0.024290

      526000 -- [-31755.945] (-31779.674) (-31797.934) (-31790.051) * (-31756.626) (-31767.097) [-31742.269] (-31785.724) -- 4:20:07
      527000 -- [-31746.801] (-31770.649) (-31818.885) (-31772.233) * (-31773.292) (-31756.295) [-31757.355] (-31789.513) -- 4:20:08
      528000 -- [-31750.811] (-31768.401) (-31818.227) (-31754.317) * (-31769.502) [-31737.005] (-31765.490) (-31778.658) -- 4:20:01
      529000 -- (-31751.170) (-31787.692) (-31810.152) [-31750.778] * (-31775.110) [-31736.938] (-31776.433) (-31792.713) -- 4:20:02
      530000 -- (-31758.802) (-31775.435) (-31798.963) [-31756.007] * (-31773.584) [-31744.738] (-31778.622) (-31808.258) -- 4:19:54

      Average standard deviation of split frequencies: 0.024022

      531000 -- [-31754.241] (-31769.786) (-31797.860) (-31753.681) * (-31768.935) [-31772.991] (-31776.430) (-31843.651) -- 4:19:55
      532000 -- [-31770.286] (-31778.658) (-31804.542) (-31770.180) * [-31758.863] (-31774.897) (-31771.988) (-31816.977) -- 4:19:47
      533000 -- (-31769.236) (-31802.504) (-31791.728) [-31762.182] * (-31775.187) [-31766.550] (-31776.725) (-31803.790) -- 4:19:48
      534000 -- (-31776.152) (-31800.211) (-31785.189) [-31757.430] * (-31772.066) [-31761.037] (-31782.065) (-31790.758) -- 4:19:40
      535000 -- (-31788.678) (-31801.292) (-31795.051) [-31746.559] * [-31770.357] (-31772.874) (-31786.103) (-31794.891) -- 4:19:33

      Average standard deviation of split frequencies: 0.024371

      536000 -- (-31804.084) (-31817.413) (-31780.363) [-31762.359] * [-31766.920] (-31777.510) (-31761.915) (-31812.205) -- 4:19:34
      537000 -- (-31782.395) (-31793.688) (-31765.494) [-31762.320] * [-31772.893] (-31785.294) (-31754.595) (-31800.335) -- 4:19:26
      538000 -- (-31790.469) (-31789.866) [-31764.920] (-31747.033) * (-31789.023) (-31779.136) [-31761.231] (-31799.236) -- 4:19:27
      539000 -- (-31805.957) (-31785.954) [-31755.971] (-31759.620) * (-31774.582) [-31759.612] (-31784.631) (-31797.412) -- 4:19:19
      540000 -- (-31791.902) (-31784.879) (-31761.679) [-31746.024] * (-31769.705) [-31769.854] (-31783.650) (-31793.494) -- 4:19:12

      Average standard deviation of split frequencies: 0.024431

      541000 -- (-31792.456) (-31778.215) [-31760.861] (-31757.593) * [-31748.228] (-31771.736) (-31768.671) (-31807.617) -- 4:19:12
      542000 -- (-31796.004) (-31760.603) [-31753.569] (-31765.275) * (-31754.660) [-31744.310] (-31752.592) (-31793.670) -- 4:19:05
      543000 -- (-31800.970) (-31767.632) [-31745.790] (-31792.289) * (-31759.262) (-31749.854) [-31745.851] (-31789.301) -- 4:19:06
      544000 -- (-31791.598) (-31766.198) [-31750.617] (-31789.986) * (-31770.063) (-31745.698) [-31738.160] (-31813.678) -- 4:18:58
      545000 -- [-31763.508] (-31767.940) (-31768.072) (-31787.318) * (-31766.651) [-31744.396] (-31748.682) (-31803.841) -- 4:18:59

      Average standard deviation of split frequencies: 0.023968

      546000 -- (-31775.342) [-31749.021] (-31780.458) (-31791.766) * (-31749.368) (-31762.441) [-31756.338] (-31819.489) -- 4:18:51
      547000 -- (-31762.785) [-31741.139] (-31766.040) (-31820.676) * (-31768.559) (-31759.954) [-31769.930] (-31806.430) -- 4:18:44
      548000 -- [-31736.790] (-31748.487) (-31772.888) (-31798.822) * (-31762.171) [-31743.681] (-31781.518) (-31815.521) -- 4:18:45
      549000 -- [-31745.268] (-31765.101) (-31780.107) (-31789.279) * (-31765.987) [-31743.557] (-31793.418) (-31809.855) -- 4:18:37
      550000 -- [-31738.413] (-31763.551) (-31775.693) (-31791.892) * [-31753.953] (-31749.096) (-31812.660) (-31802.241) -- 4:18:38

      Average standard deviation of split frequencies: 0.024398

      551000 -- [-31744.914] (-31751.645) (-31799.009) (-31784.820) * (-31753.113) [-31742.336] (-31797.000) (-31788.852) -- 4:18:30
      552000 -- (-31751.150) [-31758.170] (-31790.551) (-31798.916) * (-31753.358) [-31754.759] (-31785.379) (-31788.343) -- 4:18:31
      553000 -- [-31762.799] (-31766.301) (-31794.404) (-31804.809) * (-31764.974) [-31742.180] (-31806.195) (-31762.881) -- 4:18:24
      554000 -- [-31765.837] (-31769.957) (-31790.651) (-31792.606) * (-31761.131) [-31748.690] (-31806.083) (-31785.059) -- 4:18:24
      555000 -- (-31779.566) [-31746.227] (-31769.100) (-31797.223) * [-31745.660] (-31746.952) (-31833.290) (-31752.336) -- 4:18:17

      Average standard deviation of split frequencies: 0.024729

      556000 -- (-31783.572) (-31743.380) [-31762.811] (-31779.201) * [-31749.068] (-31738.993) (-31820.313) (-31773.005) -- 4:18:18
      557000 -- [-31769.680] (-31760.291) (-31786.809) (-31771.257) * [-31749.124] (-31753.223) (-31799.743) (-31782.849) -- 4:18:10
      558000 -- (-31780.294) (-31792.744) (-31792.392) [-31762.041] * (-31772.056) [-31747.655] (-31813.603) (-31773.506) -- 4:18:11
      559000 -- (-31771.485) (-31785.272) (-31781.052) [-31745.873] * (-31778.458) [-31738.369] (-31801.806) (-31770.058) -- 4:18:03
      560000 -- (-31788.781) [-31760.586] (-31764.448) (-31767.686) * [-31755.271] (-31755.308) (-31801.475) (-31776.556) -- 4:17:56

      Average standard deviation of split frequencies: 0.024160

      561000 -- [-31763.006] (-31767.505) (-31784.677) (-31782.491) * (-31755.590) [-31738.404] (-31795.249) (-31783.639) -- 4:17:57
      562000 -- (-31775.059) [-31774.727] (-31799.025) (-31769.557) * [-31765.162] (-31751.852) (-31803.508) (-31785.748) -- 4:17:49
      563000 -- (-31792.580) [-31760.045] (-31810.016) (-31788.668) * [-31762.962] (-31758.565) (-31794.304) (-31763.405) -- 4:17:50
      564000 -- (-31779.486) (-31774.172) (-31784.956) [-31785.533] * (-31761.584) [-31735.456] (-31800.970) (-31770.463) -- 4:17:43
      565000 -- (-31763.904) [-31757.937] (-31766.755) (-31792.050) * (-31750.301) [-31740.956] (-31793.402) (-31777.080) -- 4:17:43

      Average standard deviation of split frequencies: 0.024212

      566000 -- [-31739.162] (-31782.339) (-31776.891) (-31768.463) * (-31755.180) [-31758.516] (-31766.279) (-31792.476) -- 4:17:36
      567000 -- [-31743.714] (-31765.866) (-31785.418) (-31764.527) * (-31789.420) [-31779.198] (-31766.584) (-31787.435) -- 4:17:36
      568000 -- (-31778.355) [-31746.748] (-31792.347) (-31751.937) * (-31785.416) [-31762.847] (-31779.884) (-31791.926) -- 4:17:29
      569000 -- (-31796.052) (-31758.168) (-31793.981) [-31755.860] * [-31764.045] (-31754.414) (-31767.918) (-31782.850) -- 4:17:30
      570000 -- (-31778.724) [-31760.826] (-31784.465) (-31761.091) * (-31794.742) [-31744.190] (-31787.586) (-31767.584) -- 4:17:22

      Average standard deviation of split frequencies: 0.023929

      571000 -- (-31784.235) [-31760.704] (-31780.429) (-31750.342) * (-31784.871) (-31754.887) (-31768.077) [-31751.359] -- 4:17:23
      572000 -- (-31779.338) (-31777.509) (-31763.479) [-31767.050] * (-31770.074) (-31752.804) (-31780.841) [-31753.179] -- 4:17:16
      573000 -- (-31793.004) (-31769.425) (-31770.264) [-31744.042] * (-31772.722) (-31760.499) (-31797.755) [-31753.243] -- 4:17:08
      574000 -- (-31777.619) [-31773.803] (-31776.933) (-31762.350) * (-31771.621) [-31742.242] (-31796.478) (-31769.457) -- 4:17:09
      575000 -- (-31795.963) (-31762.599) [-31764.536] (-31775.238) * (-31771.239) (-31754.605) (-31789.973) [-31758.311] -- 4:17:02

      Average standard deviation of split frequencies: 0.023282

      576000 -- (-31767.542) [-31750.675] (-31778.869) (-31804.957) * (-31774.760) [-31744.002] (-31800.648) (-31772.263) -- 4:17:02
      577000 -- (-31776.168) [-31749.112] (-31796.990) (-31773.408) * (-31790.588) [-31746.428] (-31788.689) (-31765.721) -- 4:16:55
      578000 -- (-31776.730) (-31755.888) (-31809.380) [-31753.363] * (-31762.398) [-31752.437] (-31765.125) (-31798.649) -- 4:16:55
      579000 -- [-31743.670] (-31763.435) (-31785.486) (-31774.688) * (-31745.516) [-31743.350] (-31767.048) (-31784.647) -- 4:16:48
      580000 -- (-31757.351) [-31772.381] (-31809.988) (-31774.167) * (-31762.548) [-31740.712] (-31782.111) (-31774.211) -- 4:16:49

      Average standard deviation of split frequencies: 0.023272

      581000 -- (-31765.243) [-31768.555] (-31803.617) (-31766.825) * (-31788.576) [-31730.890] (-31762.092) (-31771.190) -- 4:16:41
      582000 -- (-31763.166) (-31783.391) (-31791.581) [-31753.975] * (-31775.786) [-31747.035] (-31771.050) (-31806.134) -- 4:16:42
      583000 -- [-31747.608] (-31779.107) (-31783.067) (-31753.886) * [-31758.768] (-31754.113) (-31774.797) (-31800.323) -- 4:16:35
      584000 -- (-31747.853) (-31778.075) (-31767.038) [-31757.575] * (-31766.503) [-31748.108] (-31794.274) (-31830.252) -- 4:16:35
      585000 -- [-31741.740] (-31781.047) (-31765.208) (-31774.379) * (-31783.605) [-31757.472] (-31767.196) (-31835.281) -- 4:16:28

      Average standard deviation of split frequencies: 0.022850

      586000 -- [-31740.118] (-31802.766) (-31774.944) (-31762.101) * (-31783.394) [-31765.063] (-31755.436) (-31816.203) -- 4:16:28
      587000 -- [-31750.505] (-31779.559) (-31778.457) (-31777.965) * (-31767.620) [-31779.349] (-31775.173) (-31821.333) -- 4:16:21
      588000 -- [-31754.030] (-31793.859) (-31775.894) (-31785.636) * [-31763.451] (-31778.827) (-31781.546) (-31798.033) -- 4:16:21
      589000 -- [-31756.408] (-31795.435) (-31761.011) (-31773.663) * (-31758.368) (-31798.996) [-31757.368] (-31790.244) -- 4:16:14
      590000 -- (-31791.291) (-31798.992) (-31772.532) [-31772.066] * [-31765.042] (-31785.241) (-31782.238) (-31775.532) -- 4:16:15

      Average standard deviation of split frequencies: 0.023120

      591000 -- (-31768.432) (-31815.097) (-31775.080) [-31755.930] * [-31762.540] (-31761.451) (-31783.477) (-31788.992) -- 4:16:08
      592000 -- [-31753.714] (-31789.299) (-31775.408) (-31775.262) * (-31773.685) [-31755.520] (-31772.780) (-31800.244) -- 4:16:08
      593000 -- [-31760.579] (-31781.086) (-31768.852) (-31773.636) * (-31789.729) (-31762.688) [-31775.009] (-31808.405) -- 4:16:01
      594000 -- (-31774.675) (-31779.660) [-31765.567] (-31799.735) * (-31780.834) [-31735.398] (-31779.901) (-31799.733) -- 4:16:01
      595000 -- (-31791.003) (-31783.058) [-31749.102] (-31777.311) * (-31780.162) [-31737.739] (-31778.674) (-31803.364) -- 4:15:54

      Average standard deviation of split frequencies: 0.022998

      596000 -- (-31786.344) [-31761.076] (-31757.335) (-31765.133) * (-31771.632) [-31733.341] (-31776.382) (-31834.179) -- 4:15:54
      597000 -- (-31794.780) (-31776.321) [-31756.707] (-31786.066) * (-31781.531) [-31743.802] (-31775.455) (-31817.930) -- 4:15:47
      598000 -- (-31805.732) (-31780.880) (-31775.932) [-31749.375] * [-31758.629] (-31741.615) (-31780.489) (-31806.781) -- 4:15:40
      599000 -- (-31809.351) [-31769.264] (-31772.562) (-31762.278) * (-31765.904) [-31728.147] (-31786.464) (-31805.506) -- 4:15:41
      600000 -- (-31780.215) [-31773.158] (-31783.867) (-31762.058) * (-31790.041) [-31737.250] (-31784.241) (-31816.082) -- 4:15:34

      Average standard deviation of split frequencies: 0.021994

      601000 -- (-31792.808) (-31773.923) [-31747.535] (-31759.274) * (-31787.596) [-31734.347] (-31777.155) (-31809.082) -- 4:15:34
      602000 -- (-31781.292) (-31789.002) [-31745.396] (-31780.466) * (-31776.638) [-31733.205] (-31789.950) (-31783.404) -- 4:15:27
      603000 -- (-31779.217) (-31807.175) [-31765.413] (-31784.525) * (-31748.388) [-31745.709] (-31790.362) (-31786.149) -- 4:15:27
      604000 -- (-31797.155) (-31793.029) [-31775.408] (-31794.084) * (-31757.587) [-31768.379] (-31773.650) (-31791.043) -- 4:15:27
      605000 -- (-31805.658) (-31771.869) (-31794.514) [-31754.433] * (-31743.512) [-31744.997] (-31780.195) (-31822.659) -- 4:15:20

      Average standard deviation of split frequencies: 0.021822

      606000 -- (-31780.972) (-31779.466) (-31800.959) [-31778.509] * [-31756.176] (-31768.143) (-31776.264) (-31802.171) -- 4:15:20
      607000 -- [-31780.351] (-31766.245) (-31814.301) (-31761.556) * [-31755.192] (-31766.665) (-31776.985) (-31833.948) -- 4:15:13
      608000 -- [-31765.161] (-31791.931) (-31785.922) (-31763.510) * [-31767.122] (-31761.192) (-31776.765) (-31813.607) -- 4:15:14
      609000 -- [-31756.687] (-31806.266) (-31763.772) (-31769.411) * [-31755.894] (-31773.660) (-31778.298) (-31792.465) -- 4:15:07
      610000 -- (-31771.058) (-31814.354) (-31750.818) [-31756.277] * [-31738.304] (-31773.882) (-31778.004) (-31800.992) -- 4:15:07

      Average standard deviation of split frequencies: 0.022156

      611000 -- (-31770.566) (-31809.855) (-31744.569) [-31747.651] * (-31743.935) (-31774.101) [-31761.136] (-31772.688) -- 4:15:00
      612000 -- (-31779.112) (-31803.074) [-31751.676] (-31778.132) * [-31746.186] (-31777.266) (-31769.506) (-31773.645) -- 4:14:53
      613000 -- (-31790.362) (-31786.893) (-31750.055) [-31746.033] * [-31737.207] (-31790.103) (-31787.767) (-31784.319) -- 4:14:53
      614000 -- (-31806.776) (-31781.403) [-31759.580] (-31744.152) * [-31742.868] (-31775.430) (-31783.340) (-31785.947) -- 4:14:46
      615000 -- (-31808.200) [-31774.525] (-31769.504) (-31746.769) * (-31743.468) (-31774.294) [-31765.944] (-31772.103) -- 4:14:46

      Average standard deviation of split frequencies: 0.022128

      616000 -- [-31794.217] (-31787.206) (-31760.670) (-31775.111) * [-31738.960] (-31812.648) (-31782.193) (-31777.719) -- 4:14:39
      617000 -- (-31784.440) (-31786.268) (-31750.103) [-31763.868] * [-31751.852] (-31801.153) (-31771.124) (-31771.259) -- 4:14:40
      618000 -- (-31773.614) (-31779.073) [-31762.908] (-31741.221) * (-31764.938) [-31775.886] (-31786.675) (-31772.880) -- 4:14:33
      619000 -- (-31808.265) (-31786.216) (-31762.943) [-31754.780] * (-31757.570) (-31777.713) (-31805.701) [-31758.086] -- 4:14:33
      620000 -- (-31807.035) (-31780.603) (-31771.365) [-31751.128] * [-31757.902] (-31796.562) (-31806.054) (-31745.982) -- 4:14:26

      Average standard deviation of split frequencies: 0.021340

      621000 -- (-31819.503) (-31778.196) (-31798.182) [-31753.771] * [-31749.105] (-31779.134) (-31773.513) (-31752.787) -- 4:14:26
      622000 -- (-31810.137) (-31761.372) (-31781.988) [-31748.296] * [-31743.016] (-31776.354) (-31785.860) (-31782.023) -- 4:14:19
      623000 -- (-31804.904) (-31773.353) (-31781.711) [-31746.821] * [-31760.299] (-31768.143) (-31810.881) (-31775.706) -- 4:14:12
      624000 -- (-31791.932) (-31764.565) (-31763.917) [-31745.994] * (-31759.129) [-31749.983] (-31798.881) (-31769.956) -- 4:14:12
      625000 -- (-31807.648) (-31772.004) [-31753.392] (-31751.669) * (-31766.811) [-31751.726] (-31799.031) (-31773.596) -- 4:14:13

      Average standard deviation of split frequencies: 0.021148

      626000 -- (-31814.138) (-31762.143) [-31729.169] (-31781.834) * (-31780.705) (-31775.572) (-31781.678) [-31772.949] -- 4:14:06
      627000 -- (-31797.739) (-31761.954) [-31742.285] (-31773.608) * (-31779.038) (-31768.454) (-31798.095) [-31783.908] -- 4:14:06
      628000 -- [-31760.078] (-31790.964) (-31758.575) (-31797.974) * (-31783.427) (-31758.507) (-31812.787) [-31773.739] -- 4:13:59
      629000 -- (-31769.016) (-31771.985) [-31762.412] (-31788.045) * (-31760.143) [-31738.792] (-31824.355) (-31773.054) -- 4:13:59
      630000 -- (-31778.840) (-31803.170) [-31760.782] (-31794.794) * (-31780.176) [-31752.321] (-31807.019) (-31792.918) -- 4:13:52

      Average standard deviation of split frequencies: 0.020906

      631000 -- (-31747.288) (-31779.395) (-31762.031) [-31755.165] * (-31774.187) [-31751.553] (-31799.292) (-31798.002) -- 4:13:45
      632000 -- (-31760.891) (-31778.308) (-31781.599) [-31759.792] * [-31766.804] (-31752.756) (-31788.444) (-31813.876) -- 4:13:45
      633000 -- [-31753.780] (-31797.992) (-31783.826) (-31764.324) * (-31744.068) [-31738.031] (-31780.249) (-31819.137) -- 4:13:38
      634000 -- (-31771.989) (-31799.931) (-31803.173) [-31756.747] * (-31766.369) [-31747.524] (-31783.617) (-31819.216) -- 4:13:39
      635000 -- [-31768.346] (-31775.457) (-31790.763) (-31785.410) * (-31771.167) [-31756.517] (-31778.997) (-31799.243) -- 4:13:32

      Average standard deviation of split frequencies: 0.021433

      636000 -- [-31753.736] (-31758.602) (-31779.622) (-31781.798) * (-31775.605) [-31755.649] (-31791.918) (-31781.774) -- 4:13:32
      637000 -- [-31760.387] (-31754.605) (-31805.115) (-31776.559) * (-31768.989) [-31745.651] (-31802.488) (-31796.005) -- 4:13:25
      638000 -- (-31770.445) (-31779.090) (-31795.509) [-31756.019] * [-31758.185] (-31769.739) (-31803.323) (-31800.082) -- 4:13:25
      639000 -- (-31770.740) (-31781.865) (-31800.963) [-31749.545] * [-31758.974] (-31770.305) (-31780.076) (-31793.812) -- 4:13:18
      640000 -- (-31775.867) (-31781.719) (-31796.863) [-31743.589] * [-31748.855] (-31755.244) (-31787.850) (-31791.867) -- 4:13:18

      Average standard deviation of split frequencies: 0.021233

      641000 -- (-31796.293) (-31756.904) (-31809.837) [-31740.638] * [-31746.056] (-31767.225) (-31785.141) (-31805.577) -- 4:13:11
      642000 -- (-31781.129) (-31762.501) (-31801.713) [-31738.534] * [-31749.689] (-31779.001) (-31797.795) (-31797.052) -- 4:13:11
      643000 -- (-31759.340) (-31764.045) (-31775.397) [-31747.061] * [-31757.829] (-31789.729) (-31777.941) (-31768.814) -- 4:13:05
      644000 -- (-31759.351) (-31786.776) (-31781.931) [-31742.712] * [-31753.928] (-31797.323) (-31754.671) (-31773.837) -- 4:13:05
      645000 -- (-31773.811) (-31782.564) (-31801.533) [-31735.471] * [-31754.998] (-31777.141) (-31748.167) (-31770.296) -- 4:12:58

      Average standard deviation of split frequencies: 0.020840

      646000 -- (-31768.681) [-31761.461] (-31809.856) (-31728.791) * [-31749.429] (-31772.619) (-31741.060) (-31766.635) -- 4:12:58
      647000 -- (-31789.964) [-31769.696] (-31778.882) (-31749.484) * (-31759.036) [-31753.963] (-31753.046) (-31786.072) -- 4:12:51
      648000 -- (-31788.951) (-31779.263) (-31771.351) [-31749.985] * (-31784.499) (-31771.326) [-31754.054] (-31793.114) -- 4:12:51
      649000 -- (-31763.999) (-31781.933) (-31778.861) [-31738.911] * (-31768.623) [-31764.066] (-31745.637) (-31781.128) -- 4:12:44
      650000 -- (-31773.530) (-31788.939) (-31764.169) [-31739.065] * [-31762.263] (-31770.705) (-31760.020) (-31767.484) -- 4:12:44

      Average standard deviation of split frequencies: 0.020699

      651000 -- (-31762.253) (-31763.885) (-31765.039) [-31724.744] * (-31764.580) (-31770.493) (-31778.122) [-31744.352] -- 4:12:38
      652000 -- (-31768.572) (-31785.148) (-31768.526) [-31732.186] * [-31748.616] (-31785.336) (-31789.261) (-31754.293) -- 4:12:37
      653000 -- (-31759.444) (-31782.345) (-31795.212) [-31743.701] * [-31734.244] (-31777.526) (-31779.851) (-31766.583) -- 4:12:31
      654000 -- [-31744.762] (-31797.308) (-31796.140) (-31750.161) * [-31750.162] (-31782.309) (-31765.119) (-31773.364) -- 4:12:24
      655000 -- (-31749.144) (-31800.556) (-31796.655) [-31761.939] * [-31766.132] (-31766.947) (-31789.821) (-31787.857) -- 4:12:24

      Average standard deviation of split frequencies: 0.020432

      656000 -- [-31745.659] (-31788.229) (-31804.707) (-31759.379) * [-31770.982] (-31770.419) (-31771.761) (-31775.696) -- 4:12:17
      657000 -- [-31744.419] (-31780.154) (-31798.006) (-31760.342) * [-31764.603] (-31790.208) (-31790.812) (-31795.218) -- 4:12:17
      658000 -- [-31749.465] (-31779.937) (-31782.371) (-31778.850) * [-31755.010] (-31762.009) (-31772.348) (-31793.904) -- 4:12:17
      659000 -- (-31748.739) (-31794.633) [-31750.849] (-31768.214) * [-31746.868] (-31793.385) (-31785.439) (-31779.520) -- 4:12:10
      660000 -- (-31760.363) (-31788.424) [-31747.984] (-31763.067) * (-31749.149) (-31797.834) (-31773.524) [-31752.100] -- 4:12:10

      Average standard deviation of split frequencies: 0.020567

      661000 -- (-31767.206) (-31754.438) (-31760.350) [-31745.832] * (-31747.800) (-31765.710) [-31773.896] (-31758.135) -- 4:12:04
      662000 -- (-31774.212) (-31747.951) (-31767.116) [-31735.641] * (-31769.393) (-31761.118) (-31796.225) [-31761.831] -- 4:12:04
      663000 -- (-31808.371) (-31761.327) [-31746.438] (-31734.944) * (-31795.408) (-31773.235) (-31804.219) [-31759.982] -- 4:11:57
      664000 -- (-31783.662) (-31791.092) [-31746.239] (-31755.011) * (-31792.586) [-31753.308] (-31799.252) (-31758.217) -- 4:11:57
      665000 -- (-31788.449) (-31786.586) (-31756.226) [-31732.407] * (-31782.673) [-31760.480] (-31786.354) (-31760.183) -- 4:11:50

      Average standard deviation of split frequencies: 0.020620

      666000 -- (-31793.950) (-31785.561) (-31747.797) [-31743.614] * (-31768.937) [-31739.688] (-31783.694) (-31757.776) -- 4:11:50
      667000 -- (-31783.982) (-31799.515) [-31738.637] (-31765.208) * (-31791.487) (-31755.235) (-31776.559) [-31753.837] -- 4:11:43
      668000 -- (-31787.615) (-31808.439) [-31741.836] (-31759.559) * (-31794.193) [-31754.835] (-31769.259) (-31756.933) -- 4:11:43
      669000 -- (-31787.039) (-31797.351) [-31754.973] (-31753.120) * (-31777.449) (-31752.852) (-31769.962) [-31757.824] -- 4:11:36
      670000 -- (-31785.769) (-31775.572) (-31756.286) [-31744.079] * (-31777.248) [-31740.878] (-31773.182) (-31769.491) -- 4:11:36

      Average standard deviation of split frequencies: 0.020421

      671000 -- (-31793.272) (-31797.196) (-31757.433) [-31767.486] * (-31771.945) [-31747.965] (-31761.967) (-31779.004) -- 4:11:30
      672000 -- (-31770.068) (-31783.353) [-31759.900] (-31751.864) * (-31764.655) [-31734.742] (-31775.164) (-31789.541) -- 4:11:30
      673000 -- (-31798.316) (-31781.789) (-31759.245) [-31760.829] * (-31763.580) [-31740.525] (-31788.979) (-31768.925) -- 4:11:23
      674000 -- (-31786.990) (-31779.666) [-31746.946] (-31741.022) * (-31765.800) [-31742.762] (-31772.346) (-31766.629) -- 4:11:16
      675000 -- (-31791.911) (-31771.383) [-31752.979] (-31757.809) * (-31786.949) [-31743.138] (-31779.087) (-31776.234) -- 4:11:16

      Average standard deviation of split frequencies: 0.020523

      676000 -- (-31771.616) (-31776.905) [-31759.290] (-31758.362) * (-31781.041) [-31734.810] (-31769.295) (-31773.545) -- 4:11:10
      677000 -- (-31761.304) (-31769.775) [-31759.906] (-31771.082) * (-31772.358) [-31743.439] (-31767.021) (-31780.531) -- 4:11:09
      678000 -- (-31756.990) (-31783.114) (-31767.913) [-31757.734] * (-31778.864) [-31747.350] (-31763.531) (-31780.588) -- 4:11:03
      679000 -- (-31789.452) (-31771.686) (-31769.943) [-31771.327] * (-31769.963) [-31737.265] (-31773.094) (-31792.958) -- 4:11:03
      680000 -- (-31762.734) (-31766.571) [-31752.694] (-31772.445) * (-31771.233) [-31749.246] (-31779.601) (-31784.688) -- 4:10:56

      Average standard deviation of split frequencies: 0.020997

      681000 -- (-31739.946) (-31792.686) [-31756.577] (-31753.821) * (-31757.368) [-31759.706] (-31781.253) (-31776.941) -- 4:10:56
      682000 -- [-31743.114] (-31756.890) (-31761.150) (-31785.910) * [-31765.221] (-31767.922) (-31770.340) (-31790.617) -- 4:10:49
      683000 -- [-31751.039] (-31753.413) (-31772.874) (-31780.348) * (-31773.472) (-31742.091) [-31754.453] (-31804.924) -- 4:10:49
      684000 -- [-31747.137] (-31760.836) (-31799.094) (-31777.314) * [-31766.079] (-31769.873) (-31751.665) (-31802.887) -- 4:10:42
      685000 -- [-31754.039] (-31753.500) (-31771.649) (-31780.909) * (-31758.343) (-31764.704) [-31735.002] (-31776.052) -- 4:10:42

      Average standard deviation of split frequencies: 0.021722

      686000 -- [-31754.031] (-31768.316) (-31793.452) (-31796.970) * (-31771.867) (-31769.233) [-31727.235] (-31769.258) -- 4:10:36
      687000 -- (-31754.636) [-31757.358] (-31786.361) (-31787.702) * (-31773.250) (-31771.868) [-31729.538] (-31795.954) -- 4:10:35
      688000 -- [-31740.224] (-31763.664) (-31790.420) (-31806.456) * (-31773.277) (-31766.021) [-31730.432] (-31798.504) -- 4:10:29
      689000 -- [-31756.012] (-31767.200) (-31802.314) (-31795.461) * (-31772.012) (-31791.781) [-31737.748] (-31799.082) -- 4:10:22
      690000 -- (-31748.042) [-31750.210] (-31817.846) (-31770.873) * (-31769.132) (-31779.083) [-31755.319] (-31812.050) -- 4:10:22

      Average standard deviation of split frequencies: 0.021827

      691000 -- [-31761.056] (-31760.363) (-31805.651) (-31789.946) * (-31758.571) (-31781.142) [-31745.617] (-31822.354) -- 4:10:16
      692000 -- [-31754.884] (-31770.241) (-31812.612) (-31769.310) * [-31759.858] (-31796.904) (-31768.234) (-31829.824) -- 4:10:15
      693000 -- [-31752.141] (-31799.088) (-31792.734) (-31767.758) * [-31754.312] (-31793.539) (-31756.906) (-31796.320) -- 4:10:09
      694000 -- [-31751.264] (-31801.249) (-31802.890) (-31760.846) * [-31749.380] (-31789.580) (-31762.687) (-31780.814) -- 4:10:08
      695000 -- [-31760.736] (-31785.310) (-31798.635) (-31764.520) * (-31785.064) (-31784.183) [-31757.927] (-31779.082) -- 4:10:02

      Average standard deviation of split frequencies: 0.022645

      696000 -- [-31747.785] (-31786.234) (-31817.849) (-31776.194) * (-31790.776) (-31787.808) [-31733.257] (-31797.922) -- 4:10:02
      697000 -- [-31763.350] (-31757.793) (-31816.853) (-31768.217) * (-31768.100) (-31798.883) [-31724.001] (-31783.985) -- 4:09:55
      698000 -- [-31758.932] (-31752.444) (-31787.184) (-31782.459) * (-31765.885) (-31766.523) [-31750.825] (-31808.283) -- 4:09:49
      699000 -- (-31765.355) [-31743.383] (-31787.562) (-31764.208) * [-31746.402] (-31781.527) (-31759.035) (-31823.755) -- 4:09:48
      700000 -- [-31756.214] (-31754.780) (-31783.318) (-31766.394) * [-31753.028] (-31777.023) (-31748.045) (-31809.728) -- 4:09:42

      Average standard deviation of split frequencies: 0.022983

      701000 -- (-31762.064) [-31747.511] (-31799.331) (-31759.617) * [-31739.329] (-31781.573) (-31755.485) (-31816.989) -- 4:09:42
      702000 -- (-31762.011) (-31772.457) (-31812.421) [-31745.918] * [-31747.131] (-31769.255) (-31762.405) (-31797.408) -- 4:09:35
      703000 -- (-31775.158) [-31753.074] (-31791.925) (-31764.227) * [-31742.625] (-31782.474) (-31766.659) (-31799.180) -- 4:09:29
      704000 -- (-31769.034) (-31760.922) (-31816.398) [-31749.985] * (-31757.107) (-31790.954) [-31759.764] (-31788.682) -- 4:09:28
      705000 -- (-31787.970) [-31751.425] (-31780.928) (-31742.541) * (-31764.658) (-31764.590) [-31765.581] (-31791.489) -- 4:09:22

      Average standard deviation of split frequencies: 0.022857

      706000 -- (-31786.947) [-31747.395] (-31789.517) (-31760.707) * [-31751.887] (-31779.629) (-31771.724) (-31788.792) -- 4:09:22
      707000 -- (-31787.608) (-31768.640) (-31781.372) [-31760.202] * (-31756.652) (-31768.377) [-31761.924] (-31769.147) -- 4:09:15
      708000 -- (-31789.807) (-31765.392) (-31769.132) [-31748.168] * [-31756.369] (-31781.798) (-31759.888) (-31793.251) -- 4:09:15
      709000 -- (-31783.852) (-31745.406) (-31768.965) [-31764.157] * (-31749.592) (-31781.678) [-31756.420] (-31777.666) -- 4:09:08
      710000 -- (-31786.873) [-31747.896] (-31775.935) (-31766.152) * [-31748.897] (-31780.200) (-31779.652) (-31773.725) -- 4:09:08

      Average standard deviation of split frequencies: 0.022631

      711000 -- (-31782.705) [-31748.843] (-31769.667) (-31799.240) * [-31762.280] (-31773.020) (-31757.898) (-31780.660) -- 4:09:02
      712000 -- (-31808.557) [-31737.066] (-31763.632) (-31784.991) * (-31764.061) (-31779.866) [-31747.908] (-31791.975) -- 4:09:01
      713000 -- (-31794.241) (-31742.413) [-31760.137] (-31756.504) * (-31754.552) (-31773.892) [-31741.961] (-31801.002) -- 4:08:55
      714000 -- (-31790.074) (-31760.040) (-31772.767) [-31751.196] * (-31755.937) (-31798.618) [-31729.394] (-31823.517) -- 4:08:54
      715000 -- (-31806.510) (-31761.349) (-31775.461) [-31736.378] * (-31761.729) (-31789.499) [-31740.296] (-31822.772) -- 4:08:48

      Average standard deviation of split frequencies: 0.022965

      716000 -- (-31805.225) (-31764.920) (-31775.009) [-31737.616] * (-31769.771) (-31781.126) [-31735.183] (-31808.871) -- 4:08:48
      717000 -- (-31796.771) [-31753.083] (-31761.489) (-31743.107) * (-31766.263) (-31763.910) [-31726.958] (-31804.661) -- 4:08:41
      718000 -- (-31801.107) [-31752.200] (-31758.066) (-31748.986) * (-31767.434) (-31772.702) [-31743.194] (-31803.509) -- 4:08:41
      719000 -- (-31782.019) [-31754.991] (-31759.732) (-31766.437) * (-31757.974) (-31775.926) [-31740.154] (-31803.715) -- 4:08:35
      720000 -- (-31781.497) [-31758.194] (-31761.825) (-31782.949) * (-31773.960) (-31782.088) [-31738.673] (-31810.105) -- 4:08:28

      Average standard deviation of split frequencies: 0.023027

      721000 -- (-31791.453) (-31764.759) (-31760.851) [-31764.936] * (-31770.887) (-31785.216) [-31724.369] (-31805.475) -- 4:08:28
      722000 -- (-31789.542) [-31744.634] (-31774.994) (-31766.557) * (-31771.944) (-31768.009) [-31730.614] (-31768.839) -- 4:08:21
      723000 -- (-31781.108) [-31749.937] (-31765.739) (-31761.065) * [-31768.857] (-31775.413) (-31736.173) (-31777.854) -- 4:08:21
      724000 -- (-31797.392) [-31751.450] (-31762.771) (-31785.800) * (-31785.678) (-31751.661) [-31751.143] (-31789.145) -- 4:08:15
      725000 -- (-31802.096) [-31735.705] (-31752.410) (-31762.077) * (-31803.100) [-31756.140] (-31760.382) (-31783.283) -- 4:08:14

      Average standard deviation of split frequencies: 0.023237

      726000 -- (-31797.887) (-31753.910) [-31752.216] (-31760.147) * (-31775.889) (-31746.570) [-31761.552] (-31801.121) -- 4:08:08
      727000 -- (-31786.008) (-31766.466) [-31754.511] (-31767.056) * (-31760.070) [-31750.135] (-31761.819) (-31809.616) -- 4:08:07
      728000 -- (-31807.898) (-31760.946) (-31790.445) [-31762.842] * (-31751.784) [-31760.630] (-31791.340) (-31798.721) -- 4:08:01
      729000 -- (-31800.196) (-31771.730) (-31776.085) [-31773.651] * [-31755.448] (-31758.152) (-31781.609) (-31792.533) -- 4:08:01
      730000 -- (-31795.623) (-31773.732) [-31761.436] (-31771.786) * (-31755.267) [-31746.770] (-31767.239) (-31753.866) -- 4:07:54

      Average standard deviation of split frequencies: 0.023542

      731000 -- (-31792.799) (-31764.988) [-31768.863] (-31790.489) * (-31777.847) (-31759.145) (-31766.237) [-31760.974] -- 4:07:48
      732000 -- (-31781.002) [-31755.452] (-31760.914) (-31780.565) * (-31771.452) (-31750.926) (-31760.064) [-31749.556] -- 4:07:48
      733000 -- (-31797.794) [-31748.361] (-31761.746) (-31760.823) * (-31797.686) [-31741.823] (-31749.002) (-31787.408) -- 4:07:41
      734000 -- (-31789.703) [-31744.099] (-31774.391) (-31785.236) * (-31800.685) [-31733.292] (-31748.986) (-31781.702) -- 4:07:41
      735000 -- (-31802.406) [-31743.349] (-31763.585) (-31787.113) * (-31789.918) (-31729.608) [-31749.863] (-31766.571) -- 4:07:34

      Average standard deviation of split frequencies: 0.023855

      736000 -- (-31790.939) [-31748.341] (-31772.462) (-31760.555) * (-31774.778) [-31742.811] (-31773.594) (-31775.892) -- 4:07:34
      737000 -- (-31790.797) [-31748.126] (-31782.830) (-31771.777) * (-31777.602) [-31748.323] (-31771.600) (-31768.139) -- 4:07:28
      738000 -- (-31780.329) [-31756.469] (-31774.173) (-31775.193) * (-31792.235) (-31750.533) [-31752.638] (-31773.473) -- 4:07:27
      739000 -- (-31776.016) [-31759.189] (-31813.459) (-31776.991) * (-31777.657) [-31742.656] (-31765.199) (-31782.586) -- 4:07:21
      740000 -- (-31786.482) [-31762.985] (-31795.221) (-31765.405) * (-31800.224) [-31747.606] (-31769.784) (-31772.157) -- 4:07:15

      Average standard deviation of split frequencies: 0.024022

      741000 -- (-31790.195) (-31763.618) (-31776.199) [-31746.716] * (-31798.559) (-31771.182) (-31761.789) [-31759.468] -- 4:07:14
      742000 -- (-31782.023) (-31748.179) (-31785.911) [-31744.174] * (-31787.101) [-31768.709] (-31761.821) (-31775.609) -- 4:07:08
      743000 -- (-31776.816) [-31755.697] (-31776.470) (-31762.656) * (-31791.539) (-31746.465) (-31768.209) [-31758.472] -- 4:07:07
      744000 -- (-31759.315) (-31773.377) [-31763.229] (-31772.498) * (-31769.039) [-31737.008] (-31772.544) (-31775.959) -- 4:07:01
      745000 -- (-31772.286) [-31778.965] (-31760.293) (-31796.706) * (-31764.997) [-31732.663] (-31762.774) (-31796.821) -- 4:07:01

      Average standard deviation of split frequencies: 0.023876

      746000 -- (-31784.451) (-31795.954) (-31762.487) [-31758.417] * (-31759.521) [-31727.730] (-31784.429) (-31791.126) -- 4:06:54
      747000 -- (-31782.872) (-31794.152) [-31759.418] (-31753.437) * (-31784.285) [-31736.353] (-31807.972) (-31786.028) -- 4:06:54
      748000 -- (-31780.332) (-31775.889) (-31763.699) [-31738.098] * (-31761.418) [-31734.605] (-31793.049) (-31810.394) -- 4:06:48
      749000 -- (-31770.816) (-31780.158) (-31761.533) [-31727.643] * [-31756.755] (-31737.223) (-31804.937) (-31802.858) -- 4:06:41
      750000 -- (-31794.391) (-31782.130) (-31778.353) [-31747.386] * (-31767.749) [-31736.130] (-31797.085) (-31795.462) -- 4:06:41

      Average standard deviation of split frequencies: 0.023952

      751000 -- (-31770.666) (-31806.094) (-31800.856) [-31742.626] * (-31769.464) [-31742.001] (-31772.637) (-31777.435) -- 4:06:35
      752000 -- (-31760.588) (-31789.178) (-31777.549) [-31737.692] * (-31786.049) [-31751.865] (-31781.713) (-31771.569) -- 4:06:34
      753000 -- (-31758.418) (-31778.717) (-31776.286) [-31734.394] * (-31765.347) (-31755.924) [-31761.881] (-31784.709) -- 4:06:28
      754000 -- (-31762.794) (-31775.043) (-31766.881) [-31741.384] * (-31780.188) [-31765.720] (-31781.858) (-31775.507) -- 4:06:27
      755000 -- (-31777.455) (-31769.373) (-31774.562) [-31734.887] * (-31771.674) [-31759.058] (-31791.791) (-31761.431) -- 4:06:21

      Average standard deviation of split frequencies: 0.023563

      756000 -- (-31760.877) (-31774.993) (-31779.324) [-31745.767] * (-31774.014) [-31765.713] (-31805.913) (-31755.444) -- 4:06:21
      757000 -- (-31776.827) (-31774.928) (-31775.354) [-31757.131] * (-31772.371) (-31779.152) (-31788.657) [-31761.995] -- 4:06:14
      758000 -- (-31825.713) (-31774.860) (-31784.965) [-31745.668] * (-31781.678) [-31757.192] (-31788.543) (-31748.712) -- 4:06:14
      759000 -- (-31814.434) (-31781.258) (-31753.360) [-31752.378] * (-31778.804) (-31754.508) (-31785.445) [-31740.148] -- 4:06:08
      760000 -- (-31781.413) (-31772.939) [-31751.637] (-31758.249) * (-31790.039) [-31758.309] (-31790.046) (-31752.466) -- 4:06:01

      Average standard deviation of split frequencies: 0.023189

      761000 -- (-31786.232) [-31759.531] (-31770.341) (-31757.284) * (-31794.081) (-31768.397) (-31784.573) [-31746.231] -- 4:06:01
      762000 -- (-31796.867) (-31779.652) (-31770.400) [-31777.318] * (-31769.401) (-31771.837) (-31801.747) [-31761.731] -- 4:05:55
      763000 -- (-31795.401) (-31759.256) (-31776.945) [-31768.233] * [-31773.442] (-31774.594) (-31809.556) (-31756.872) -- 4:05:54
      764000 -- (-31798.436) [-31745.084] (-31792.694) (-31763.562) * (-31778.420) (-31786.896) (-31794.586) [-31761.346] -- 4:05:48
      765000 -- (-31819.771) [-31757.804] (-31795.781) (-31770.237) * (-31787.934) (-31792.018) (-31794.353) [-31748.247] -- 4:05:42

      Average standard deviation of split frequencies: 0.022880

      766000 -- (-31783.915) [-31765.752] (-31779.623) (-31762.043) * (-31787.588) (-31769.107) (-31798.704) [-31729.777] -- 4:05:41
      767000 -- (-31804.065) (-31770.082) (-31793.262) [-31763.977] * (-31775.016) (-31749.913) (-31792.347) [-31754.309] -- 4:05:35
      768000 -- (-31803.804) (-31775.304) (-31771.510) [-31751.433] * (-31771.938) (-31768.752) (-31791.357) [-31745.568] -- 4:05:34
      769000 -- (-31808.459) [-31760.971] (-31772.876) (-31755.779) * (-31788.509) [-31747.614] (-31800.522) (-31751.178) -- 4:05:28
      770000 -- (-31789.112) (-31759.801) (-31775.894) [-31768.606] * (-31769.762) (-31744.373) (-31793.164) [-31743.281] -- 4:05:28

      Average standard deviation of split frequencies: 0.022653

      771000 -- (-31789.809) (-31745.306) (-31768.659) [-31763.444] * (-31762.632) [-31733.537] (-31767.376) (-31765.453) -- 4:05:21
      772000 -- (-31784.639) [-31747.427] (-31760.753) (-31777.965) * (-31761.765) [-31741.515] (-31779.359) (-31792.339) -- 4:05:21
      773000 -- (-31783.730) (-31753.661) [-31756.599] (-31770.787) * (-31760.665) [-31743.482] (-31778.405) (-31782.405) -- 4:05:15
      774000 -- (-31796.138) [-31741.574] (-31767.317) (-31781.065) * [-31761.103] (-31753.723) (-31769.870) (-31786.211) -- 4:05:09
      775000 -- (-31788.996) [-31739.773] (-31765.292) (-31789.875) * (-31775.006) [-31756.092] (-31773.329) (-31765.162) -- 4:05:08

      Average standard deviation of split frequencies: 0.022559

      776000 -- (-31785.927) [-31735.875] (-31776.641) (-31776.976) * (-31758.765) (-31760.631) (-31782.940) [-31751.990] -- 4:05:02
      777000 -- (-31772.630) [-31742.624] (-31778.827) (-31761.393) * (-31757.061) (-31779.089) (-31789.696) [-31741.795] -- 4:05:01
      778000 -- (-31779.931) (-31755.341) (-31775.365) [-31756.662] * (-31771.870) [-31754.301] (-31791.197) (-31769.317) -- 4:04:55
      779000 -- (-31803.173) (-31765.697) (-31775.295) [-31754.969] * (-31803.614) [-31759.191] (-31799.066) (-31765.212) -- 4:04:54
      780000 -- (-31802.241) [-31753.650] (-31772.408) (-31772.123) * (-31798.835) [-31759.354] (-31803.582) (-31775.236) -- 4:04:48

      Average standard deviation of split frequencies: 0.022533

      781000 -- (-31792.146) [-31748.444] (-31763.539) (-31776.019) * (-31797.975) [-31747.574] (-31796.634) (-31752.831) -- 4:04:48
      782000 -- (-31795.209) [-31751.838] (-31769.221) (-31797.284) * (-31794.733) (-31757.746) (-31789.567) [-31747.125] -- 4:04:42
      783000 -- (-31785.598) [-31750.197] (-31746.243) (-31766.588) * (-31782.868) (-31754.786) (-31764.851) [-31747.824] -- 4:04:36
      784000 -- (-31791.723) [-31742.018] (-31747.754) (-31759.030) * (-31791.446) (-31775.022) [-31751.605] (-31777.771) -- 4:04:35
      785000 -- (-31806.919) (-31766.208) [-31748.932] (-31757.681) * (-31783.748) (-31792.512) [-31745.607] (-31768.382) -- 4:04:29

      Average standard deviation of split frequencies: 0.022431

      786000 -- (-31811.134) (-31761.224) (-31772.097) [-31752.437] * (-31774.087) (-31802.161) [-31748.131] (-31764.414) -- 4:04:28
      787000 -- (-31784.106) (-31758.685) (-31784.584) [-31750.538] * [-31773.619] (-31802.354) (-31767.903) (-31768.761) -- 4:04:22
      788000 -- (-31788.624) (-31752.211) (-31796.766) [-31730.575] * (-31786.285) (-31781.701) (-31763.713) [-31755.995] -- 4:04:21
      789000 -- (-31758.919) (-31737.551) (-31775.557) [-31749.653] * (-31788.155) (-31780.753) (-31778.373) [-31755.411] -- 4:04:15
      790000 -- (-31766.401) [-31762.531] (-31769.065) (-31761.167) * (-31803.930) (-31775.032) (-31759.370) [-31739.313] -- 4:04:09

      Average standard deviation of split frequencies: 0.021581

      791000 -- (-31759.439) [-31741.465] (-31762.546) (-31787.940) * (-31812.688) (-31773.006) [-31759.670] (-31747.790) -- 4:04:09
      792000 -- [-31766.267] (-31769.867) (-31762.396) (-31803.681) * (-31792.357) (-31784.134) [-31748.820] (-31753.082) -- 4:04:02
      793000 -- (-31754.947) [-31761.902] (-31779.135) (-31792.371) * (-31800.573) (-31769.550) (-31764.391) [-31746.457] -- 4:04:02
      794000 -- (-31756.415) [-31764.576] (-31800.324) (-31790.889) * (-31785.822) (-31761.468) (-31758.956) [-31765.994] -- 4:03:56
      795000 -- [-31753.535] (-31763.601) (-31772.175) (-31824.306) * [-31759.419] (-31758.100) (-31767.094) (-31777.798) -- 4:03:55

      Average standard deviation of split frequencies: 0.021521

      796000 -- (-31760.460) (-31773.952) [-31762.166] (-31805.351) * (-31758.104) [-31758.156] (-31749.374) (-31769.482) -- 4:03:49
      797000 -- [-31753.783] (-31798.862) (-31777.168) (-31812.998) * (-31775.629) [-31753.315] (-31783.734) (-31779.903) -- 4:03:48
      798000 -- (-31770.416) (-31807.431) [-31787.392] (-31805.015) * [-31759.789] (-31764.954) (-31768.045) (-31770.689) -- 4:03:42
      799000 -- (-31766.077) (-31795.889) [-31764.506] (-31803.147) * [-31746.950] (-31767.003) (-31772.321) (-31764.405) -- 4:03:42
      800000 -- (-31761.788) (-31797.352) [-31769.734] (-31791.475) * (-31786.047) [-31767.301] (-31766.837) (-31759.363) -- 4:03:36

      Average standard deviation of split frequencies: 0.021612

      801000 -- [-31738.007] (-31789.547) (-31762.463) (-31793.582) * (-31777.188) [-31769.478] (-31783.349) (-31780.294) -- 4:03:35
      802000 -- [-31731.389] (-31785.767) (-31756.948) (-31790.474) * (-31786.509) (-31786.511) (-31769.027) [-31755.072] -- 4:03:29
      803000 -- [-31737.592] (-31775.059) (-31758.290) (-31782.844) * (-31792.123) (-31804.057) (-31754.278) [-31767.932] -- 4:03:23
      804000 -- [-31744.083] (-31763.839) (-31775.599) (-31785.009) * (-31769.441) (-31812.921) (-31751.759) [-31747.140] -- 4:03:22
      805000 -- [-31747.928] (-31786.942) (-31778.313) (-31773.554) * (-31790.468) (-31807.648) (-31751.265) [-31735.943] -- 4:03:16

      Average standard deviation of split frequencies: 0.021825

      806000 -- (-31766.016) (-31784.941) (-31770.317) [-31752.740] * (-31771.856) (-31786.910) (-31766.065) [-31732.630] -- 4:03:15
      807000 -- [-31754.324] (-31785.766) (-31755.131) (-31754.699) * (-31774.026) (-31794.493) (-31782.665) [-31735.915] -- 4:03:09
      808000 -- (-31765.292) (-31787.295) [-31756.486] (-31756.001) * (-31785.252) (-31789.230) (-31804.851) [-31744.360] -- 4:03:08
      809000 -- [-31751.438] (-31792.253) (-31778.616) (-31759.514) * (-31794.525) (-31761.909) (-31778.136) [-31744.397] -- 4:03:03
      810000 -- [-31751.581] (-31803.153) (-31785.190) (-31788.957) * (-31795.652) (-31762.699) (-31799.869) [-31738.968] -- 4:02:57

      Average standard deviation of split frequencies: 0.021567

      811000 -- [-31753.444] (-31800.527) (-31775.298) (-31784.542) * (-31818.211) [-31750.121] (-31809.051) (-31754.848) -- 4:02:56
      812000 -- (-31752.790) (-31797.623) (-31779.843) [-31763.740] * (-31799.236) [-31745.567] (-31809.776) (-31767.672) -- 4:02:50
      813000 -- (-31770.925) (-31800.937) (-31764.049) [-31760.675] * (-31787.547) (-31759.023) [-31769.396] (-31776.542) -- 4:02:49
      814000 -- (-31756.260) (-31799.850) (-31760.859) [-31752.052] * (-31791.962) (-31760.831) [-31750.340] (-31766.420) -- 4:02:43
      815000 -- [-31754.739] (-31784.218) (-31775.079) (-31770.706) * (-31786.077) (-31761.702) [-31757.062] (-31765.010) -- 4:02:37

      Average standard deviation of split frequencies: 0.021473

      816000 -- (-31764.079) [-31764.969] (-31750.608) (-31762.039) * (-31782.916) (-31743.311) [-31752.507] (-31784.431) -- 4:02:36
      817000 -- (-31770.435) (-31774.816) [-31762.188] (-31763.234) * (-31767.246) [-31748.133] (-31766.834) (-31797.765) -- 4:02:30
      818000 -- (-31793.246) (-31788.096) (-31759.715) [-31750.177] * (-31776.979) [-31741.850] (-31788.959) (-31815.417) -- 4:02:30
      819000 -- (-31782.788) (-31768.301) [-31751.723] (-31759.434) * (-31758.449) (-31747.923) [-31798.259] (-31800.072) -- 4:02:24
      820000 -- (-31806.361) (-31788.978) (-31753.463) [-31757.301] * [-31752.867] (-31736.086) (-31831.764) (-31817.832) -- 4:02:23

      Average standard deviation of split frequencies: 0.021592

      821000 -- (-31816.203) (-31746.787) [-31751.927] (-31773.553) * (-31749.306) [-31740.034] (-31824.962) (-31808.470) -- 4:02:17
      822000 -- (-31808.968) (-31763.304) (-31754.792) [-31764.004] * (-31763.304) [-31757.289] (-31804.195) (-31776.010) -- 4:02:16
      823000 -- (-31798.225) [-31760.508] (-31761.732) (-31764.878) * (-31795.383) (-31773.452) [-31785.419] (-31768.200) -- 4:02:10
      824000 -- (-31786.693) (-31771.066) [-31757.399] (-31775.613) * (-31767.813) [-31752.076] (-31798.016) (-31771.536) -- 4:02:09
      825000 -- (-31784.031) (-31766.347) [-31759.091] (-31778.634) * [-31757.745] (-31758.933) (-31776.543) (-31783.090) -- 4:02:03

      Average standard deviation of split frequencies: 0.021420

      826000 -- (-31779.462) (-31758.774) [-31743.511] (-31771.700) * (-31759.835) [-31742.839] (-31775.968) (-31784.766) -- 4:01:58
      827000 -- (-31775.652) (-31763.141) [-31745.296] (-31750.977) * (-31779.600) (-31754.440) [-31784.000] (-31782.634) -- 4:01:57
      828000 -- (-31776.880) (-31786.215) [-31750.761] (-31748.475) * (-31801.869) (-31756.101) (-31774.597) [-31757.617] -- 4:01:51
      829000 -- (-31780.184) (-31772.656) (-31746.248) [-31743.135] * (-31786.279) [-31765.424] (-31765.613) (-31784.569) -- 4:01:50
      830000 -- (-31771.919) (-31776.040) (-31760.379) [-31750.074] * [-31764.094] (-31774.750) (-31765.135) (-31794.369) -- 4:01:44

      Average standard deviation of split frequencies: 0.021219

      831000 -- (-31797.211) [-31757.957] (-31758.823) (-31775.346) * (-31790.003) [-31754.331] (-31760.993) (-31789.688) -- 4:01:43
      832000 -- (-31803.102) (-31785.588) [-31762.018] (-31775.884) * [-31778.895] (-31765.587) (-31782.647) (-31763.446) -- 4:01:37
      833000 -- (-31794.409) [-31774.336] (-31758.570) (-31776.349) * (-31761.295) (-31760.843) [-31750.416] (-31780.357) -- 4:01:31
      834000 -- (-31783.748) [-31756.884] (-31757.841) (-31751.484) * (-31762.941) [-31746.152] (-31770.033) (-31783.521) -- 4:01:31
      835000 -- (-31802.848) (-31745.354) [-31750.620] (-31782.274) * (-31780.465) [-31743.823] (-31772.390) (-31787.083) -- 4:01:25

      Average standard deviation of split frequencies: 0.021396

      836000 -- (-31784.712) (-31752.024) [-31747.709] (-31787.246) * [-31753.216] (-31750.491) (-31791.992) (-31787.832) -- 4:01:19
      837000 -- (-31787.001) (-31781.156) [-31756.719] (-31753.916) * (-31752.008) [-31748.114] (-31807.125) (-31778.639) -- 4:01:18
      838000 -- (-31785.144) (-31781.191) [-31732.470] (-31766.895) * [-31755.440] (-31767.656) (-31805.645) (-31789.403) -- 4:01:12
      839000 -- (-31772.648) (-31783.483) [-31741.563] (-31779.767) * [-31758.469] (-31750.490) (-31796.534) (-31813.818) -- 4:01:11
      840000 -- (-31771.715) (-31772.704) [-31747.713] (-31789.660) * [-31751.643] (-31772.015) (-31802.552) (-31800.635) -- 4:01:05

      Average standard deviation of split frequencies: 0.021451

      841000 -- (-31786.761) (-31776.367) [-31740.557] (-31805.549) * [-31750.030] (-31755.796) (-31790.525) (-31789.947) -- 4:01:05
      842000 -- (-31797.138) [-31753.825] (-31753.642) (-31785.299) * [-31768.571] (-31770.175) (-31797.028) (-31780.407) -- 4:00:59
      843000 -- (-31776.773) [-31761.462] (-31755.621) (-31762.699) * [-31784.501] (-31777.837) (-31816.772) (-31757.392) -- 4:00:58
      844000 -- (-31783.917) (-31761.329) [-31750.546] (-31779.542) * (-31781.398) (-31794.783) [-31771.277] (-31761.323) -- 4:00:52
      845000 -- (-31790.835) (-31760.229) [-31763.973] (-31762.325) * (-31770.789) (-31787.886) (-31761.937) [-31764.812] -- 4:00:46

      Average standard deviation of split frequencies: 0.021434

      846000 -- (-31762.805) (-31761.954) [-31765.690] (-31780.332) * [-31767.012] (-31794.248) (-31770.100) (-31776.681) -- 4:00:45
      847000 -- (-31766.147) (-31785.732) [-31766.077] (-31780.525) * (-31784.998) (-31773.309) [-31747.773] (-31783.745) -- 4:00:39
      848000 -- (-31770.352) [-31767.070] (-31762.590) (-31763.950) * (-31779.323) (-31775.918) [-31739.706] (-31774.256) -- 4:00:38
      849000 -- (-31765.000) (-31785.236) [-31757.497] (-31783.127) * (-31800.450) (-31773.966) [-31748.599] (-31788.732) -- 4:00:33
      850000 -- [-31754.427] (-31782.214) (-31759.145) (-31788.709) * (-31804.739) (-31760.914) [-31751.602] (-31782.813) -- 4:00:32

      Average standard deviation of split frequencies: 0.021559

      851000 -- (-31784.953) (-31786.778) [-31763.967] (-31784.071) * (-31801.448) [-31749.606] (-31769.142) (-31800.450) -- 4:00:26
      852000 -- (-31775.152) (-31782.862) [-31752.331] (-31776.433) * (-31803.690) [-31742.768] (-31774.681) (-31774.349) -- 4:00:25
      853000 -- (-31773.291) (-31796.078) (-31776.632) [-31773.965] * (-31801.963) [-31766.730] (-31758.268) (-31787.592) -- 4:00:19
      854000 -- (-31788.132) (-31787.792) [-31736.501] (-31788.858) * (-31775.905) [-31762.071] (-31776.291) (-31782.342) -- 4:00:13
      855000 -- (-31761.036) (-31757.086) [-31747.691] (-31788.254) * [-31766.298] (-31759.998) (-31792.300) (-31798.974) -- 4:00:12

      Average standard deviation of split frequencies: 0.021591

      856000 -- [-31763.397] (-31773.932) (-31760.947) (-31788.724) * (-31767.608) [-31742.263] (-31782.905) (-31813.732) -- 4:00:07
      857000 -- [-31759.240] (-31782.490) (-31791.017) (-31800.238) * (-31753.288) [-31748.228] (-31813.187) (-31789.127) -- 4:00:06
      858000 -- [-31760.368] (-31786.884) (-31790.692) (-31802.245) * (-31762.915) [-31745.366] (-31788.002) (-31781.626) -- 4:00:00
      859000 -- (-31773.186) [-31766.044] (-31798.023) (-31796.344) * (-31771.376) [-31750.115] (-31803.633) (-31756.888) -- 3:59:59
      860000 -- (-31768.662) [-31757.953] (-31793.409) (-31789.869) * (-31805.300) (-31746.560) (-31763.693) [-31749.578] -- 3:59:53

      Average standard deviation of split frequencies: 0.021806

      861000 -- (-31774.693) [-31743.132] (-31767.811) (-31774.938) * (-31789.429) [-31749.941] (-31767.629) (-31757.808) -- 3:59:52
      862000 -- (-31777.584) [-31744.003] (-31789.476) (-31778.724) * (-31778.841) [-31751.895] (-31764.864) (-31762.429) -- 3:59:46
      863000 -- (-31790.775) [-31750.594] (-31768.973) (-31782.720) * (-31781.622) (-31746.133) [-31751.616] (-31762.135) -- 3:59:41
      864000 -- (-31774.918) (-31760.920) [-31754.052] (-31787.425) * (-31792.259) (-31757.639) (-31776.457) [-31742.139] -- 3:59:40
      865000 -- [-31749.276] (-31764.009) (-31760.436) (-31791.465) * (-31792.849) (-31769.298) (-31780.946) [-31742.555] -- 3:59:34

      Average standard deviation of split frequencies: 0.022140

      866000 -- (-31761.079) [-31761.576] (-31749.041) (-31786.579) * (-31797.600) (-31775.549) (-31766.599) [-31752.490] -- 3:59:33
      867000 -- (-31804.975) (-31770.954) (-31758.102) [-31760.148] * (-31796.274) (-31750.221) (-31775.996) [-31754.949] -- 3:59:27
      868000 -- (-31771.190) (-31757.782) [-31763.741] (-31764.551) * (-31808.561) [-31740.474] (-31773.481) (-31747.988) -- 3:59:26
      869000 -- (-31802.428) (-31769.783) [-31759.833] (-31773.158) * (-31788.935) (-31754.416) (-31773.866) [-31740.205] -- 3:59:21
      870000 -- (-31791.011) [-31757.957] (-31765.692) (-31777.463) * (-31781.247) (-31756.748) (-31758.175) [-31746.213] -- 3:59:20

      Average standard deviation of split frequencies: 0.021386

      871000 -- (-31796.857) [-31747.839] (-31759.329) (-31784.728) * (-31770.900) (-31781.679) (-31785.648) [-31750.274] -- 3:59:14
      872000 -- (-31788.079) [-31742.351] (-31765.192) (-31788.651) * (-31787.862) [-31751.845] (-31769.290) (-31763.341) -- 3:59:08
      873000 -- (-31792.425) (-31763.209) [-31756.553] (-31791.015) * (-31755.240) [-31751.771] (-31770.681) (-31762.751) -- 3:59:07
      874000 -- (-31785.154) (-31762.876) [-31749.710] (-31783.564) * (-31757.575) (-31756.463) (-31780.125) [-31733.346] -- 3:59:01
      875000 -- [-31765.661] (-31765.494) (-31765.332) (-31778.543) * (-31755.072) [-31754.436] (-31784.704) (-31734.438) -- 3:59:00

      Average standard deviation of split frequencies: 0.021290

      876000 -- (-31772.114) (-31782.632) [-31757.137] (-31773.814) * [-31745.121] (-31760.110) (-31781.628) (-31755.084) -- 3:58:55
      877000 -- (-31810.606) (-31786.106) [-31763.328] (-31765.806) * (-31762.335) (-31772.281) (-31769.553) [-31751.260] -- 3:58:54
      878000 -- (-31801.080) (-31774.351) [-31734.008] (-31765.536) * (-31771.030) (-31780.438) [-31776.610] (-31764.061) -- 3:58:48
      879000 -- (-31768.543) (-31788.144) [-31735.673] (-31769.980) * (-31764.071) [-31764.589] (-31788.354) (-31782.934) -- 3:58:47
      880000 -- (-31777.757) (-31765.897) (-31744.947) [-31759.478] * (-31783.214) [-31760.557] (-31791.629) (-31777.025) -- 3:58:41

      Average standard deviation of split frequencies: 0.021205

      881000 -- (-31752.107) (-31771.117) (-31773.055) [-31753.632] * (-31773.003) [-31761.780] (-31787.331) (-31764.908) -- 3:58:35
      882000 -- [-31747.110] (-31780.505) (-31774.971) (-31775.708) * [-31764.792] (-31758.527) (-31774.950) (-31770.198) -- 3:58:34
      883000 -- [-31744.244] (-31760.804) (-31778.442) (-31781.118) * (-31784.764) [-31750.452] (-31785.143) (-31772.113) -- 3:58:29
      884000 -- (-31761.739) (-31766.716) [-31756.137] (-31763.665) * (-31790.544) [-31764.117] (-31772.349) (-31793.051) -- 3:58:28
      885000 -- (-31782.112) [-31762.895] (-31781.839) (-31777.520) * (-31794.397) [-31753.588] (-31788.381) (-31814.248) -- 3:58:22

      Average standard deviation of split frequencies: 0.021177

      886000 -- (-31794.727) [-31757.910] (-31780.615) (-31773.488) * (-31782.913) [-31750.777] (-31763.759) (-31793.093) -- 3:58:21
      887000 -- (-31804.353) (-31753.462) (-31783.234) [-31764.953] * (-31768.280) [-31747.570] (-31751.786) (-31778.272) -- 3:58:15
      888000 -- (-31791.799) (-31764.401) (-31799.238) [-31760.998] * [-31772.388] (-31756.675) (-31759.933) (-31792.655) -- 3:58:14
      889000 -- (-31780.314) [-31747.570] (-31779.052) (-31752.275) * [-31738.368] (-31778.130) (-31770.404) (-31801.587) -- 3:58:09
      890000 -- (-31768.207) [-31747.901] (-31772.287) (-31752.213) * (-31768.594) (-31805.139) [-31762.657] (-31765.314) -- 3:58:03

      Average standard deviation of split frequencies: 0.021296

      891000 -- (-31797.635) (-31757.224) (-31790.997) [-31749.344] * (-31771.846) (-31798.150) [-31780.745] (-31781.426) -- 3:58:02
      892000 -- (-31810.601) [-31771.456] (-31779.827) (-31761.507) * (-31773.711) (-31790.920) (-31771.227) [-31765.751] -- 3:57:56
      893000 -- (-31803.703) (-31799.193) [-31768.116] (-31765.831) * (-31777.564) [-31765.998] (-31763.996) (-31754.307) -- 3:57:55
      894000 -- (-31785.489) (-31788.981) [-31760.369] (-31765.538) * (-31792.871) (-31764.115) (-31757.166) [-31770.183] -- 3:57:49
      895000 -- [-31756.706] (-31785.228) (-31753.671) (-31777.411) * (-31781.112) (-31758.789) [-31762.798] (-31775.292) -- 3:57:48

      Average standard deviation of split frequencies: 0.021255

      896000 -- (-31777.295) (-31783.738) [-31756.346] (-31775.533) * (-31788.860) (-31743.321) [-31755.155] (-31775.347) -- 3:57:43
      897000 -- (-31754.653) (-31772.923) [-31751.416] (-31788.766) * (-31804.656) (-31749.083) [-31737.427] (-31765.706) -- 3:57:37
      898000 -- (-31785.827) [-31775.382] (-31775.646) (-31777.648) * (-31801.247) [-31744.985] (-31748.499) (-31773.865) -- 3:57:36
      899000 -- (-31779.529) [-31743.400] (-31776.184) (-31772.742) * (-31813.524) (-31767.846) [-31747.106] (-31751.831) -- 3:57:30
      900000 -- (-31784.451) [-31748.557] (-31782.109) (-31759.804) * (-31792.428) [-31760.493] (-31750.029) (-31751.564) -- 3:57:29

      Average standard deviation of split frequencies: 0.021488

      901000 -- (-31791.539) [-31748.196] (-31777.103) (-31779.776) * (-31780.543) (-31762.487) [-31754.392] (-31761.864) -- 3:57:24
      902000 -- (-31802.196) [-31755.750] (-31775.434) (-31779.196) * (-31799.528) (-31773.013) [-31736.430] (-31752.660) -- 3:57:23
      903000 -- (-31754.756) (-31772.098) [-31773.911] (-31781.521) * (-31769.841) [-31760.198] (-31753.677) (-31778.879) -- 3:57:17
      904000 -- [-31750.459] (-31764.483) (-31781.284) (-31769.131) * (-31771.961) (-31778.424) [-31755.062] (-31765.083) -- 3:57:11
      905000 -- (-31759.566) (-31770.302) [-31764.533] (-31782.781) * (-31756.019) (-31781.327) [-31761.668] (-31768.468) -- 3:57:10

      Average standard deviation of split frequencies: 0.021473

      906000 -- (-31763.440) (-31787.967) (-31772.781) [-31748.644] * (-31779.367) (-31787.590) [-31738.773] (-31747.713) -- 3:57:05
      907000 -- (-31774.627) (-31776.756) [-31762.373] (-31756.701) * (-31777.901) (-31777.178) (-31750.010) [-31742.697] -- 3:57:03
      908000 -- (-31784.993) (-31786.994) (-31780.039) [-31757.196] * (-31795.865) (-31769.012) (-31754.181) [-31746.644] -- 3:56:58
      909000 -- (-31807.425) (-31783.528) [-31765.315] (-31767.279) * (-31773.696) (-31764.335) (-31764.193) [-31748.868] -- 3:56:57
      910000 -- (-31789.766) (-31787.360) (-31789.981) [-31763.246] * (-31770.728) (-31758.267) (-31770.716) [-31739.879] -- 3:56:51

      Average standard deviation of split frequencies: 0.021379

      911000 -- (-31820.625) [-31760.934] (-31793.356) (-31749.181) * [-31769.844] (-31776.679) (-31757.353) (-31766.251) -- 3:56:50
      912000 -- (-31797.912) (-31763.277) (-31777.882) [-31756.618] * [-31745.044] (-31770.698) (-31776.597) (-31752.015) -- 3:56:44
      913000 -- (-31782.767) [-31751.679] (-31773.617) (-31740.513) * (-31756.279) (-31779.789) (-31788.697) [-31752.273] -- 3:56:43
      914000 -- (-31769.149) [-31757.062] (-31802.050) (-31749.909) * (-31761.208) (-31771.587) (-31797.697) [-31757.108] -- 3:56:38
      915000 -- [-31748.811] (-31758.320) (-31776.099) (-31756.619) * (-31753.606) (-31781.666) (-31768.687) [-31743.935] -- 3:56:37

      Average standard deviation of split frequencies: 0.021206

      916000 -- (-31769.505) (-31771.781) (-31801.848) [-31761.260] * [-31754.927] (-31799.264) (-31774.019) (-31747.632) -- 3:56:35
      917000 -- [-31745.584] (-31779.616) (-31782.248) (-31744.430) * (-31785.921) (-31788.065) [-31764.931] (-31746.482) -- 3:56:30
      918000 -- (-31765.806) (-31777.211) (-31798.204) [-31750.088] * (-31775.498) (-31812.210) (-31751.526) [-31743.505] -- 3:56:29
      919000 -- (-31761.978) (-31775.458) (-31775.256) [-31751.334] * [-31747.083] (-31783.536) (-31761.253) (-31768.146) -- 3:56:23
      920000 -- (-31766.613) (-31766.579) (-31786.939) [-31745.860] * [-31757.703] (-31791.226) (-31761.307) (-31777.820) -- 3:56:18

      Average standard deviation of split frequencies: 0.021336

      921000 -- (-31772.577) [-31764.876] (-31774.832) (-31771.154) * (-31766.426) (-31782.395) [-31756.039] (-31794.144) -- 3:56:16
      922000 -- (-31758.625) (-31787.302) [-31771.771] (-31781.990) * (-31773.958) (-31787.069) (-31788.914) [-31741.510] -- 3:56:11
      923000 -- (-31784.210) (-31782.004) [-31761.885] (-31790.515) * (-31776.378) (-31808.809) (-31784.086) [-31741.317] -- 3:56:10
      924000 -- (-31783.207) (-31771.704) (-31763.981) [-31753.410] * (-31741.606) (-31787.276) (-31784.569) [-31746.105] -- 3:56:04
      925000 -- (-31768.883) (-31796.411) (-31772.461) [-31753.216] * (-31748.829) (-31808.245) (-31783.683) [-31771.140] -- 3:56:03

      Average standard deviation of split frequencies: 0.021301

      926000 -- (-31777.821) (-31788.701) (-31777.887) [-31744.778] * [-31748.477] (-31801.427) (-31763.492) (-31766.023) -- 3:55:57
      927000 -- (-31788.157) (-31775.494) (-31764.871) [-31746.826] * [-31743.144] (-31799.869) (-31753.159) (-31769.942) -- 3:55:56
      928000 -- (-31788.186) (-31774.873) (-31768.836) [-31743.047] * [-31730.417] (-31775.220) (-31771.754) (-31755.541) -- 3:55:51
      929000 -- (-31803.608) (-31780.975) (-31777.505) [-31738.925] * [-31740.825] (-31780.612) (-31790.323) (-31770.140) -- 3:55:49
      930000 -- (-31806.306) (-31762.520) (-31754.528) [-31751.700] * [-31734.505] (-31764.191) (-31782.548) (-31747.062) -- 3:55:44

      Average standard deviation of split frequencies: 0.021201

      931000 -- (-31791.355) (-31765.629) [-31741.486] (-31753.466) * [-31740.520] (-31769.002) (-31797.833) (-31757.614) -- 3:55:38
      932000 -- (-31769.415) (-31771.308) [-31735.472] (-31777.997) * [-31761.624] (-31784.936) (-31778.168) (-31782.815) -- 3:55:37
      933000 -- (-31788.115) (-31762.763) [-31736.858] (-31782.739) * [-31756.421] (-31788.864) (-31766.773) (-31783.991) -- 3:55:32
      934000 -- [-31781.791] (-31760.147) (-31756.195) (-31785.781) * (-31765.179) [-31764.697] (-31796.539) (-31773.576) -- 3:55:30
      935000 -- (-31788.660) [-31739.153] (-31752.089) (-31786.858) * (-31771.406) [-31746.777] (-31796.051) (-31779.316) -- 3:55:25

      Average standard deviation of split frequencies: 0.021103

      936000 -- (-31778.729) (-31756.013) [-31754.956] (-31798.822) * (-31787.012) [-31747.513] (-31785.680) (-31768.488) -- 3:55:24
      937000 -- (-31774.417) (-31756.341) [-31733.651] (-31778.926) * (-31774.562) [-31749.093] (-31787.052) (-31783.013) -- 3:55:18
      938000 -- (-31787.864) (-31769.883) [-31734.585] (-31778.474) * (-31763.022) (-31753.317) (-31784.671) [-31766.818] -- 3:55:17
      939000 -- (-31778.591) (-31773.896) [-31744.609] (-31779.459) * (-31778.181) (-31772.683) [-31767.597] (-31775.515) -- 3:55:11
      940000 -- (-31791.489) (-31794.499) [-31723.597] (-31759.816) * (-31809.268) [-31760.120] (-31782.370) (-31761.952) -- 3:55:10

      Average standard deviation of split frequencies: 0.020692

      941000 -- (-31771.276) (-31807.212) [-31732.603] (-31761.598) * (-31787.896) (-31778.990) (-31778.895) [-31745.822] -- 3:55:05
      942000 -- (-31765.660) (-31785.485) [-31725.351] (-31766.446) * (-31792.604) (-31775.175) (-31783.332) [-31741.316] -- 3:55:03
      943000 -- (-31777.796) (-31775.741) [-31725.958] (-31778.048) * (-31792.058) [-31746.905] (-31779.667) (-31750.444) -- 3:54:58
      944000 -- [-31768.987] (-31790.011) (-31747.588) (-31783.986) * (-31783.840) [-31746.515] (-31788.859) (-31748.948) -- 3:54:57
      945000 -- (-31776.792) (-31792.268) [-31746.215] (-31785.464) * (-31826.364) [-31736.140] (-31791.305) (-31755.635) -- 3:54:51

      Average standard deviation of split frequencies: 0.020032

      946000 -- (-31786.225) (-31792.018) [-31750.076] (-31772.061) * (-31789.609) [-31755.094] (-31789.792) (-31758.400) -- 3:54:50
      947000 -- (-31783.588) (-31785.377) [-31766.811] (-31770.251) * (-31776.183) [-31748.176] (-31790.653) (-31761.950) -- 3:54:44
      948000 -- (-31782.702) (-31784.556) (-31768.947) [-31753.236] * (-31789.215) [-31742.823] (-31801.063) (-31762.684) -- 3:54:43
      949000 -- (-31773.581) (-31765.082) (-31770.077) [-31755.362] * (-31783.664) (-31731.845) (-31780.238) [-31759.294] -- 3:54:38
      950000 -- (-31793.205) (-31774.826) [-31762.346] (-31762.786) * (-31792.395) [-31747.857] (-31772.363) (-31767.233) -- 3:54:36

      Average standard deviation of split frequencies: 0.019666

      951000 -- (-31816.053) (-31778.429) [-31756.567] (-31761.860) * (-31808.599) [-31750.113] (-31766.295) (-31770.267) -- 3:54:31
      952000 -- (-31815.938) (-31797.512) (-31759.808) [-31741.306] * (-31815.851) [-31756.748] (-31763.025) (-31795.336) -- 3:54:25
      953000 -- (-31791.921) (-31798.759) (-31741.982) [-31734.436] * (-31813.741) [-31754.861] (-31758.265) (-31799.834) -- 3:54:24
      954000 -- (-31788.924) (-31800.797) (-31755.970) [-31749.569] * (-31796.208) (-31786.147) (-31763.524) [-31770.285] -- 3:54:19
      955000 -- (-31790.467) (-31814.188) (-31759.696) [-31761.722] * (-31767.042) [-31768.327] (-31787.758) (-31776.084) -- 3:54:17

      Average standard deviation of split frequencies: 0.019325

      956000 -- (-31800.506) (-31791.765) [-31751.411] (-31769.857) * [-31767.389] (-31760.306) (-31775.110) (-31781.363) -- 3:54:12
      957000 -- (-31788.007) (-31774.162) (-31758.231) [-31758.610] * (-31788.027) [-31762.683] (-31779.789) (-31775.607) -- 3:54:11
      958000 -- (-31775.752) (-31772.733) (-31776.337) [-31747.548] * (-31799.818) [-31753.804] (-31786.025) (-31796.431) -- 3:54:05
      959000 -- (-31768.755) (-31782.151) (-31788.569) [-31739.788] * [-31770.685] (-31742.775) (-31780.966) (-31789.028) -- 3:54:04
      960000 -- (-31752.424) (-31782.962) (-31794.036) [-31748.983] * (-31792.256) [-31739.607] (-31775.441) (-31799.046) -- 3:53:59

      Average standard deviation of split frequencies: 0.019190

      961000 -- [-31734.229] (-31794.535) (-31786.113) (-31765.069) * (-31792.096) [-31746.954] (-31765.846) (-31772.181) -- 3:53:57
      962000 -- [-31733.376] (-31778.163) (-31797.235) (-31747.330) * (-31781.587) [-31743.113] (-31774.822) (-31797.239) -- 3:53:52
      963000 -- [-31740.599] (-31765.595) (-31776.683) (-31746.520) * (-31778.479) [-31734.754] (-31758.837) (-31808.082) -- 3:53:50
      964000 -- [-31744.736] (-31775.815) (-31788.713) (-31739.011) * (-31789.877) [-31731.748] (-31764.496) (-31765.767) -- 3:53:45
      965000 -- (-31757.870) (-31770.342) (-31819.193) [-31731.635] * (-31794.768) [-31753.964] (-31760.480) (-31764.889) -- 3:53:40

      Average standard deviation of split frequencies: 0.019320

      966000 -- [-31749.383] (-31785.667) (-31811.176) (-31744.321) * (-31789.998) [-31756.211] (-31775.003) (-31772.383) -- 3:53:38
      967000 -- (-31751.958) (-31780.454) (-31808.771) [-31733.994] * (-31794.568) [-31749.221] (-31788.831) (-31772.740) -- 3:53:33
      968000 -- (-31775.003) (-31770.019) (-31813.614) [-31754.800] * (-31778.901) [-31756.711] (-31781.965) (-31749.676) -- 3:53:32
      969000 -- (-31753.945) [-31750.370] (-31795.043) (-31750.848) * (-31774.954) [-31756.221] (-31765.047) (-31767.257) -- 3:53:26
      970000 -- (-31757.065) (-31753.875) (-31771.910) [-31745.548] * (-31770.457) [-31755.784] (-31782.297) (-31780.292) -- 3:53:25

      Average standard deviation of split frequencies: 0.019110

      971000 -- (-31780.113) (-31766.915) [-31747.183] (-31762.367) * (-31769.058) [-31762.637] (-31771.495) (-31809.373) -- 3:53:19
      972000 -- (-31792.543) (-31774.818) [-31727.259] (-31792.862) * (-31762.766) [-31753.235] (-31776.205) (-31790.185) -- 3:53:14
      973000 -- (-31785.722) (-31759.401) [-31722.488] (-31786.373) * (-31780.887) (-31747.383) [-31761.662] (-31797.374) -- 3:53:13
      974000 -- (-31768.826) [-31753.674] (-31749.345) (-31771.933) * (-31776.114) [-31738.671] (-31757.035) (-31808.258) -- 3:53:07
      975000 -- [-31754.966] (-31749.687) (-31774.352) (-31761.539) * (-31768.563) [-31745.698] (-31759.682) (-31813.072) -- 3:53:06

      Average standard deviation of split frequencies: 0.019272

      976000 -- [-31751.355] (-31736.450) (-31780.652) (-31748.591) * (-31784.719) [-31751.653] (-31760.607) (-31789.010) -- 3:53:00
      977000 -- (-31765.247) (-31745.035) [-31764.005] (-31748.785) * (-31775.352) [-31748.467] (-31765.838) (-31782.277) -- 3:52:55
      978000 -- (-31773.743) (-31750.619) (-31781.538) [-31722.061] * (-31762.338) [-31756.866] (-31777.302) (-31782.848) -- 3:52:54
      979000 -- (-31793.246) [-31759.736] (-31775.043) (-31735.528) * (-31742.661) [-31747.795] (-31770.046) (-31797.614) -- 3:52:48
      980000 -- (-31798.867) (-31754.017) (-31776.616) [-31741.059] * (-31758.867) [-31755.973] (-31771.128) (-31800.573) -- 3:52:47

      Average standard deviation of split frequencies: 0.019344

      981000 -- (-31800.225) [-31742.425] (-31773.628) (-31750.355) * (-31749.009) [-31764.533] (-31788.547) (-31773.699) -- 3:52:42
      982000 -- (-31799.397) [-31737.561] (-31763.264) (-31746.859) * [-31747.489] (-31788.285) (-31785.726) (-31750.161) -- 3:52:40
      983000 -- (-31785.705) (-31743.268) (-31766.377) [-31743.206] * (-31765.796) (-31762.917) (-31799.465) [-31758.238] -- 3:52:35
      984000 -- (-31796.475) (-31740.702) (-31786.771) [-31748.852] * [-31761.417] (-31774.867) (-31799.069) (-31755.035) -- 3:52:33
      985000 -- (-31813.469) [-31751.176] (-31792.066) (-31766.535) * (-31778.817) [-31773.707] (-31792.902) (-31778.755) -- 3:52:28

      Average standard deviation of split frequencies: 0.019104

      986000 -- (-31802.880) [-31749.367] (-31765.419) (-31777.185) * (-31776.057) [-31746.862] (-31784.752) (-31777.533) -- 3:52:27
      987000 -- (-31813.564) [-31739.778] (-31772.141) (-31778.569) * (-31773.509) [-31756.578] (-31757.154) (-31776.331) -- 3:52:21
      988000 -- (-31796.463) (-31732.004) (-31757.705) [-31751.452] * [-31756.842] (-31768.325) (-31778.301) (-31790.272) -- 3:52:20
      989000 -- (-31815.218) [-31728.919] (-31770.556) (-31749.217) * (-31753.700) (-31801.148) [-31754.132] (-31793.216) -- 3:52:15
      990000 -- (-31801.720) [-31735.265] (-31784.581) (-31770.223) * [-31750.155] (-31792.556) (-31755.055) (-31782.121) -- 3:52:09

      Average standard deviation of split frequencies: 0.019443

      991000 -- (-31783.469) [-31733.195] (-31804.575) (-31760.383) * (-31757.341) (-31763.174) [-31766.050] (-31782.990) -- 3:52:08
      992000 -- (-31784.250) [-31740.033] (-31822.919) (-31764.447) * (-31761.919) [-31748.564] (-31782.904) (-31786.682) -- 3:52:02
      993000 -- (-31782.649) [-31735.859] (-31814.404) (-31756.271) * [-31759.741] (-31758.615) (-31771.367) (-31795.591) -- 3:52:01
      994000 -- (-31770.374) [-31745.550] (-31791.929) (-31758.408) * (-31761.693) [-31749.837] (-31770.676) (-31798.683) -- 3:51:56
      995000 -- (-31776.145) [-31752.065] (-31815.283) (-31756.053) * (-31782.773) (-31768.063) [-31753.316] (-31788.919) -- 3:51:54

      Average standard deviation of split frequencies: 0.019486

      996000 -- (-31782.761) [-31754.146] (-31805.035) (-31751.058) * (-31787.881) (-31756.827) [-31752.893] (-31802.607) -- 3:51:49
      997000 -- (-31770.593) [-31744.998] (-31780.298) (-31747.593) * (-31769.739) (-31731.674) [-31756.150] (-31792.200) -- 3:51:48
      998000 -- (-31779.267) [-31726.258] (-31784.724) (-31763.639) * (-31749.032) [-31745.414] (-31758.825) (-31791.706) -- 3:51:42
      999000 -- (-31755.320) [-31730.087] (-31780.824) (-31795.499) * (-31742.282) [-31736.537] (-31766.145) (-31791.989) -- 3:51:37
      1000000 -- (-31749.926) [-31749.564] (-31778.000) (-31792.737) * (-31759.416) [-31745.746] (-31781.285) (-31786.977) -- 3:51:36

      Average standard deviation of split frequencies: 0.019626

      1001000 -- (-31767.009) [-31747.638] (-31784.762) (-31805.107) * [-31754.553] (-31754.596) (-31781.110) (-31802.101) -- 3:51:34
      1002000 -- (-31776.155) [-31752.115] (-31786.081) (-31815.519) * (-31759.185) [-31735.219] (-31786.778) (-31793.176) -- 3:51:29
      1003000 -- (-31764.826) [-31746.617] (-31773.484) (-31818.543) * (-31770.715) [-31746.840] (-31758.050) (-31800.153) -- 3:51:27
      1004000 -- (-31783.050) [-31733.204] (-31773.372) (-31789.740) * (-31765.252) [-31743.455] (-31760.584) (-31798.688) -- 3:51:22
      1005000 -- (-31765.433) [-31749.482] (-31793.127) (-31800.326) * (-31768.731) [-31742.205] (-31758.771) (-31793.212) -- 3:51:21

      Average standard deviation of split frequencies: 0.019940

      1006000 -- (-31787.385) [-31742.486] (-31781.046) (-31787.953) * (-31779.486) [-31760.010] (-31779.903) (-31791.493) -- 3:51:15
      1007000 -- (-31789.220) (-31766.378) [-31779.127] (-31775.171) * [-31763.970] (-31770.973) (-31757.998) (-31820.708) -- 3:51:10
      1008000 -- (-31819.531) (-31777.840) (-31777.772) [-31750.870] * (-31780.108) [-31750.914] (-31763.664) (-31797.818) -- 3:51:09
      1009000 -- (-31821.340) (-31765.582) (-31786.511) [-31760.563] * (-31785.837) [-31745.298] (-31776.022) (-31770.695) -- 3:51:03
      1010000 -- (-31823.071) (-31777.075) (-31770.818) [-31779.608] * (-31784.494) [-31742.648] (-31776.566) (-31759.460) -- 3:51:02

      Average standard deviation of split frequencies: 0.019873

      1011000 -- (-31814.085) (-31773.218) [-31766.939] (-31771.767) * (-31784.450) (-31746.778) (-31778.611) [-31761.643] -- 3:50:56
      1012000 -- (-31802.477) [-31764.075] (-31764.219) (-31778.329) * (-31774.202) [-31761.904] (-31773.039) (-31799.223) -- 3:50:55
      1013000 -- (-31810.939) [-31753.259] (-31773.087) (-31771.374) * (-31785.980) [-31755.392] (-31783.888) (-31798.076) -- 3:50:50
      1014000 -- (-31791.511) (-31758.991) (-31788.004) [-31760.692] * (-31778.976) [-31748.224] (-31758.720) (-31812.606) -- 3:50:44
      1015000 -- (-31784.756) (-31759.179) (-31791.408) [-31742.946] * (-31777.838) (-31756.990) [-31756.418] (-31782.505) -- 3:50:43

      Average standard deviation of split frequencies: 0.019995

      1016000 -- (-31785.762) (-31761.118) (-31789.911) [-31749.916] * (-31776.100) (-31759.257) [-31750.357] (-31769.558) -- 3:50:38
      1017000 -- (-31794.863) [-31745.679] (-31778.057) (-31758.671) * (-31785.469) [-31729.829] (-31757.925) (-31765.126) -- 3:50:36
      1018000 -- (-31792.272) (-31774.557) [-31751.202] (-31756.068) * (-31776.591) [-31725.292] (-31774.974) (-31756.703) -- 3:50:31
      1019000 -- (-31794.982) (-31759.852) [-31750.142] (-31762.044) * (-31779.512) [-31735.387] (-31764.722) (-31774.843) -- 3:50:29
      1020000 -- (-31781.299) (-31775.239) [-31746.060] (-31781.479) * (-31763.408) [-31757.212] (-31779.752) (-31775.869) -- 3:50:24

      Average standard deviation of split frequencies: 0.020071

      1021000 -- [-31752.189] (-31787.576) (-31755.666) (-31774.422) * [-31751.315] (-31759.311) (-31795.837) (-31775.153) -- 3:50:23
      1022000 -- [-31754.864] (-31794.477) (-31783.266) (-31772.339) * [-31745.381] (-31748.231) (-31796.918) (-31774.839) -- 3:50:17
      1023000 -- [-31750.863] (-31797.262) (-31778.995) (-31765.463) * [-31748.647] (-31767.464) (-31815.307) (-31756.793) -- 3:50:16
      1024000 -- [-31757.449] (-31804.288) (-31772.056) (-31777.528) * (-31767.899) (-31775.450) (-31825.948) [-31765.017] -- 3:50:11
      1025000 -- [-31760.555] (-31798.996) (-31763.026) (-31769.848) * (-31774.725) (-31776.355) (-31800.774) [-31770.031] -- 3:50:05

      Average standard deviation of split frequencies: 0.020230

      1026000 -- (-31768.144) (-31798.336) (-31775.086) [-31738.148] * [-31770.564] (-31760.069) (-31783.677) (-31757.927) -- 3:50:04
      1027000 -- (-31765.033) (-31796.756) (-31772.676) [-31748.391] * [-31750.996] (-31767.983) (-31798.012) (-31788.046) -- 3:49:59
      1028000 -- (-31752.309) (-31784.246) (-31779.566) [-31764.115] * [-31742.955] (-31784.591) (-31809.849) (-31761.676) -- 3:49:57
      1029000 -- (-31759.709) (-31773.970) (-31802.159) [-31767.603] * [-31747.106] (-31756.361) (-31790.575) (-31782.781) -- 3:49:52
      1030000 -- [-31754.324] (-31754.371) (-31810.578) (-31770.398) * (-31752.541) (-31764.849) (-31798.530) [-31771.139] -- 3:49:50

      Average standard deviation of split frequencies: 0.020666

      1031000 -- [-31757.753] (-31756.166) (-31792.547) (-31782.467) * [-31760.361] (-31772.313) (-31776.389) (-31782.632) -- 3:49:45
      1032000 -- [-31755.127] (-31770.628) (-31783.289) (-31779.597) * (-31752.517) [-31764.867] (-31797.068) (-31811.630) -- 3:49:44
      1033000 -- (-31758.530) [-31757.051] (-31793.196) (-31780.622) * [-31750.103] (-31765.205) (-31787.502) (-31790.122) -- 3:49:38
      1034000 -- (-31768.846) [-31760.484] (-31777.879) (-31818.700) * [-31747.580] (-31763.746) (-31794.029) (-31785.845) -- 3:49:37
      1035000 -- (-31773.766) [-31757.493] (-31769.160) (-31803.866) * [-31729.709] (-31749.751) (-31805.457) (-31748.108) -- 3:49:32

      Average standard deviation of split frequencies: 0.020846

      1036000 -- (-31776.708) [-31752.422] (-31757.396) (-31794.558) * [-31734.535] (-31758.895) (-31788.605) (-31779.458) -- 3:49:26
      1037000 -- (-31797.198) [-31752.404] (-31764.698) (-31782.901) * [-31740.690] (-31769.538) (-31759.387) (-31784.256) -- 3:49:25
      1038000 -- [-31758.420] (-31783.453) (-31779.875) (-31779.153) * [-31752.758] (-31775.028) (-31754.356) (-31784.149) -- 3:49:20
      1039000 -- [-31747.797] (-31793.042) (-31764.954) (-31778.826) * [-31734.811] (-31783.071) (-31762.588) (-31796.678) -- 3:49:18
      1040000 -- [-31762.109] (-31775.954) (-31762.812) (-31776.852) * [-31738.248] (-31790.939) (-31766.264) (-31801.972) -- 3:49:13

      Average standard deviation of split frequencies: 0.020965

      1041000 -- (-31757.268) (-31782.715) [-31765.202] (-31790.021) * [-31743.858] (-31804.993) (-31764.436) (-31795.039) -- 3:49:11
      1042000 -- (-31758.378) (-31773.115) [-31759.719] (-31784.597) * [-31734.646] (-31819.030) (-31765.847) (-31776.084) -- 3:49:06
      1043000 -- [-31752.671] (-31788.033) (-31747.623) (-31781.475) * [-31735.956] (-31772.120) (-31791.079) (-31777.771) -- 3:49:01
      1044000 -- (-31762.612) (-31796.359) [-31754.150] (-31779.621) * [-31742.777] (-31784.176) (-31791.638) (-31777.399) -- 3:48:59
      1045000 -- [-31744.927] (-31802.755) (-31747.381) (-31780.747) * [-31751.184] (-31781.156) (-31782.240) (-31757.595) -- 3:48:54

      Average standard deviation of split frequencies: 0.021058

      1046000 -- [-31741.155] (-31789.661) (-31779.482) (-31771.825) * (-31762.391) (-31782.612) (-31783.168) [-31754.239] -- 3:48:53
      1047000 -- [-31738.300] (-31811.128) (-31789.845) (-31755.121) * [-31753.143] (-31782.065) (-31769.610) (-31754.936) -- 3:48:47
      1048000 -- [-31742.301] (-31811.516) (-31787.180) (-31767.336) * (-31742.355) (-31789.218) [-31761.501] (-31782.900) -- 3:48:46
      1049000 -- [-31756.160] (-31810.817) (-31779.240) (-31784.169) * [-31733.851] (-31769.563) (-31767.790) (-31784.119) -- 3:48:41
      1050000 -- [-31750.133] (-31801.113) (-31771.875) (-31773.917) * [-31743.457] (-31765.640) (-31772.241) (-31774.932) -- 3:48:39

      Average standard deviation of split frequencies: 0.021306

      1051000 -- (-31755.088) (-31793.724) [-31755.987] (-31771.150) * [-31746.797] (-31766.508) (-31771.817) (-31766.457) -- 3:48:34
      1052000 -- (-31769.958) (-31799.322) [-31749.530] (-31768.205) * (-31765.989) (-31790.416) [-31749.478] (-31798.896) -- 3:48:32
      1053000 -- [-31771.720] (-31801.192) (-31779.423) (-31774.550) * (-31759.825) (-31807.212) [-31745.737] (-31770.408) -- 3:48:27
      1054000 -- [-31762.469] (-31838.683) (-31788.562) (-31781.136) * (-31780.455) (-31800.108) (-31760.665) [-31749.161] -- 3:48:26
      1055000 -- [-31751.446] (-31805.969) (-31794.174) (-31784.637) * (-31779.245) (-31786.825) (-31768.687) [-31755.954] -- 3:48:20

      Average standard deviation of split frequencies: 0.021363

      1056000 -- (-31771.329) (-31810.736) [-31758.358] (-31765.256) * [-31766.891] (-31777.486) (-31769.302) (-31757.021) -- 3:48:19
      1057000 -- (-31768.013) (-31807.023) [-31769.438] (-31792.928) * (-31775.779) (-31800.482) (-31785.597) [-31752.123] -- 3:48:14
      1058000 -- (-31778.874) (-31834.379) [-31770.574] (-31781.968) * (-31775.595) (-31809.241) (-31796.733) [-31755.570] -- 3:48:08
      1059000 -- (-31768.618) (-31820.060) [-31773.839] (-31785.894) * (-31762.893) (-31796.197) (-31790.665) [-31746.109] -- 3:48:07
      1060000 -- (-31767.704) (-31800.400) [-31763.759] (-31779.020) * [-31759.712] (-31793.042) (-31809.501) (-31773.400) -- 3:48:02

      Average standard deviation of split frequencies: 0.020978

      1061000 -- [-31745.038] (-31803.467) (-31770.154) (-31766.247) * (-31751.369) (-31803.472) (-31763.633) [-31764.459] -- 3:48:00
      1062000 -- [-31727.680] (-31802.862) (-31766.918) (-31773.445) * [-31753.837] (-31791.952) (-31771.967) (-31759.424) -- 3:47:55
      1063000 -- [-31725.756] (-31782.893) (-31764.223) (-31798.963) * (-31763.275) (-31780.127) [-31756.683] (-31766.790) -- 3:47:53
      1064000 -- [-31720.150] (-31767.025) (-31750.822) (-31780.927) * [-31751.855] (-31785.305) (-31755.661) (-31773.239) -- 3:47:48
      1065000 -- [-31723.497] (-31766.764) (-31765.921) (-31789.521) * [-31764.021] (-31788.645) (-31753.759) (-31769.703) -- 3:47:47

      Average standard deviation of split frequencies: 0.021468

      1066000 -- (-31745.224) (-31796.836) [-31751.699] (-31766.798) * [-31762.176] (-31790.594) (-31772.942) (-31792.427) -- 3:47:41
      1067000 -- [-31757.598] (-31802.524) (-31757.832) (-31788.364) * [-31740.842] (-31781.823) (-31776.635) (-31775.458) -- 3:47:40
      1068000 -- (-31744.273) (-31782.257) [-31758.367] (-31782.850) * [-31742.470] (-31783.973) (-31788.616) (-31753.418) -- 3:47:35
      1069000 -- [-31748.135] (-31775.854) (-31766.286) (-31794.272) * (-31752.419) (-31768.653) (-31781.257) [-31759.192] -- 3:47:30
      1070000 -- [-31752.242] (-31786.009) (-31758.556) (-31818.190) * [-31755.130] (-31777.272) (-31778.086) (-31766.835) -- 3:47:28

      Average standard deviation of split frequencies: 0.021845

      1071000 -- [-31767.275] (-31771.360) (-31776.447) (-31815.404) * [-31747.045] (-31770.942) (-31766.207) (-31779.338) -- 3:47:23
      1072000 -- (-31739.629) [-31755.726] (-31775.240) (-31800.924) * [-31744.622] (-31766.586) (-31765.462) (-31792.356) -- 3:47:21
      1073000 -- [-31753.042] (-31762.679) (-31785.071) (-31803.719) * (-31757.055) [-31747.604] (-31765.060) (-31765.994) -- 3:47:16
      1074000 -- (-31761.214) [-31766.593] (-31786.655) (-31794.550) * (-31766.884) [-31741.681] (-31764.706) (-31776.324) -- 3:47:14
      1075000 -- (-31760.513) [-31791.713] (-31781.943) (-31800.782) * (-31776.594) [-31744.911] (-31760.182) (-31786.799) -- 3:47:09

      Average standard deviation of split frequencies: 0.022248

      1076000 -- [-31780.022] (-31804.127) (-31811.297) (-31811.600) * (-31780.146) [-31747.140] (-31773.265) (-31779.136) -- 3:47:04
      1077000 -- [-31766.199] (-31790.292) (-31778.756) (-31831.732) * (-31774.076) [-31736.938] (-31773.726) (-31788.670) -- 3:47:03
      1078000 -- [-31763.166] (-31787.673) (-31765.317) (-31808.557) * (-31779.864) [-31750.138] (-31798.100) (-31786.291) -- 3:46:57
      1079000 -- [-31780.984] (-31772.390) (-31766.765) (-31813.192) * (-31786.080) (-31755.003) (-31792.115) [-31775.254] -- 3:46:56
      1080000 -- (-31779.313) (-31776.887) (-31765.615) [-31775.262] * (-31757.013) [-31745.089] (-31800.120) (-31768.203) -- 3:46:51

      Average standard deviation of split frequencies: 0.022648

      1081000 -- (-31778.079) (-31784.821) (-31776.537) [-31750.850] * [-31760.451] (-31759.217) (-31773.285) (-31765.239) -- 3:46:49
      1082000 -- (-31791.372) [-31781.883] (-31778.239) (-31759.544) * (-31765.760) [-31750.448] (-31799.786) (-31778.318) -- 3:46:44
      1083000 -- (-31795.057) (-31787.921) (-31789.201) [-31762.807] * (-31766.689) [-31742.320] (-31793.921) (-31764.722) -- 3:46:42
      1084000 -- (-31807.510) (-31784.697) [-31772.370] (-31765.451) * (-31779.627) (-31766.676) (-31792.514) [-31756.520] -- 3:46:37
      1085000 -- (-31782.234) (-31757.168) (-31775.057) [-31761.581] * (-31796.507) [-31748.275] (-31783.954) (-31771.785) -- 3:46:36

      Average standard deviation of split frequencies: 0.022414

      1086000 -- (-31779.619) (-31756.190) (-31773.331) [-31750.036] * (-31798.552) [-31757.691] (-31784.784) (-31771.489) -- 3:46:30
      1087000 -- (-31763.737) (-31761.547) (-31782.609) [-31748.190] * (-31801.286) [-31752.466] (-31783.284) (-31757.785) -- 3:46:25
      1088000 -- [-31748.285] (-31768.675) (-31792.554) (-31774.552) * (-31782.970) [-31737.568] (-31780.195) (-31755.204) -- 3:46:24
      1089000 -- [-31758.576] (-31783.288) (-31779.192) (-31763.130) * (-31784.591) (-31742.691) (-31776.435) [-31748.984] -- 3:46:18
      1090000 -- (-31758.031) [-31754.901] (-31779.982) (-31757.938) * [-31779.591] (-31759.938) (-31779.640) (-31763.994) -- 3:46:17

      Average standard deviation of split frequencies: 0.022313

      1091000 -- (-31763.340) (-31761.458) (-31773.386) [-31741.286] * (-31780.052) (-31760.779) (-31805.716) [-31752.955] -- 3:46:12
      1092000 -- (-31772.506) (-31745.499) (-31798.209) [-31747.944] * (-31793.447) (-31755.198) (-31782.339) [-31742.047] -- 3:46:10
      1093000 -- (-31775.892) [-31752.756] (-31771.282) (-31758.375) * (-31794.354) [-31746.290] (-31783.425) (-31757.795) -- 3:46:05
      1094000 -- (-31795.062) [-31741.439] (-31787.887) (-31754.776) * (-31789.752) [-31745.695] (-31779.062) (-31766.497) -- 3:46:00
      1095000 -- (-31781.261) (-31747.511) (-31812.166) [-31775.672] * (-31776.609) [-31743.423] (-31808.245) (-31765.280) -- 3:45:58

      Average standard deviation of split frequencies: 0.022083

      1096000 -- [-31760.985] (-31754.751) (-31790.473) (-31769.384) * (-31768.693) [-31746.466] (-31800.692) (-31757.011) -- 3:45:53
      1097000 -- [-31747.111] (-31754.428) (-31809.235) (-31797.929) * (-31785.356) [-31742.479] (-31821.120) (-31744.374) -- 3:45:51
      1098000 -- [-31744.142] (-31729.792) (-31812.367) (-31773.734) * (-31779.193) (-31747.186) (-31824.355) [-31759.249] -- 3:45:46
      1099000 -- (-31758.193) [-31735.667] (-31782.181) (-31770.813) * (-31786.228) [-31755.023] (-31813.825) (-31749.175) -- 3:45:45
      1100000 -- (-31766.261) [-31738.045] (-31778.709) (-31767.124) * (-31785.240) (-31755.734) (-31801.964) [-31756.245] -- 3:45:40

      Average standard deviation of split frequencies: 0.022037

      1101000 -- [-31762.900] (-31751.907) (-31777.920) (-31775.908) * (-31791.486) [-31746.900] (-31808.509) (-31759.166) -- 3:45:38
      1102000 -- (-31774.484) [-31747.414] (-31776.187) (-31775.568) * (-31790.775) [-31736.466] (-31793.642) (-31746.982) -- 3:45:33
      1103000 -- (-31761.441) [-31743.821] (-31773.078) (-31797.391) * (-31781.465) [-31753.258] (-31816.879) (-31764.755) -- 3:45:31
      1104000 -- (-31760.830) [-31751.304] (-31765.657) (-31816.566) * (-31790.175) [-31743.559] (-31794.072) (-31751.718) -- 3:45:26
      1105000 -- (-31756.307) (-31760.699) [-31748.302] (-31786.534) * (-31780.099) [-31734.953] (-31780.205) (-31757.011) -- 3:45:24

      Average standard deviation of split frequencies: 0.022106

      1106000 -- (-31777.615) (-31771.192) [-31749.563] (-31789.036) * (-31780.126) [-31735.858] (-31762.051) (-31770.144) -- 3:45:23
      1107000 -- (-31795.460) (-31772.065) [-31760.421] (-31775.167) * [-31748.333] (-31738.273) (-31772.524) (-31776.655) -- 3:45:18
      1108000 -- (-31782.492) (-31774.269) (-31747.354) [-31752.834] * (-31742.967) [-31739.888] (-31774.407) (-31782.822) -- 3:45:16
      1109000 -- (-31787.853) (-31783.514) (-31768.404) [-31760.448] * [-31754.374] (-31757.329) (-31790.366) (-31788.511) -- 3:45:14
      1110000 -- [-31762.205] (-31774.312) (-31767.914) (-31754.037) * [-31740.118] (-31790.232) (-31793.695) (-31765.072) -- 3:45:09

      Average standard deviation of split frequencies: 0.022200

      1111000 -- (-31783.406) (-31790.346) (-31762.116) [-31763.657] * (-31760.013) (-31803.224) (-31780.277) [-31756.530] -- 3:45:08
      1112000 -- (-31770.235) (-31837.092) [-31755.508] (-31760.737) * (-31763.798) (-31791.927) (-31780.442) [-31749.717] -- 3:45:03
      1113000 -- (-31766.816) (-31799.951) [-31743.475] (-31761.554) * (-31786.624) (-31779.119) (-31779.394) [-31753.888] -- 3:45:01
      1114000 -- (-31777.342) (-31778.227) [-31747.720] (-31766.898) * (-31773.346) (-31787.399) (-31786.115) [-31752.227] -- 3:44:59
      1115000 -- (-31795.623) (-31772.749) (-31778.308) [-31756.098] * (-31784.555) (-31785.756) (-31779.042) [-31759.284] -- 3:44:54

      Average standard deviation of split frequencies: 0.021849

      1116000 -- (-31795.375) [-31762.632] (-31768.997) (-31766.214) * [-31772.080] (-31775.354) (-31776.053) (-31759.293) -- 3:44:53
      1117000 -- (-31781.003) [-31766.169] (-31786.412) (-31752.626) * (-31780.520) (-31790.357) (-31783.637) [-31750.050] -- 3:44:51
      1118000 -- (-31783.752) (-31765.454) (-31763.077) [-31742.345] * (-31783.506) (-31779.178) (-31830.256) [-31742.863] -- 3:44:46
      1119000 -- (-31765.175) [-31758.654] (-31789.545) (-31746.770) * (-31802.530) (-31779.141) (-31794.377) [-31747.306] -- 3:44:44
      1120000 -- (-31775.917) (-31764.832) (-31778.762) [-31759.780] * (-31787.250) [-31775.769] (-31777.818) (-31741.616) -- 3:44:43

      Average standard deviation of split frequencies: 0.021471

      1121000 -- (-31762.477) (-31760.619) (-31804.109) [-31757.310] * (-31792.353) (-31768.877) [-31759.015] (-31747.134) -- 3:44:37
      1122000 -- (-31744.759) (-31772.127) (-31790.658) [-31748.738] * (-31829.786) (-31789.646) (-31770.589) [-31753.172] -- 3:44:36
      1123000 -- (-31770.512) (-31788.726) (-31763.693) [-31761.925] * (-31822.883) (-31806.144) (-31775.013) [-31740.551] -- 3:44:34
      1124000 -- [-31753.801] (-31779.420) (-31770.690) (-31755.430) * (-31801.035) (-31774.688) (-31776.144) [-31746.682] -- 3:44:29
      1125000 -- [-31745.595] (-31792.414) (-31786.421) (-31760.696) * (-31766.587) (-31773.137) (-31778.021) [-31749.692] -- 3:44:27

      Average standard deviation of split frequencies: 0.020878

      1126000 -- [-31737.758] (-31801.603) (-31796.003) (-31762.786) * (-31776.188) (-31794.965) (-31771.753) [-31756.818] -- 3:44:22
      1127000 -- [-31745.167] (-31810.091) (-31794.343) (-31757.063) * (-31794.770) (-31781.178) [-31751.560] (-31748.925) -- 3:44:20
      1128000 -- [-31738.999] (-31824.976) (-31802.268) (-31780.366) * (-31787.342) (-31788.795) (-31756.340) [-31751.977] -- 3:44:15
      1129000 -- [-31749.899] (-31822.328) (-31785.831) (-31773.337) * (-31777.464) (-31793.468) [-31762.896] (-31766.300) -- 3:44:14
      1130000 -- [-31751.849] (-31805.556) (-31815.998) (-31768.100) * (-31781.876) (-31774.294) [-31756.397] (-31774.357) -- 3:44:09

      Average standard deviation of split frequencies: 0.020786

      1131000 -- [-31756.784] (-31811.636) (-31801.302) (-31762.111) * (-31798.589) [-31751.804] (-31754.056) (-31777.069) -- 3:44:07
      1132000 -- (-31765.515) (-31801.982) (-31759.764) [-31751.072] * (-31798.846) (-31768.101) [-31739.050] (-31768.884) -- 3:44:02
      1133000 -- (-31767.771) (-31789.787) [-31757.668] (-31735.525) * (-31796.207) (-31772.152) [-31745.567] (-31773.506) -- 3:44:00
      1134000 -- (-31773.109) (-31778.271) [-31751.192] (-31748.486) * (-31789.290) (-31774.267) [-31739.930] (-31767.321) -- 3:43:55
      1135000 -- (-31766.949) (-31794.170) [-31751.695] (-31749.521) * (-31781.925) [-31745.353] (-31758.386) (-31772.692) -- 3:43:53

      Average standard deviation of split frequencies: 0.020583

      1136000 -- [-31773.258] (-31761.627) (-31763.453) (-31765.380) * (-31751.816) (-31743.582) [-31745.429] (-31775.935) -- 3:43:48
      1137000 -- (-31761.504) [-31757.176] (-31774.056) (-31769.696) * (-31772.671) (-31754.043) [-31756.388] (-31784.971) -- 3:43:47
      1138000 -- [-31751.701] (-31757.267) (-31757.363) (-31787.590) * (-31775.507) (-31763.836) [-31752.569] (-31781.464) -- 3:43:41
      1139000 -- [-31757.925] (-31764.235) (-31777.359) (-31784.978) * (-31776.564) (-31775.487) [-31764.250] (-31791.879) -- 3:43:40
      1140000 -- (-31768.774) [-31755.780] (-31799.153) (-31787.035) * (-31757.451) [-31756.915] (-31773.385) (-31788.699) -- 3:43:35

      Average standard deviation of split frequencies: 0.020423

      1141000 -- (-31743.827) [-31765.983] (-31780.871) (-31792.152) * [-31766.746] (-31752.606) (-31784.812) (-31784.050) -- 3:43:33
      1142000 -- [-31744.557] (-31785.094) (-31773.485) (-31785.589) * [-31759.119] (-31739.755) (-31763.885) (-31805.959) -- 3:43:28
      1143000 -- (-31751.457) [-31773.437] (-31795.683) (-31775.045) * (-31760.565) [-31754.469] (-31754.695) (-31788.595) -- 3:43:23
      1144000 -- (-31752.314) [-31770.651] (-31806.559) (-31779.401) * [-31759.921] (-31754.345) (-31755.097) (-31779.556) -- 3:43:21
      1145000 -- [-31751.194] (-31793.229) (-31806.097) (-31787.112) * (-31780.060) (-31771.011) [-31764.853] (-31784.808) -- 3:43:16

      Average standard deviation of split frequencies: 0.020354

      1146000 -- [-31741.189] (-31789.626) (-31799.131) (-31791.482) * (-31772.978) [-31768.627] (-31768.290) (-31816.745) -- 3:43:14
      1147000 -- (-31766.417) [-31769.464] (-31804.252) (-31790.483) * (-31786.254) [-31763.799] (-31762.927) (-31810.128) -- 3:43:09
      1148000 -- (-31760.557) [-31754.588] (-31794.547) (-31771.803) * (-31794.722) [-31747.413] (-31775.841) (-31768.647) -- 3:43:08
      1149000 -- (-31747.150) [-31753.177] (-31773.291) (-31778.301) * (-31811.500) [-31736.709] (-31758.471) (-31766.505) -- 3:43:02
      1150000 -- [-31759.291] (-31751.199) (-31795.618) (-31796.416) * (-31778.568) [-31745.425] (-31786.997) (-31787.100) -- 3:43:01

      Average standard deviation of split frequencies: 0.020300

      1151000 -- (-31764.290) [-31748.249] (-31776.683) (-31784.562) * (-31789.333) [-31745.860] (-31778.832) (-31795.297) -- 3:42:56
      1152000 -- (-31769.654) [-31764.804] (-31774.152) (-31773.326) * (-31778.785) [-31733.850] (-31792.860) (-31783.757) -- 3:42:51
      1153000 -- (-31758.931) (-31766.925) (-31788.767) [-31752.568] * (-31775.487) [-31737.526] (-31792.136) (-31791.484) -- 3:42:49
      1154000 -- (-31766.782) (-31766.962) (-31804.148) [-31740.409] * (-31771.722) [-31731.694] (-31781.379) (-31769.626) -- 3:42:44
      1155000 -- (-31762.354) (-31772.258) (-31780.324) [-31746.810] * (-31781.746) [-31734.087] (-31791.681) (-31782.867) -- 3:42:42

      Average standard deviation of split frequencies: 0.020331

      1156000 -- [-31752.056] (-31762.638) (-31790.452) (-31769.362) * (-31794.067) [-31752.425] (-31821.876) (-31805.361) -- 3:42:37
      1157000 -- [-31747.883] (-31775.977) (-31808.359) (-31753.976) * (-31806.200) [-31740.497] (-31801.079) (-31778.179) -- 3:42:35
      1158000 -- [-31746.311] (-31784.392) (-31805.284) (-31769.803) * (-31775.352) [-31745.577] (-31783.658) (-31771.831) -- 3:42:30
      1159000 -- [-31728.645] (-31756.788) (-31782.244) (-31764.258) * (-31772.442) [-31742.847] (-31789.663) (-31774.520) -- 3:42:29
      1160000 -- [-31739.019] (-31746.491) (-31780.308) (-31765.881) * (-31780.197) [-31742.482] (-31797.205) (-31768.918) -- 3:42:24

      Average standard deviation of split frequencies: 0.020372

      1161000 -- [-31746.341] (-31766.405) (-31791.073) (-31780.036) * (-31787.008) [-31740.662] (-31794.539) (-31775.574) -- 3:42:22
      1162000 -- [-31746.772] (-31767.704) (-31795.451) (-31781.387) * (-31782.127) [-31746.632] (-31779.219) (-31770.777) -- 3:42:17
      1163000 -- [-31749.378] (-31763.339) (-31790.465) (-31771.388) * (-31783.448) [-31749.729] (-31802.674) (-31757.297) -- 3:42:12
      1164000 -- (-31758.785) [-31766.476] (-31758.881) (-31773.730) * (-31794.054) [-31764.697] (-31776.612) (-31764.928) -- 3:42:10
      1165000 -- (-31746.470) [-31745.301] (-31793.346) (-31771.614) * (-31810.123) [-31759.678] (-31775.571) (-31775.311) -- 3:42:05

      Average standard deviation of split frequencies: 0.020320

      1166000 -- (-31747.058) [-31746.217] (-31785.890) (-31776.706) * (-31784.523) [-31744.297] (-31761.482) (-31805.944) -- 3:42:03
      1167000 -- [-31754.929] (-31770.855) (-31794.275) (-31761.524) * (-31788.726) [-31757.111] (-31779.224) (-31797.339) -- 3:41:58
      1168000 -- [-31762.424] (-31789.414) (-31777.679) (-31766.694) * (-31788.814) [-31743.019] (-31769.319) (-31792.075) -- 3:41:56
      1169000 -- (-31762.279) (-31773.783) (-31775.675) [-31772.124] * [-31772.732] (-31782.846) (-31790.346) (-31794.460) -- 3:41:51
      1170000 -- (-31784.988) [-31759.815] (-31793.994) (-31780.804) * [-31757.067] (-31757.290) (-31806.657) (-31784.736) -- 3:41:46

      Average standard deviation of split frequencies: 0.020505

      1171000 -- (-31772.813) [-31760.267] (-31761.176) (-31769.424) * (-31754.714) [-31754.627] (-31796.564) (-31774.972) -- 3:41:45
      1172000 -- (-31787.594) [-31755.681] (-31762.594) (-31757.072) * (-31750.275) [-31757.090] (-31808.537) (-31796.138) -- 3:41:40
      1173000 -- (-31788.256) (-31765.376) (-31767.704) [-31757.159] * (-31759.631) [-31744.610] (-31794.870) (-31813.604) -- 3:41:38
      1174000 -- (-31805.455) (-31773.448) (-31780.415) [-31739.821] * (-31794.039) [-31749.733] (-31779.671) (-31792.951) -- 3:41:33
      1175000 -- (-31816.352) (-31774.106) (-31775.253) [-31753.414] * (-31791.308) [-31749.462] (-31779.592) (-31807.407) -- 3:41:31

      Average standard deviation of split frequencies: 0.020360

      1176000 -- (-31800.724) (-31786.776) (-31768.589) [-31738.088] * (-31770.212) [-31746.366] (-31775.189) (-31791.019) -- 3:41:26
      1177000 -- (-31781.429) (-31778.564) (-31772.207) [-31735.443] * [-31756.167] (-31747.637) (-31778.983) (-31795.902) -- 3:41:24
      1178000 -- (-31775.689) (-31764.115) (-31767.330) [-31741.047] * (-31771.376) [-31752.637] (-31770.394) (-31796.896) -- 3:41:19
      1179000 -- (-31788.584) [-31754.667] (-31782.305) (-31747.606) * (-31769.003) [-31755.165] (-31799.866) (-31781.575) -- 3:41:17
      1180000 -- (-31766.496) (-31764.395) (-31789.597) [-31743.832] * (-31753.052) [-31738.062] (-31794.081) (-31780.606) -- 3:41:12

      Average standard deviation of split frequencies: 0.020182

      1181000 -- (-31782.781) (-31768.980) (-31773.711) [-31739.417] * [-31732.784] (-31746.871) (-31793.997) (-31794.372) -- 3:41:07
      1182000 -- (-31782.390) (-31794.281) (-31775.151) [-31746.364] * (-31744.430) [-31752.155] (-31771.979) (-31786.995) -- 3:41:06
      1183000 -- (-31780.647) (-31777.114) [-31781.849] (-31755.075) * (-31756.815) [-31746.152] (-31775.050) (-31793.423) -- 3:41:04
      1184000 -- (-31790.208) (-31777.576) (-31777.243) [-31743.746] * [-31747.685] (-31751.647) (-31770.412) (-31781.110) -- 3:40:59
      1185000 -- (-31782.654) (-31766.218) (-31795.601) [-31755.119] * [-31737.580] (-31759.072) (-31775.234) (-31795.412) -- 3:40:57

      Average standard deviation of split frequencies: 0.019886

      1186000 -- (-31792.982) (-31777.268) (-31792.865) [-31737.943] * (-31762.579) [-31763.010] (-31757.255) (-31782.698) -- 3:40:52
      1187000 -- (-31801.788) (-31761.744) (-31808.727) [-31735.457] * (-31770.249) (-31769.195) (-31758.736) [-31777.391] -- 3:40:50
      1188000 -- (-31799.874) (-31768.298) (-31778.100) [-31739.130] * (-31777.466) (-31761.961) (-31776.927) [-31758.538] -- 3:40:45
      1189000 -- (-31780.302) (-31758.456) (-31760.553) [-31733.910] * (-31795.491) (-31767.356) (-31785.574) [-31765.026] -- 3:40:43
      1190000 -- (-31787.998) (-31765.837) [-31744.898] (-31761.235) * (-31786.078) [-31752.074] (-31804.568) (-31759.960) -- 3:40:38

      Average standard deviation of split frequencies: 0.019796

      1191000 -- (-31781.782) (-31762.066) (-31755.096) [-31752.193] * (-31791.220) (-31773.624) (-31842.773) [-31770.063] -- 3:40:37
      1192000 -- (-31774.128) (-31761.389) (-31781.959) [-31760.862] * (-31787.338) [-31740.126] (-31821.072) (-31780.613) -- 3:40:32
      1193000 -- (-31795.567) [-31746.910] (-31785.834) (-31772.125) * (-31802.071) [-31741.826] (-31792.125) (-31775.012) -- 3:40:30
      1194000 -- (-31777.674) [-31736.855] (-31792.085) (-31767.932) * (-31791.003) (-31748.242) (-31776.837) [-31764.304] -- 3:40:25
      1195000 -- (-31779.429) [-31748.356] (-31775.572) (-31762.771) * (-31799.458) [-31743.115] (-31798.740) (-31768.795) -- 3:40:23

      Average standard deviation of split frequencies: 0.019856

      1196000 -- (-31798.086) [-31746.424] (-31779.795) (-31755.097) * (-31792.921) [-31733.865] (-31783.375) (-31768.097) -- 3:40:18
      1197000 -- (-31795.168) [-31769.304] (-31780.381) (-31774.966) * (-31778.627) [-31736.536] (-31780.682) (-31771.967) -- 3:40:13
      1198000 -- (-31782.093) (-31777.297) (-31774.851) [-31747.278] * (-31782.230) [-31745.993] (-31789.645) (-31772.935) -- 3:40:11
      1199000 -- (-31795.502) (-31775.440) (-31770.229) [-31757.528] * (-31781.392) [-31749.235] (-31812.382) (-31769.056) -- 3:40:06
      1200000 -- (-31757.831) (-31782.770) (-31763.110) [-31763.870] * (-31772.525) [-31781.297] (-31815.760) (-31772.822) -- 3:40:05

      Average standard deviation of split frequencies: 0.019790

      1201000 -- (-31754.502) (-31786.141) [-31756.162] (-31773.320) * (-31753.781) [-31761.718] (-31829.187) (-31793.423) -- 3:40:00
      1202000 -- (-31774.705) (-31785.622) [-31760.530] (-31780.343) * [-31759.105] (-31752.693) (-31813.954) (-31803.409) -- 3:39:58
      1203000 -- [-31765.499] (-31798.265) (-31764.115) (-31779.305) * [-31757.128] (-31755.586) (-31798.514) (-31782.064) -- 3:39:53
      1204000 -- (-31772.627) (-31792.576) [-31751.463] (-31780.922) * (-31761.691) [-31739.731] (-31804.085) (-31790.198) -- 3:39:48
      1205000 -- (-31789.957) [-31758.206] (-31769.288) (-31782.634) * (-31746.248) [-31730.526] (-31817.304) (-31784.807) -- 3:39:46

      Average standard deviation of split frequencies: 0.019866

      1206000 -- (-31771.273) [-31752.665] (-31773.677) (-31789.273) * (-31749.470) [-31754.110] (-31802.234) (-31770.967) -- 3:39:41
      1207000 -- (-31766.247) [-31765.313] (-31777.029) (-31772.619) * (-31752.551) [-31733.260] (-31791.642) (-31787.280) -- 3:39:39
      1208000 -- (-31789.824) (-31773.989) [-31758.671] (-31778.228) * [-31754.370] (-31739.933) (-31789.695) (-31803.803) -- 3:39:34
      1209000 -- (-31806.812) (-31758.571) [-31750.430] (-31786.813) * (-31733.757) [-31733.493] (-31767.009) (-31807.256) -- 3:39:32
      1210000 -- (-31794.535) [-31751.651] (-31766.941) (-31786.672) * [-31754.346] (-31748.722) (-31784.036) (-31784.268) -- 3:39:27

      Average standard deviation of split frequencies: 0.019783

      1211000 -- (-31801.723) [-31753.075] (-31771.237) (-31793.285) * (-31776.754) (-31748.818) (-31777.397) [-31769.343] -- 3:39:26
      1212000 -- (-31798.680) (-31763.296) [-31764.176] (-31790.252) * [-31765.280] (-31766.532) (-31773.492) (-31755.674) -- 3:39:21
      1213000 -- (-31803.942) (-31762.212) (-31781.611) [-31767.243] * (-31752.344) [-31755.976] (-31773.802) (-31756.331) -- 3:39:19
      1214000 -- (-31780.559) [-31752.292] (-31781.266) (-31815.737) * [-31751.475] (-31764.979) (-31771.038) (-31768.095) -- 3:39:14
      1215000 -- (-31781.333) [-31755.216] (-31790.920) (-31807.633) * (-31759.492) (-31762.836) (-31770.197) [-31770.225] -- 3:39:12

      Average standard deviation of split frequencies: 0.019540

      1216000 -- (-31797.875) [-31764.597] (-31778.881) (-31810.932) * (-31775.034) (-31760.890) [-31767.053] (-31759.935) -- 3:39:07
      1217000 -- (-31801.043) [-31761.838] (-31780.132) (-31775.200) * [-31767.307] (-31767.295) (-31779.601) (-31790.428) -- 3:39:05
      1218000 -- (-31803.916) [-31772.930] (-31770.551) (-31764.998) * (-31774.037) [-31762.631] (-31761.434) (-31806.802) -- 3:39:00
      1219000 -- (-31823.034) [-31780.450] (-31776.511) (-31775.875) * (-31801.216) [-31758.268] (-31766.460) (-31765.989) -- 3:38:58
      1220000 -- (-31809.231) (-31770.469) (-31798.532) [-31781.402] * (-31795.078) [-31765.872] (-31753.693) (-31760.519) -- 3:38:53

      Average standard deviation of split frequencies: 0.019156

      1221000 -- (-31791.166) (-31774.575) (-31792.244) [-31778.343] * (-31810.679) (-31770.828) [-31746.675] (-31766.110) -- 3:38:52
      1222000 -- (-31805.836) (-31771.961) [-31776.672] (-31779.634) * (-31787.784) (-31777.548) [-31751.378] (-31769.782) -- 3:38:47
      1223000 -- (-31795.899) (-31778.375) (-31765.746) [-31766.994] * (-31767.606) (-31783.972) [-31772.312] (-31775.077) -- 3:38:42
      1224000 -- (-31781.123) (-31785.730) [-31763.865] (-31753.323) * (-31788.257) [-31751.347] (-31779.746) (-31791.101) -- 3:38:40
      1225000 -- (-31778.618) (-31780.276) [-31748.200] (-31765.892) * (-31816.053) (-31770.180) [-31770.247] (-31804.833) -- 3:38:35

      Average standard deviation of split frequencies: 0.019012

      1226000 -- (-31759.096) (-31775.751) [-31755.993] (-31778.388) * (-31786.816) [-31754.421] (-31776.509) (-31806.009) -- 3:38:33
      1227000 -- (-31786.754) (-31775.626) (-31752.702) [-31758.395] * (-31769.284) [-31745.675] (-31778.673) (-31797.483) -- 3:38:28
      1228000 -- (-31825.025) (-31763.248) (-31761.741) [-31754.978] * (-31778.762) [-31731.989] (-31759.308) (-31791.743) -- 3:38:26
      1229000 -- (-31823.642) [-31758.449] (-31759.654) (-31769.810) * (-31779.029) (-31750.626) [-31756.228] (-31834.102) -- 3:38:21
      1230000 -- (-31835.955) (-31767.356) (-31775.378) [-31749.973] * (-31774.135) [-31747.228] (-31754.211) (-31820.345) -- 3:38:19

      Average standard deviation of split frequencies: 0.018928

      1231000 -- (-31821.315) (-31749.277) (-31779.395) [-31741.714] * (-31799.464) [-31745.543] (-31758.503) (-31799.912) -- 3:38:15
      1232000 -- (-31785.176) (-31755.490) (-31758.710) [-31738.404] * (-31787.381) [-31748.848] (-31778.801) (-31807.668) -- 3:38:13
      1233000 -- (-31801.781) (-31772.545) (-31759.419) [-31756.955] * (-31771.109) [-31745.882] (-31770.968) (-31788.733) -- 3:38:08
      1234000 -- (-31794.991) (-31766.214) (-31776.616) [-31745.302] * (-31771.438) [-31754.438] (-31774.665) (-31788.328) -- 3:38:03
      1235000 -- (-31785.392) (-31769.046) (-31770.716) [-31764.413] * (-31771.734) [-31754.437] (-31781.514) (-31796.506) -- 3:38:01

      Average standard deviation of split frequencies: 0.018841

      1236000 -- (-31778.916) (-31756.458) [-31761.549] (-31765.810) * (-31761.137) [-31736.065] (-31785.430) (-31805.653) -- 3:37:56
      1237000 -- (-31783.524) (-31772.210) [-31754.917] (-31765.622) * [-31744.416] (-31747.060) (-31768.367) (-31801.160) -- 3:37:54
      1238000 -- (-31788.425) (-31777.513) (-31769.624) [-31759.903] * (-31734.875) [-31743.724] (-31780.604) (-31790.407) -- 3:37:49
      1239000 -- (-31784.358) (-31768.309) (-31779.043) [-31760.628] * [-31736.062] (-31777.470) (-31747.678) (-31795.870) -- 3:37:47
      1240000 -- (-31813.411) (-31762.142) [-31760.588] (-31767.647) * [-31748.694] (-31771.217) (-31760.563) (-31786.822) -- 3:37:42

      Average standard deviation of split frequencies: 0.018574

      1241000 -- (-31802.467) [-31747.411] (-31756.094) (-31768.153) * [-31743.383] (-31759.615) (-31760.461) (-31800.569) -- 3:37:41
      1242000 -- (-31811.021) [-31747.665] (-31758.678) (-31785.726) * [-31765.928] (-31774.439) (-31751.840) (-31782.920) -- 3:37:36
      1243000 -- (-31780.053) (-31750.353) (-31767.904) [-31757.032] * (-31782.977) [-31754.101] (-31764.515) (-31787.897) -- 3:37:31
      1244000 -- (-31792.952) (-31758.680) (-31772.963) [-31744.058] * (-31768.150) [-31745.629] (-31771.557) (-31790.274) -- 3:37:29
      1245000 -- (-31787.506) [-31749.233] (-31765.024) (-31775.674) * (-31758.551) (-31756.280) [-31764.186] (-31781.891) -- 3:37:24

      Average standard deviation of split frequencies: 0.018414

      1246000 -- (-31775.949) [-31768.489] (-31786.085) (-31754.766) * (-31758.365) [-31748.824] (-31766.299) (-31786.274) -- 3:37:22
      1247000 -- (-31783.259) (-31775.701) (-31763.420) [-31753.762] * (-31759.725) [-31758.725] (-31777.083) (-31771.738) -- 3:37:17
      1248000 -- (-31786.421) (-31802.991) (-31777.052) [-31754.105] * [-31741.550] (-31765.029) (-31782.407) (-31766.307) -- 3:37:15
      1249000 -- (-31785.785) (-31787.505) [-31748.828] (-31773.672) * [-31748.059] (-31758.988) (-31786.496) (-31773.328) -- 3:37:10
      1250000 -- (-31787.398) (-31789.427) (-31771.577) [-31765.925] * (-31749.413) [-31766.478] (-31778.605) (-31768.785) -- 3:37:09

      Average standard deviation of split frequencies: 0.018490

      1251000 -- (-31779.301) (-31775.028) [-31768.238] (-31755.594) * [-31758.566] (-31771.812) (-31776.526) (-31775.962) -- 3:37:04
      1252000 -- (-31791.993) (-31779.431) (-31760.503) [-31753.566] * [-31762.309] (-31773.624) (-31778.051) (-31783.072) -- 3:37:02
      1253000 -- (-31773.911) (-31787.054) (-31754.619) [-31748.524] * (-31769.080) (-31788.305) [-31772.553] (-31804.559) -- 3:36:57
      1254000 -- (-31783.568) (-31818.484) [-31748.848] (-31748.643) * [-31755.223] (-31772.903) (-31783.080) (-31807.538) -- 3:36:55
      1255000 -- (-31801.756) (-31777.043) [-31747.368] (-31737.918) * (-31767.810) [-31757.474] (-31769.850) (-31789.097) -- 3:36:50

      Average standard deviation of split frequencies: 0.018417

      1256000 -- (-31806.454) (-31777.547) (-31769.080) [-31746.364] * (-31771.478) (-31751.691) [-31767.305] (-31778.070) -- 3:36:48
      1257000 -- (-31785.766) (-31777.547) (-31775.304) [-31748.641] * (-31767.735) (-31775.858) [-31761.289] (-31796.223) -- 3:36:43
      1258000 -- (-31781.768) (-31771.262) (-31770.938) [-31742.158] * (-31763.573) (-31772.712) [-31748.315] (-31791.403) -- 3:36:41
      1259000 -- (-31774.904) [-31755.003] (-31784.226) (-31750.005) * (-31749.646) (-31780.019) [-31747.022] (-31795.474) -- 3:36:36
      1260000 -- (-31782.088) (-31762.843) (-31760.589) [-31738.285] * (-31753.143) (-31774.507) [-31757.324] (-31797.518) -- 3:36:32

      Average standard deviation of split frequencies: 0.018347

      1261000 -- (-31771.224) (-31776.717) (-31761.603) [-31734.687] * (-31754.895) (-31772.019) [-31744.011] (-31794.432) -- 3:36:30
      1262000 -- [-31764.393] (-31775.906) (-31784.222) (-31755.683) * [-31741.790] (-31782.904) (-31761.952) (-31799.711) -- 3:36:25
      1263000 -- [-31757.564] (-31761.638) (-31787.307) (-31750.219) * (-31746.437) (-31769.780) [-31732.913] (-31801.873) -- 3:36:23
      1264000 -- (-31757.409) [-31755.274] (-31785.930) (-31770.365) * (-31742.026) (-31784.749) [-31741.093] (-31843.280) -- 3:36:18
      1265000 -- (-31748.454) [-31760.961] (-31777.908) (-31761.666) * (-31745.071) (-31787.209) [-31740.431] (-31819.928) -- 3:36:16

      Average standard deviation of split frequencies: 0.018307

      1266000 -- (-31753.488) [-31743.893] (-31795.143) (-31773.501) * (-31763.084) (-31780.228) [-31736.327] (-31795.234) -- 3:36:11
      1267000 -- (-31772.832) (-31764.701) [-31748.976] (-31777.268) * (-31777.885) (-31773.151) [-31743.899] (-31760.668) -- 3:36:06
      1268000 -- (-31788.887) [-31749.362] (-31774.192) (-31758.161) * (-31785.741) (-31793.742) (-31738.518) [-31767.019] -- 3:36:04
      1269000 -- (-31808.503) (-31763.115) (-31766.826) [-31750.229] * (-31765.426) (-31774.985) (-31732.218) [-31769.455] -- 3:36:00
      1270000 -- (-31806.633) (-31775.822) (-31776.366) [-31742.333] * [-31752.787] (-31771.065) (-31757.217) (-31793.710) -- 3:35:58

      Average standard deviation of split frequencies: 0.018408

      1271000 -- (-31807.747) (-31778.022) (-31781.225) [-31742.121] * [-31748.066] (-31773.806) (-31761.028) (-31810.807) -- 3:35:53
      1272000 -- (-31781.607) (-31779.580) (-31795.932) [-31735.786] * [-31751.267] (-31779.764) (-31758.484) (-31802.051) -- 3:35:51
      1273000 -- (-31756.560) (-31789.480) (-31785.143) [-31749.788] * [-31744.366] (-31775.408) (-31769.793) (-31777.106) -- 3:35:46
      1274000 -- (-31751.160) (-31790.826) (-31796.439) [-31748.645] * [-31739.205] (-31778.912) (-31783.852) (-31761.677) -- 3:35:44
      1275000 -- (-31765.609) (-31799.592) (-31793.824) [-31739.598] * [-31754.323] (-31786.134) (-31779.653) (-31768.005) -- 3:35:39

      Average standard deviation of split frequencies: 0.018295

      1276000 -- (-31783.686) (-31806.875) (-31774.436) [-31744.434] * [-31750.775] (-31777.348) (-31769.101) (-31786.747) -- 3:35:37
      1277000 -- (-31770.966) (-31811.952) [-31743.519] (-31752.152) * [-31751.800] (-31770.892) (-31770.399) (-31785.265) -- 3:35:32
      1278000 -- (-31798.246) (-31798.811) (-31755.875) [-31753.196] * [-31755.995] (-31775.754) (-31772.260) (-31771.339) -- 3:35:30
      1279000 -- (-31817.105) (-31796.331) [-31751.416] (-31771.501) * (-31755.133) (-31780.766) (-31792.725) [-31754.009] -- 3:35:26
      1280000 -- (-31811.586) (-31792.326) [-31759.517] (-31764.773) * (-31763.083) (-31786.370) (-31785.468) [-31746.100] -- 3:35:21

      Average standard deviation of split frequencies: 0.018197

      1281000 -- (-31792.561) (-31790.734) [-31747.401] (-31767.827) * (-31761.520) [-31769.534] (-31788.205) (-31758.117) -- 3:35:19
      1282000 -- (-31802.097) (-31783.560) [-31739.526] (-31767.688) * [-31759.560] (-31799.906) (-31776.808) (-31771.207) -- 3:35:14
      1283000 -- (-31787.089) (-31765.192) (-31735.451) [-31754.958] * (-31771.500) (-31810.024) (-31776.887) [-31782.343] -- 3:35:12
      1284000 -- (-31786.230) [-31754.330] (-31760.335) (-31753.768) * [-31759.757] (-31802.054) (-31765.309) (-31775.109) -- 3:35:07
      1285000 -- (-31806.345) (-31758.982) (-31782.424) [-31747.978] * (-31795.490) (-31809.399) (-31770.112) [-31762.704] -- 3:35:05

      Average standard deviation of split frequencies: 0.017970

      1286000 -- (-31802.865) (-31760.631) (-31776.670) [-31743.886] * (-31777.738) (-31793.890) (-31755.165) [-31757.626] -- 3:35:00
      1287000 -- (-31781.510) [-31755.181] (-31757.859) (-31759.424) * [-31765.212] (-31804.018) (-31759.904) (-31776.824) -- 3:34:58
      1288000 -- (-31795.249) (-31788.964) (-31773.294) [-31747.099] * (-31781.014) (-31803.372) (-31752.707) [-31762.475] -- 3:34:54
      1289000 -- (-31785.571) (-31794.587) (-31769.423) [-31745.726] * (-31783.747) (-31796.461) [-31757.046] (-31752.814) -- 3:34:52
      1290000 -- (-31791.420) (-31804.410) [-31767.532] (-31746.441) * (-31762.538) (-31788.049) [-31742.395] (-31753.658) -- 3:34:47

      Average standard deviation of split frequencies: 0.017988

      1291000 -- (-31807.330) (-31786.515) (-31778.633) [-31745.976] * (-31778.315) (-31794.777) [-31738.419] (-31769.610) -- 3:34:42
      1292000 -- (-31805.187) (-31780.455) (-31781.851) [-31738.536] * (-31810.582) (-31807.089) [-31742.547] (-31765.528) -- 3:34:40
      1293000 -- (-31795.795) (-31755.833) (-31781.127) [-31756.409] * (-31800.183) (-31773.565) (-31766.843) [-31757.248] -- 3:34:35
      1294000 -- (-31770.494) [-31754.085] (-31784.993) (-31741.746) * (-31807.437) (-31803.506) (-31759.508) [-31753.503] -- 3:34:33
      1295000 -- (-31779.194) (-31752.877) (-31786.962) [-31743.468] * (-31805.416) (-31808.872) [-31761.931] (-31782.859) -- 3:34:28

      Average standard deviation of split frequencies: 0.017826

      1296000 -- (-31794.809) [-31740.971] (-31795.011) (-31732.214) * (-31795.134) (-31795.261) [-31767.653] (-31775.620) -- 3:34:26
      1297000 -- (-31780.091) (-31753.307) (-31794.922) [-31728.852] * (-31784.655) (-31800.772) [-31749.227] (-31773.171) -- 3:34:22
      1298000 -- (-31784.888) (-31760.106) (-31814.524) [-31716.387] * (-31784.964) (-31809.772) [-31760.644] (-31763.243) -- 3:34:20
      1299000 -- (-31801.603) (-31765.366) (-31785.432) [-31733.820] * (-31786.373) (-31798.036) [-31750.973] (-31767.100) -- 3:34:15
      1300000 -- (-31796.824) (-31774.527) (-31821.916) [-31733.419] * (-31774.074) (-31832.897) [-31741.505] (-31762.207) -- 3:34:13

      Average standard deviation of split frequencies: 0.017760

      1301000 -- (-31783.697) (-31788.285) (-31790.094) [-31744.490] * (-31778.761) (-31827.835) [-31747.206] (-31782.540) -- 3:34:08
      1302000 -- (-31789.348) (-31774.053) (-31765.515) [-31758.390] * (-31764.636) (-31820.987) [-31743.667] (-31755.189) -- 3:34:06
      1303000 -- (-31803.666) (-31768.369) [-31763.043] (-31752.432) * (-31786.943) (-31821.791) [-31754.338] (-31744.744) -- 3:34:01
      1304000 -- (-31782.245) (-31814.958) (-31772.744) [-31754.799] * (-31776.543) (-31824.727) (-31758.682) [-31746.373] -- 3:33:59
      1305000 -- (-31765.875) (-31806.050) (-31779.908) [-31760.937] * (-31782.558) (-31803.410) (-31771.132) [-31752.622] -- 3:33:54

      Average standard deviation of split frequencies: 0.017754

      1306000 -- (-31778.558) (-31761.611) (-31770.512) [-31756.249] * (-31775.201) (-31814.192) [-31761.924] (-31752.071) -- 3:33:52
      1307000 -- (-31793.684) (-31743.955) [-31753.746] (-31779.648) * (-31784.535) (-31811.128) [-31748.706] (-31752.458) -- 3:33:50
      1308000 -- (-31797.331) [-31760.998] (-31763.392) (-31795.698) * (-31773.022) (-31796.758) (-31768.815) [-31744.077] -- 3:33:46
      1309000 -- (-31797.946) (-31772.217) [-31771.759] (-31785.585) * (-31793.183) (-31800.395) [-31751.957] (-31763.374) -- 3:33:44
      1310000 -- (-31783.022) [-31759.945] (-31769.011) (-31800.418) * (-31789.804) [-31779.772] (-31767.633) (-31769.658) -- 3:33:39

      Average standard deviation of split frequencies: 0.017506

      1311000 -- (-31788.811) (-31762.938) [-31742.634] (-31798.962) * (-31793.662) (-31788.402) (-31754.465) [-31759.754] -- 3:33:37
      1312000 -- (-31778.985) (-31760.338) [-31722.441] (-31778.298) * (-31800.731) (-31790.093) (-31757.106) [-31751.828] -- 3:33:35
      1313000 -- (-31762.511) (-31750.502) [-31729.469] (-31787.256) * (-31794.836) (-31804.346) [-31751.412] (-31758.637) -- 3:33:30
      1314000 -- (-31784.256) (-31758.662) [-31737.903] (-31770.890) * (-31817.464) (-31788.401) (-31773.974) [-31760.809] -- 3:33:28
      1315000 -- (-31805.948) (-31754.515) [-31735.751] (-31759.333) * (-31813.180) [-31754.033] (-31767.528) (-31764.934) -- 3:33:23

      Average standard deviation of split frequencies: 0.017192

      1316000 -- (-31791.665) (-31767.763) (-31742.288) [-31759.659] * (-31796.654) (-31783.418) (-31760.990) [-31751.598] -- 3:33:21
      1317000 -- (-31807.475) (-31776.854) [-31747.410] (-31779.509) * (-31808.584) (-31783.504) (-31777.545) [-31733.623] -- 3:33:16
      1318000 -- (-31805.054) (-31764.102) [-31745.682] (-31787.651) * (-31799.682) (-31775.309) (-31771.158) [-31741.486] -- 3:33:14
      1319000 -- (-31793.602) (-31748.150) [-31728.536] (-31783.288) * (-31783.512) (-31771.729) (-31759.184) [-31741.106] -- 3:33:10
      1320000 -- (-31784.184) [-31755.230] (-31753.412) (-31770.738) * (-31785.931) (-31762.695) (-31776.707) [-31732.097] -- 3:33:05

      Average standard deviation of split frequencies: 0.016885

      1321000 -- (-31793.598) [-31748.062] (-31745.578) (-31774.016) * (-31771.925) (-31769.853) (-31791.368) [-31760.672] -- 3:33:03
      1322000 -- (-31784.463) (-31760.991) [-31737.788] (-31770.133) * (-31778.441) [-31739.855] (-31769.204) (-31750.497) -- 3:32:58
      1323000 -- (-31757.061) (-31770.955) [-31737.297] (-31766.950) * (-31783.220) [-31753.311] (-31788.876) (-31761.409) -- 3:32:56
      1324000 -- (-31777.652) (-31781.848) [-31759.218] (-31776.372) * (-31781.282) [-31753.811] (-31783.669) (-31770.974) -- 3:32:51
      1325000 -- (-31764.440) (-31798.777) [-31760.935] (-31771.050) * (-31792.394) [-31755.053] (-31769.155) (-31792.268) -- 3:32:49

      Average standard deviation of split frequencies: 0.016611

      1326000 -- (-31774.947) (-31802.979) [-31770.136] (-31756.112) * (-31782.267) [-31750.315] (-31748.332) (-31797.006) -- 3:32:44
      1327000 -- (-31768.776) (-31804.152) (-31767.137) [-31760.458] * (-31793.801) [-31748.022] (-31771.678) (-31794.233) -- 3:32:42
      1328000 -- (-31781.604) (-31790.817) (-31795.858) [-31763.039] * (-31784.569) [-31741.250] (-31762.088) (-31783.089) -- 3:32:37
      1329000 -- (-31770.766) (-31792.784) (-31795.310) [-31758.875] * (-31789.429) [-31747.394] (-31770.674) (-31774.232) -- 3:32:33
      1330000 -- [-31765.827] (-31801.984) (-31805.650) (-31751.466) * (-31778.976) (-31765.377) [-31754.643] (-31753.943) -- 3:32:31

      Average standard deviation of split frequencies: 0.016601

      1331000 -- (-31780.723) (-31779.833) (-31830.006) [-31754.760] * (-31787.951) (-31760.598) [-31744.949] (-31773.467) -- 3:32:26
      1332000 -- (-31801.430) (-31777.668) (-31806.254) [-31757.379] * (-31779.863) (-31765.501) [-31734.968] (-31761.705) -- 3:32:24
      1333000 -- (-31787.357) (-31772.591) (-31782.038) [-31756.937] * (-31795.026) (-31776.749) [-31750.126] (-31759.645) -- 3:32:19
      1334000 -- (-31817.149) (-31773.349) (-31796.019) [-31766.415] * (-31782.353) (-31770.737) (-31751.824) [-31734.020] -- 3:32:17
      1335000 -- (-31817.963) [-31765.822] (-31797.182) (-31768.089) * (-31798.126) (-31775.735) (-31770.214) [-31730.085] -- 3:32:12

      Average standard deviation of split frequencies: 0.016460

      1336000 -- (-31799.363) (-31751.647) (-31808.474) [-31758.151] * (-31794.279) (-31766.981) [-31768.464] (-31735.244) -- 3:32:10
      1337000 -- (-31819.390) [-31744.770] (-31782.218) (-31772.187) * (-31770.711) (-31774.723) (-31783.290) [-31741.523] -- 3:32:05
      1338000 -- (-31814.012) [-31756.346] (-31783.615) (-31768.222) * (-31769.441) (-31768.999) (-31781.902) [-31747.188] -- 3:32:03
      1339000 -- (-31812.373) [-31750.714] (-31776.865) (-31758.354) * (-31785.458) (-31761.829) (-31780.980) [-31745.542] -- 3:31:59
      1340000 -- (-31819.173) (-31759.108) (-31776.226) [-31736.941] * (-31774.697) (-31759.129) (-31770.440) [-31746.628] -- 3:31:54

      Average standard deviation of split frequencies: 0.016295

      1341000 -- (-31819.689) (-31774.024) (-31770.290) [-31743.728] * (-31788.081) [-31755.591] (-31773.234) (-31753.848) -- 3:31:52
      1342000 -- (-31819.697) (-31775.428) (-31751.242) [-31756.168] * (-31782.307) (-31760.255) (-31789.105) [-31759.972] -- 3:31:50
      1343000 -- (-31812.482) (-31766.658) (-31770.458) [-31748.670] * (-31781.997) [-31762.586] (-31770.308) (-31769.917) -- 3:31:45
      1344000 -- (-31828.057) (-31767.284) [-31753.663] (-31757.338) * [-31758.481] (-31752.165) (-31769.460) (-31776.666) -- 3:31:43
      1345000 -- (-31829.149) [-31753.762] (-31775.454) (-31761.112) * (-31769.337) (-31786.096) [-31774.644] (-31761.791) -- 3:31:38

      Average standard deviation of split frequencies: 0.016230

      1346000 -- (-31817.936) (-31753.580) (-31778.122) [-31753.162] * [-31760.967] (-31779.602) (-31764.795) (-31762.322) -- 3:31:33
      1347000 -- (-31803.234) [-31749.273] (-31784.611) (-31772.670) * (-31756.667) (-31756.491) (-31789.309) [-31744.193] -- 3:31:31
      1348000 -- (-31814.170) [-31751.820] (-31805.733) (-31759.913) * (-31784.239) [-31759.146] (-31790.709) (-31750.033) -- 3:31:27
      1349000 -- (-31807.527) [-31748.863] (-31796.071) (-31768.295) * (-31777.707) [-31749.162] (-31788.542) (-31754.460) -- 3:31:25
      1350000 -- (-31788.721) (-31753.357) (-31809.845) [-31773.323] * (-31790.322) (-31744.867) (-31763.347) [-31750.989] -- 3:31:23

      Average standard deviation of split frequencies: 0.016212

      1351000 -- (-31789.515) [-31763.503] (-31796.137) (-31767.346) * (-31777.205) [-31747.959] (-31774.515) (-31764.484) -- 3:31:18
      1352000 -- [-31767.470] (-31758.387) (-31782.093) (-31779.756) * (-31791.558) [-31736.128] (-31774.578) (-31776.105) -- 3:31:13
      1353000 -- (-31767.703) [-31759.865] (-31786.024) (-31793.048) * (-31790.480) [-31738.933] (-31782.319) (-31787.602) -- 3:31:11
      1354000 -- (-31768.512) (-31783.590) [-31770.725] (-31792.094) * (-31778.051) [-31740.448] (-31780.681) (-31788.386) -- 3:31:06
      1355000 -- (-31762.616) (-31768.871) [-31764.035] (-31804.517) * (-31778.139) [-31752.781] (-31780.741) (-31786.814) -- 3:31:04

      Average standard deviation of split frequencies: 0.016262

      1356000 -- (-31771.834) (-31785.294) [-31762.095] (-31776.085) * (-31778.202) [-31740.148] (-31795.325) (-31777.678) -- 3:30:59
      1357000 -- [-31757.965] (-31771.521) (-31785.945) (-31768.021) * (-31765.665) [-31754.938] (-31808.190) (-31781.038) -- 3:30:57
      1358000 -- [-31761.004] (-31776.348) (-31804.444) (-31747.022) * (-31753.868) [-31751.699] (-31795.011) (-31774.569) -- 3:30:53
      1359000 -- (-31770.710) (-31770.045) (-31760.244) [-31742.934] * [-31757.891] (-31765.354) (-31800.231) (-31776.070) -- 3:30:51
      1360000 -- (-31774.463) (-31767.607) (-31778.914) [-31747.497] * [-31763.470] (-31746.076) (-31763.824) (-31788.847) -- 3:30:46

      Average standard deviation of split frequencies: 0.016384

      1361000 -- (-31808.398) (-31787.525) (-31786.729) [-31750.704] * [-31765.989] (-31756.642) (-31756.895) (-31785.531) -- 3:30:41
      1362000 -- (-31800.682) (-31778.374) [-31759.512] (-31763.429) * (-31780.369) (-31751.014) (-31785.359) [-31748.309] -- 3:30:39
      1363000 -- (-31766.915) (-31776.542) (-31747.464) [-31737.146] * (-31784.618) [-31752.178] (-31810.596) (-31762.678) -- 3:30:37
      1364000 -- (-31796.104) (-31788.048) [-31729.887] (-31746.012) * (-31798.466) [-31760.679] (-31797.981) (-31766.494) -- 3:30:32
      1365000 -- (-31774.154) (-31785.335) (-31744.698) [-31763.343] * (-31786.004) [-31747.486] (-31807.916) (-31779.035) -- 3:30:30

      Average standard deviation of split frequencies: 0.016487

      1366000 -- (-31775.545) (-31782.928) [-31739.734] (-31770.684) * (-31773.211) [-31745.428] (-31793.570) (-31776.994) -- 3:30:25
      1367000 -- (-31781.145) (-31771.479) [-31724.017] (-31767.279) * (-31771.626) [-31753.950] (-31796.721) (-31812.265) -- 3:30:23
      1368000 -- (-31769.236) (-31755.206) [-31725.764] (-31793.266) * [-31747.474] (-31758.211) (-31800.318) (-31783.848) -- 3:30:21
      1369000 -- (-31779.152) (-31752.403) [-31723.855] (-31782.595) * (-31748.140) [-31750.015] (-31804.533) (-31775.410) -- 3:30:19
      1370000 -- (-31803.827) (-31766.564) [-31746.098] (-31791.506) * [-31743.928] (-31741.450) (-31790.448) (-31780.159) -- 3:30:14

      Average standard deviation of split frequencies: 0.016302

      1371000 -- (-31813.578) (-31780.189) [-31751.240] (-31786.343) * (-31755.887) [-31736.274] (-31798.946) (-31776.243) -- 3:30:10
      1372000 -- (-31814.126) (-31782.791) [-31755.285] (-31773.716) * (-31778.605) [-31758.396] (-31785.847) (-31764.459) -- 3:30:08
      1373000 -- (-31780.112) (-31767.138) [-31768.216] (-31795.810) * (-31773.059) [-31729.885] (-31762.530) (-31774.110) -- 3:30:03
      1374000 -- (-31780.054) (-31763.019) (-31784.186) [-31756.236] * (-31796.627) [-31742.339] (-31775.592) (-31773.652) -- 3:30:01
      1375000 -- (-31786.443) (-31784.707) (-31776.483) [-31753.868] * (-31794.942) [-31736.663] (-31778.766) (-31772.520) -- 3:29:56

      Average standard deviation of split frequencies: 0.016292

      1376000 -- (-31780.341) (-31793.547) [-31762.540] (-31773.799) * (-31801.020) [-31751.416] (-31772.731) (-31770.277) -- 3:29:54
      1377000 -- [-31760.212] (-31790.808) (-31748.500) (-31787.044) * (-31800.358) [-31745.617] (-31783.314) (-31765.449) -- 3:29:49
      1378000 -- (-31762.441) (-31790.346) [-31747.695] (-31803.805) * (-31795.916) [-31738.079] (-31760.728) (-31779.379) -- 3:29:47
      1379000 -- (-31783.586) (-31771.694) [-31749.833] (-31801.346) * (-31793.243) [-31735.575] (-31764.754) (-31778.404) -- 3:29:45
      1380000 -- (-31787.019) (-31772.971) [-31742.110] (-31800.406) * (-31804.591) [-31742.367] (-31762.277) (-31787.339) -- 3:29:40

      Average standard deviation of split frequencies: 0.016389

      1381000 -- (-31793.136) (-31781.168) [-31748.433] (-31802.908) * (-31801.285) [-31731.364] (-31770.631) (-31770.966) -- 3:29:38
      1382000 -- (-31783.130) (-31787.373) [-31748.193] (-31774.958) * (-31771.274) (-31751.807) [-31777.058] (-31772.056) -- 3:29:36
      1383000 -- (-31775.426) (-31789.769) [-31751.848] (-31758.749) * (-31777.336) [-31747.754] (-31796.777) (-31774.248) -- 3:29:31
      1384000 -- (-31787.834) (-31803.309) [-31757.922] (-31765.516) * (-31786.675) [-31758.162] (-31787.995) (-31765.964) -- 3:29:29
      1385000 -- (-31774.838) (-31798.695) [-31776.925] (-31751.172) * (-31795.853) [-31762.255] (-31785.892) (-31772.511) -- 3:29:27

      Average standard deviation of split frequencies: 0.016360

      1386000 -- (-31779.765) (-31789.014) [-31754.466] (-31757.278) * (-31778.741) [-31745.114] (-31793.085) (-31760.949) -- 3:29:22
      1387000 -- (-31768.000) (-31787.630) [-31764.383] (-31761.347) * (-31771.268) (-31759.107) (-31793.639) [-31761.133] -- 3:29:20
      1388000 -- (-31767.345) (-31781.204) [-31776.072] (-31767.342) * (-31764.635) [-31754.450] (-31798.204) (-31765.739) -- 3:29:18
      1389000 -- (-31784.382) (-31781.554) [-31770.983] (-31762.637) * [-31751.307] (-31768.637) (-31801.110) (-31757.045) -- 3:29:14
      1390000 -- (-31763.414) (-31795.481) [-31768.097] (-31754.238) * (-31746.488) [-31758.755] (-31820.273) (-31781.891) -- 3:29:11

      Average standard deviation of split frequencies: 0.016356

      1391000 -- (-31788.985) (-31792.181) [-31764.470] (-31764.253) * [-31745.999] (-31774.574) (-31812.528) (-31802.432) -- 3:29:07
      1392000 -- (-31788.901) (-31787.139) (-31783.532) [-31762.837] * [-31759.723] (-31755.415) (-31801.665) (-31788.711) -- 3:29:05
      1393000 -- (-31798.236) (-31765.146) (-31781.501) [-31755.720] * (-31778.945) [-31748.408] (-31802.132) (-31797.916) -- 3:29:00
      1394000 -- (-31795.443) (-31773.067) (-31778.275) [-31782.381] * (-31765.723) [-31749.216] (-31786.249) (-31794.782) -- 3:28:58
      1395000 -- (-31767.985) [-31735.181] (-31789.741) (-31761.603) * (-31773.205) [-31741.699] (-31765.200) (-31790.398) -- 3:28:53

      Average standard deviation of split frequencies: 0.016361

      1396000 -- (-31784.743) (-31745.327) [-31758.302] (-31779.981) * [-31756.535] (-31744.860) (-31761.399) (-31818.628) -- 3:28:51
      1397000 -- (-31797.425) [-31740.911] (-31776.756) (-31785.032) * (-31769.361) [-31747.800] (-31761.510) (-31809.656) -- 3:28:46
      1398000 -- (-31758.017) [-31734.076] (-31770.714) (-31770.040) * (-31764.053) [-31745.500] (-31747.094) (-31804.628) -- 3:28:44
      1399000 -- (-31757.413) [-31746.265] (-31800.033) (-31776.888) * (-31759.830) (-31756.301) [-31749.761] (-31791.269) -- 3:28:39
      1400000 -- [-31752.987] (-31743.202) (-31829.057) (-31769.050) * (-31759.848) (-31772.463) [-31748.651] (-31764.008) -- 3:28:37

      Average standard deviation of split frequencies: 0.016308

      1401000 -- (-31778.068) [-31747.020] (-31825.150) (-31759.434) * (-31768.360) [-31773.617] (-31766.612) (-31765.324) -- 3:28:33
      1402000 -- (-31785.821) [-31734.455] (-31805.699) (-31761.402) * [-31757.780] (-31769.038) (-31773.006) (-31776.804) -- 3:28:30
      1403000 -- (-31757.988) [-31737.722] (-31809.321) (-31749.613) * [-31768.483] (-31754.487) (-31776.645) (-31773.853) -- 3:28:26
      1404000 -- (-31765.990) [-31728.620] (-31807.244) (-31768.634) * (-31775.723) [-31747.583] (-31764.404) (-31779.489) -- 3:28:21
      1405000 -- (-31763.168) [-31755.063] (-31790.310) (-31764.586) * (-31777.674) [-31739.592] (-31770.737) (-31792.703) -- 3:28:19

      Average standard deviation of split frequencies: 0.016275

      1406000 -- (-31762.641) [-31755.185] (-31798.722) (-31752.523) * (-31789.901) [-31736.324] (-31779.771) (-31765.278) -- 3:28:14
      1407000 -- (-31777.139) (-31766.647) (-31811.937) [-31744.381] * (-31810.088) [-31746.542] (-31769.109) (-31772.363) -- 3:28:12
      1408000 -- (-31781.719) (-31766.109) (-31782.496) [-31735.993] * (-31805.514) [-31751.900] (-31777.602) (-31792.714) -- 3:28:07
      1409000 -- (-31780.618) (-31770.100) (-31786.280) [-31730.319] * (-31768.615) [-31756.722] (-31762.847) (-31787.947) -- 3:28:05
      1410000 -- (-31758.223) (-31776.107) (-31788.011) [-31735.309] * (-31776.510) [-31757.673] (-31779.991) (-31805.899) -- 3:28:00

      Average standard deviation of split frequencies: 0.016338

      1411000 -- (-31779.130) (-31785.991) (-31769.271) [-31741.261] * (-31789.793) [-31759.703] (-31799.186) (-31770.002) -- 3:27:58
      1412000 -- (-31774.982) (-31783.059) (-31755.767) [-31740.683] * (-31777.551) [-31756.595] (-31816.985) (-31764.555) -- 3:27:54
      1413000 -- [-31757.954] (-31770.675) (-31756.341) (-31766.698) * (-31791.802) [-31773.826] (-31824.491) (-31777.065) -- 3:27:51
      1414000 -- (-31767.900) (-31772.198) [-31755.444] (-31768.795) * (-31789.771) [-31756.746] (-31810.980) (-31779.388) -- 3:27:47
      1415000 -- (-31786.995) (-31775.034) [-31764.027] (-31779.305) * (-31809.499) (-31765.346) (-31799.111) [-31769.735] -- 3:27:42

      Average standard deviation of split frequencies: 0.016479

      1416000 -- (-31790.766) (-31770.215) [-31749.613] (-31772.486) * (-31777.141) [-31757.011] (-31807.127) (-31788.576) -- 3:27:40
      1417000 -- (-31764.925) (-31788.363) [-31748.170] (-31777.870) * [-31763.033] (-31768.860) (-31799.201) (-31800.531) -- 3:27:35
      1418000 -- [-31762.188] (-31817.464) (-31749.353) (-31798.885) * (-31766.471) [-31749.896] (-31816.655) (-31763.394) -- 3:27:33
      1419000 -- (-31785.229) (-31816.036) [-31745.794] (-31789.457) * (-31760.664) [-31753.534] (-31805.542) (-31772.015) -- 3:27:28
      1420000 -- (-31764.446) (-31812.880) [-31755.643] (-31796.768) * (-31789.442) [-31746.472] (-31778.504) (-31820.002) -- 3:27:26

      Average standard deviation of split frequencies: 0.016549

      1421000 -- (-31753.000) (-31795.940) [-31740.068] (-31791.916) * (-31778.410) [-31750.569] (-31791.751) (-31798.637) -- 3:27:22
      1422000 -- (-31763.774) (-31817.385) [-31752.867] (-31812.970) * [-31767.285] (-31750.402) (-31786.456) (-31798.365) -- 3:27:19
      1423000 -- (-31767.974) (-31823.244) [-31748.082] (-31795.416) * (-31753.559) [-31742.330] (-31803.643) (-31790.548) -- 3:27:15
      1424000 -- [-31765.806] (-31804.361) (-31754.460) (-31789.921) * [-31754.294] (-31770.221) (-31798.960) (-31776.951) -- 3:27:13
      1425000 -- (-31760.566) [-31769.435] (-31763.718) (-31783.653) * [-31752.501] (-31763.290) (-31805.234) (-31771.903) -- 3:27:08

      Average standard deviation of split frequencies: 0.016576

      1426000 -- (-31765.048) (-31776.433) [-31764.727] (-31771.830) * [-31756.437] (-31761.248) (-31814.246) (-31774.699) -- 3:27:03
      1427000 -- [-31745.528] (-31791.080) (-31750.450) (-31760.584) * (-31752.612) [-31748.124] (-31806.436) (-31768.380) -- 3:27:01
      1428000 -- [-31745.437] (-31794.636) (-31769.489) (-31768.187) * (-31759.519) (-31765.390) (-31785.862) [-31751.756] -- 3:26:56
      1429000 -- (-31764.208) (-31776.136) [-31761.201] (-31783.245) * (-31755.130) [-31764.115] (-31808.971) (-31774.983) -- 3:26:54
      1430000 -- (-31780.676) (-31763.542) [-31746.968] (-31783.165) * [-31745.994] (-31756.883) (-31810.614) (-31766.470) -- 3:26:50

      Average standard deviation of split frequencies: 0.016668

      1431000 -- (-31785.793) (-31750.672) [-31742.443] (-31782.116) * (-31780.926) [-31754.210] (-31798.676) (-31759.687) -- 3:26:47
      1432000 -- (-31790.844) (-31784.378) [-31767.795] (-31780.377) * (-31789.208) (-31761.665) (-31792.450) [-31776.866] -- 3:26:43
      1433000 -- (-31792.272) [-31772.476] (-31757.211) (-31772.911) * (-31787.422) [-31745.367] (-31780.906) (-31790.628) -- 3:26:41
      1434000 -- (-31786.258) (-31756.664) (-31764.461) [-31742.554] * (-31759.553) [-31746.384] (-31781.749) (-31793.892) -- 3:26:36
      1435000 -- (-31771.733) (-31751.584) (-31770.341) [-31760.145] * (-31769.347) [-31766.625] (-31792.815) (-31773.016) -- 3:26:31

      Average standard deviation of split frequencies: 0.016958

      1436000 -- (-31796.524) (-31746.736) (-31762.903) [-31750.397] * (-31765.856) [-31750.960] (-31775.142) (-31783.101) -- 3:26:29
      1437000 -- (-31812.503) (-31768.033) (-31743.834) [-31759.212] * (-31761.795) (-31763.193) [-31753.654] (-31792.336) -- 3:26:24
      1438000 -- (-31788.155) (-31761.724) [-31760.584] (-31776.087) * [-31758.411] (-31764.171) (-31762.583) (-31800.003) -- 3:26:22
      1439000 -- (-31753.343) (-31767.278) [-31743.821] (-31764.118) * (-31762.295) (-31760.470) [-31739.369] (-31785.655) -- 3:26:18
      1440000 -- (-31777.563) (-31777.245) [-31737.507] (-31761.329) * (-31799.599) (-31784.329) [-31758.093] (-31801.670) -- 3:26:15

      Average standard deviation of split frequencies: 0.016945

      1441000 -- (-31759.096) (-31779.603) [-31749.347] (-31766.515) * [-31782.206] (-31791.426) (-31781.203) (-31792.938) -- 3:26:11
      1442000 -- [-31751.868] (-31781.517) (-31750.161) (-31769.170) * (-31779.298) (-31782.373) [-31770.403] (-31775.359) -- 3:26:09
      1443000 -- (-31764.729) (-31788.993) [-31746.160] (-31783.302) * (-31777.467) (-31799.571) [-31765.647] (-31791.611) -- 3:26:04
      1444000 -- (-31745.817) (-31769.621) [-31748.344] (-31778.886) * (-31796.263) (-31762.605) [-31736.041] (-31813.125) -- 3:25:59
      1445000 -- (-31759.782) (-31776.377) [-31739.344] (-31783.756) * (-31789.175) (-31775.664) [-31747.199] (-31794.595) -- 3:25:57

      Average standard deviation of split frequencies: 0.017076

      1446000 -- (-31752.857) (-31788.476) [-31748.230] (-31782.934) * (-31775.090) (-31780.713) [-31742.750] (-31788.873) -- 3:25:52
      1447000 -- [-31737.360] (-31789.143) (-31751.633) (-31800.474) * (-31769.337) (-31769.741) [-31752.988] (-31778.523) -- 3:25:50
      1448000 -- [-31743.719] (-31774.781) (-31769.492) (-31799.076) * [-31763.234] (-31775.023) (-31762.458) (-31783.716) -- 3:25:46
      1449000 -- [-31752.065] (-31764.017) (-31773.518) (-31787.533) * (-31760.866) (-31780.373) (-31773.416) [-31751.026] -- 3:25:43
      1450000 -- [-31749.659] (-31779.859) (-31764.476) (-31781.220) * (-31761.961) (-31779.110) (-31770.695) [-31767.259] -- 3:25:39

      Average standard deviation of split frequencies: 0.017097

      1451000 -- [-31749.096] (-31787.458) (-31765.695) (-31778.316) * (-31779.393) (-31782.729) (-31768.755) [-31750.681] -- 3:25:37
      1452000 -- [-31730.727] (-31803.277) (-31751.754) (-31768.379) * (-31783.811) (-31778.477) (-31751.584) [-31755.684] -- 3:25:32
      1453000 -- (-31737.863) (-31804.193) [-31738.670] (-31775.461) * [-31761.368] (-31777.042) (-31765.496) (-31757.689) -- 3:25:30
      1454000 -- (-31748.151) (-31783.520) [-31740.398] (-31774.740) * (-31749.916) (-31775.544) (-31765.235) [-31753.943] -- 3:25:25
      1455000 -- [-31750.101] (-31785.632) (-31751.751) (-31780.372) * [-31750.432] (-31781.563) (-31751.300) (-31762.745) -- 3:25:23

      Average standard deviation of split frequencies: 0.017212

      1456000 -- (-31755.612) (-31789.871) [-31759.486] (-31814.073) * (-31740.628) (-31801.768) (-31756.614) [-31768.614] -- 3:25:18
      1457000 -- [-31738.936] (-31781.587) (-31764.795) (-31805.486) * [-31750.892] (-31790.167) (-31744.824) (-31760.067) -- 3:25:14
      1458000 -- (-31752.068) [-31778.836] (-31766.280) (-31815.124) * [-31746.761] (-31795.472) (-31777.688) (-31769.008) -- 3:25:11
      1459000 -- [-31746.640] (-31795.450) (-31767.119) (-31798.057) * (-31750.082) [-31747.421] (-31772.248) (-31771.642) -- 3:25:07
      1460000 -- [-31745.093] (-31798.179) (-31753.493) (-31765.011) * [-31748.021] (-31745.941) (-31776.553) (-31785.743) -- 3:25:05

      Average standard deviation of split frequencies: 0.017354

      1461000 -- [-31747.350] (-31788.462) (-31750.811) (-31763.138) * (-31744.822) [-31757.007] (-31791.435) (-31787.623) -- 3:25:00
      1462000 -- [-31751.512] (-31766.432) (-31759.551) (-31776.349) * [-31750.047] (-31760.751) (-31777.344) (-31781.352) -- 3:24:58
      1463000 -- [-31774.934] (-31771.004) (-31769.158) (-31783.528) * (-31756.939) [-31755.718] (-31794.386) (-31780.200) -- 3:24:53
      1464000 -- [-31761.250] (-31768.347) (-31775.705) (-31775.822) * [-31756.102] (-31762.176) (-31827.175) (-31773.350) -- 3:24:51
      1465000 -- [-31760.552] (-31767.747) (-31807.523) (-31764.058) * [-31744.670] (-31776.923) (-31818.153) (-31766.216) -- 3:24:46

      Average standard deviation of split frequencies: 0.017467

      1466000 -- [-31758.167] (-31759.379) (-31796.815) (-31767.199) * [-31766.645] (-31780.762) (-31801.921) (-31760.941) -- 3:24:44
      1467000 -- (-31766.081) [-31741.719] (-31773.518) (-31783.303) * [-31762.522] (-31797.254) (-31786.619) (-31761.339) -- 3:24:40
      1468000 -- [-31769.690] (-31756.890) (-31784.103) (-31798.117) * [-31756.239] (-31781.210) (-31779.331) (-31785.071) -- 3:24:37
      1469000 -- [-31752.683] (-31758.612) (-31767.999) (-31783.688) * [-31730.714] (-31770.597) (-31791.419) (-31758.849) -- 3:24:33
      1470000 -- (-31745.950) [-31745.214] (-31779.514) (-31780.522) * [-31741.491] (-31785.114) (-31799.549) (-31772.255) -- 3:24:28

      Average standard deviation of split frequencies: 0.017569

      1471000 -- (-31756.527) [-31741.550] (-31807.139) (-31765.906) * [-31737.566] (-31776.932) (-31778.978) (-31770.212) -- 3:24:26
      1472000 -- (-31765.559) [-31738.713] (-31790.338) (-31775.091) * [-31749.894] (-31770.802) (-31774.100) (-31779.099) -- 3:24:21
      1473000 -- (-31782.892) [-31766.164] (-31774.049) (-31794.855) * (-31737.957) [-31759.448] (-31781.286) (-31781.908) -- 3:24:19
      1474000 -- (-31768.484) [-31748.378] (-31791.496) (-31780.332) * [-31735.777] (-31753.791) (-31786.835) (-31787.541) -- 3:24:14
      1475000 -- [-31740.099] (-31756.009) (-31765.867) (-31784.939) * [-31738.308] (-31750.140) (-31773.670) (-31789.125) -- 3:24:12

      Average standard deviation of split frequencies: 0.017573

      1476000 -- [-31750.359] (-31764.196) (-31780.612) (-31773.949) * [-31735.862] (-31768.125) (-31776.154) (-31802.010) -- 3:24:08
      1477000 -- [-31738.791] (-31775.677) (-31797.556) (-31759.126) * [-31735.706] (-31776.554) (-31784.656) (-31787.726) -- 3:24:03
      1478000 -- (-31756.548) [-31747.408] (-31790.335) (-31751.136) * [-31740.264] (-31789.146) (-31791.583) (-31774.412) -- 3:24:01
      1479000 -- [-31747.066] (-31778.820) (-31799.649) (-31763.112) * [-31756.536] (-31762.063) (-31792.966) (-31791.168) -- 3:23:56
      1480000 -- [-31738.484] (-31794.917) (-31797.016) (-31758.365) * (-31767.789) [-31763.407] (-31769.743) (-31794.181) -- 3:23:54

      Average standard deviation of split frequencies: 0.017518

      1481000 -- (-31757.281) [-31769.241] (-31799.779) (-31766.270) * (-31744.001) [-31753.510] (-31771.604) (-31786.059) -- 3:23:49
      1482000 -- (-31759.969) [-31756.886] (-31794.750) (-31775.674) * (-31763.182) [-31757.912] (-31775.932) (-31789.303) -- 3:23:47
      1483000 -- [-31738.616] (-31771.389) (-31789.180) (-31762.027) * [-31760.078] (-31778.707) (-31779.290) (-31792.549) -- 3:23:42
      1484000 -- [-31747.013] (-31779.820) (-31804.669) (-31750.502) * (-31772.107) (-31770.301) [-31765.918] (-31781.154) -- 3:23:40
      1485000 -- [-31753.627] (-31786.013) (-31804.069) (-31760.763) * [-31761.671] (-31788.950) (-31769.928) (-31775.246) -- 3:23:36

      Average standard deviation of split frequencies: 0.017643

      1486000 -- [-31753.928] (-31809.009) (-31788.867) (-31755.870) * [-31754.928] (-31790.482) (-31776.647) (-31772.837) -- 3:23:33
      1487000 -- (-31766.915) (-31797.219) [-31739.975] (-31753.421) * [-31760.753] (-31797.598) (-31760.793) (-31779.389) -- 3:23:29
      1488000 -- [-31764.485] (-31780.103) (-31757.752) (-31773.784) * [-31757.779] (-31786.099) (-31778.745) (-31768.006) -- 3:23:24
      1489000 -- (-31763.375) (-31792.568) [-31763.037] (-31781.162) * (-31757.997) (-31776.068) (-31794.358) [-31755.663] -- 3:23:22
      1490000 -- [-31746.409] (-31769.029) (-31771.307) (-31802.522) * [-31750.294] (-31792.557) (-31772.385) (-31752.971) -- 3:23:17

      Average standard deviation of split frequencies: 0.017809

      1491000 -- (-31776.930) [-31757.103] (-31784.174) (-31773.589) * (-31750.460) (-31811.527) (-31770.221) [-31744.305] -- 3:23:15
      1492000 -- [-31777.644] (-31765.818) (-31790.577) (-31771.707) * (-31768.349) (-31817.264) [-31762.272] (-31754.845) -- 3:23:11
      1493000 -- (-31765.699) [-31743.305] (-31768.070) (-31791.214) * [-31750.997] (-31823.867) (-31781.218) (-31787.359) -- 3:23:08
      1494000 -- (-31765.916) [-31745.254] (-31759.440) (-31785.186) * [-31752.137] (-31792.580) (-31772.313) (-31786.706) -- 3:23:04
      1495000 -- (-31768.081) [-31736.054] (-31779.517) (-31771.728) * [-31758.443] (-31799.226) (-31768.763) (-31789.447) -- 3:23:01

      Average standard deviation of split frequencies: 0.017861

      1496000 -- (-31769.236) [-31743.542] (-31778.340) (-31777.394) * (-31742.142) (-31792.328) [-31750.744] (-31788.799) -- 3:22:57
      1497000 -- (-31760.754) [-31732.243] (-31779.085) (-31797.539) * (-31750.289) (-31780.600) [-31750.485] (-31803.467) -- 3:22:52
      1498000 -- (-31784.235) [-31734.944] (-31779.009) (-31780.339) * (-31771.887) (-31789.020) [-31752.271] (-31772.142) -- 3:22:50
      1499000 -- (-31806.372) [-31746.864] (-31780.924) (-31764.062) * (-31792.572) (-31782.983) (-31761.591) [-31768.634] -- 3:22:45
      1500000 -- (-31798.822) [-31756.800] (-31788.129) (-31770.819) * (-31793.607) [-31768.688] (-31760.634) (-31779.893) -- 3:22:43

      Average standard deviation of split frequencies: 0.017696

      1501000 -- (-31789.431) [-31743.188] (-31808.288) (-31751.375) * (-31792.617) (-31774.013) [-31768.150] (-31791.019) -- 3:22:39
      1502000 -- (-31788.631) (-31770.319) (-31808.848) [-31738.042] * (-31770.510) [-31766.102] (-31781.797) (-31795.201) -- 3:22:36
      1503000 -- (-31806.758) (-31773.735) (-31806.321) [-31742.439] * (-31773.718) (-31771.788) [-31775.033] (-31792.010) -- 3:22:32
      1504000 -- (-31783.666) (-31768.745) (-31803.825) [-31763.304] * [-31785.076] (-31780.421) (-31785.080) (-31776.162) -- 3:22:29
      1505000 -- (-31800.890) [-31763.335] (-31793.008) (-31766.913) * (-31776.425) (-31796.790) (-31775.591) [-31763.129] -- 3:22:25

      Average standard deviation of split frequencies: 0.017713

      1506000 -- (-31810.677) (-31775.256) [-31769.759] (-31772.384) * (-31788.996) (-31770.120) [-31759.772] (-31755.112) -- 3:22:23
      1507000 -- (-31803.567) (-31786.410) [-31758.784] (-31748.630) * (-31789.036) [-31775.069] (-31779.819) (-31760.633) -- 3:22:18
      1508000 -- (-31802.580) (-31774.523) (-31776.070) [-31747.537] * (-31789.381) (-31786.172) (-31785.135) [-31756.083] -- 3:22:16
      1509000 -- (-31809.493) [-31767.284] (-31771.517) (-31762.959) * (-31773.130) (-31773.186) (-31779.962) [-31741.361] -- 3:22:11
      1510000 -- (-31802.804) [-31755.371] (-31771.528) (-31747.872) * [-31771.684] (-31783.839) (-31773.817) (-31745.024) -- 3:22:09

      Average standard deviation of split frequencies: 0.017837

      1511000 -- (-31791.936) [-31757.049] (-31780.324) (-31755.149) * [-31769.831] (-31792.728) (-31767.891) (-31762.262) -- 3:22:04
      1512000 -- (-31804.244) (-31757.718) (-31780.672) [-31756.594] * (-31792.160) [-31787.122] (-31756.163) (-31783.249) -- 3:22:02
      1513000 -- (-31803.841) (-31761.774) (-31756.221) [-31751.591] * (-31782.717) (-31777.004) (-31761.568) [-31754.512] -- 3:21:58
      1514000 -- (-31792.485) (-31779.130) (-31766.055) [-31762.530] * (-31789.884) (-31780.545) [-31748.195] (-31755.139) -- 3:21:55
      1515000 -- (-31769.131) (-31777.697) [-31751.969] (-31752.102) * (-31795.729) (-31775.357) [-31737.382] (-31761.496) -- 3:21:51

      Average standard deviation of split frequencies: 0.017989

      1516000 -- (-31772.606) (-31826.333) (-31756.045) [-31766.927] * (-31802.143) (-31771.854) [-31739.089] (-31753.815) -- 3:21:48
      1517000 -- (-31785.116) (-31792.436) [-31750.113] (-31784.793) * (-31794.554) (-31783.999) (-31768.617) [-31744.098] -- 3:21:44
      1518000 -- (-31788.790) (-31791.348) (-31749.105) [-31771.549] * (-31782.952) (-31754.474) (-31784.450) [-31743.104] -- 3:21:42
      1519000 -- (-31793.290) (-31801.728) [-31748.205] (-31766.526) * (-31794.036) [-31756.458] (-31771.438) (-31773.090) -- 3:21:37
      1520000 -- (-31799.513) (-31787.882) (-31762.023) [-31752.648] * (-31820.727) (-31765.601) (-31772.053) [-31736.906] -- 3:21:33

      Average standard deviation of split frequencies: 0.018026

      1521000 -- (-31792.242) (-31772.240) (-31767.102) [-31763.697] * (-31812.008) (-31751.968) [-31759.641] (-31755.292) -- 3:21:30
      1522000 -- (-31781.889) (-31796.088) [-31758.567] (-31756.166) * (-31797.793) (-31763.332) (-31801.815) [-31741.063] -- 3:21:26
      1523000 -- (-31777.144) (-31776.469) (-31752.026) [-31745.005] * (-31784.005) (-31761.911) (-31774.379) [-31750.285] -- 3:21:23
      1524000 -- (-31787.785) (-31776.290) (-31742.904) [-31739.997] * (-31801.685) (-31763.781) (-31767.309) [-31752.481] -- 3:21:19
      1525000 -- (-31779.433) (-31765.998) (-31751.790) [-31739.610] * (-31803.598) (-31758.882) (-31787.996) [-31749.407] -- 3:21:14

      Average standard deviation of split frequencies: 0.017959

      1526000 -- (-31787.850) (-31776.625) (-31761.278) [-31745.238] * (-31795.108) [-31759.475] (-31770.617) (-31760.537) -- 3:21:12
      1527000 -- (-31806.336) (-31763.287) [-31742.486] (-31756.831) * (-31794.977) [-31748.404] (-31760.104) (-31765.523) -- 3:21:10
      1528000 -- (-31791.925) (-31781.629) [-31757.875] (-31778.670) * (-31798.831) (-31781.245) (-31773.074) [-31766.774] -- 3:21:05
      1529000 -- (-31775.552) (-31788.694) [-31759.979] (-31749.513) * (-31800.249) (-31793.706) (-31779.883) [-31758.591] -- 3:21:01
      1530000 -- (-31767.558) (-31782.537) [-31742.794] (-31770.430) * (-31791.178) (-31782.782) (-31779.530) [-31764.349] -- 3:20:58

      Average standard deviation of split frequencies: 0.018033

      1531000 -- [-31760.062] (-31765.063) (-31752.916) (-31771.006) * (-31775.287) (-31776.403) (-31773.892) [-31765.918] -- 3:20:54
      1532000 -- (-31780.604) [-31756.378] (-31775.067) (-31783.159) * (-31784.414) (-31767.923) (-31759.504) [-31772.274] -- 3:20:51
      1533000 -- (-31776.677) (-31782.874) [-31754.837] (-31777.598) * (-31803.299) [-31756.941] (-31770.221) (-31787.523) -- 3:20:47
      1534000 -- (-31765.902) (-31777.259) [-31753.744] (-31784.630) * (-31792.749) (-31778.197) [-31764.522] (-31796.092) -- 3:20:45
      1535000 -- (-31765.825) (-31777.477) [-31756.445] (-31777.796) * (-31795.511) (-31777.147) [-31757.962] (-31812.539) -- 3:20:40

      Average standard deviation of split frequencies: 0.018100

      1536000 -- (-31778.965) (-31780.587) [-31764.700] (-31794.290) * (-31774.686) (-31770.754) [-31756.078] (-31814.432) -- 3:20:38
      1537000 -- (-31772.126) (-31790.175) (-31797.829) [-31777.729] * [-31770.082] (-31787.671) (-31772.513) (-31786.042) -- 3:20:33
      1538000 -- [-31759.130] (-31781.003) (-31800.963) (-31780.369) * (-31774.378) (-31776.055) (-31788.357) [-31776.110] -- 3:20:31
      1539000 -- (-31766.929) [-31772.125] (-31792.374) (-31783.424) * (-31776.695) [-31772.137] (-31775.827) (-31795.464) -- 3:20:26
      1540000 -- (-31765.587) [-31775.393] (-31787.125) (-31789.831) * (-31789.713) (-31757.337) [-31758.082] (-31818.063) -- 3:20:22

      Average standard deviation of split frequencies: 0.018145

      1541000 -- (-31775.117) (-31779.531) [-31776.053] (-31784.391) * (-31766.636) (-31759.805) [-31750.551] (-31796.386) -- 3:20:20
      1542000 -- (-31763.822) [-31753.890] (-31784.679) (-31802.931) * (-31767.964) (-31775.287) [-31748.938] (-31778.102) -- 3:20:17
      1543000 -- (-31752.628) [-31748.465] (-31774.364) (-31769.006) * (-31771.958) (-31777.628) [-31748.171] (-31778.547) -- 3:20:13
      1544000 -- (-31783.735) [-31749.512] (-31776.979) (-31762.215) * (-31773.903) (-31779.911) [-31741.847] (-31760.948) -- 3:20:08
      1545000 -- (-31785.179) [-31758.958] (-31770.607) (-31769.963) * (-31771.176) (-31768.802) [-31729.058] (-31758.052) -- 3:20:06

      Average standard deviation of split frequencies: 0.018263

      1546000 -- (-31779.359) (-31761.339) (-31777.345) [-31756.712] * (-31797.146) (-31753.895) (-31752.013) [-31754.469] -- 3:20:01
      1547000 -- (-31782.373) (-31762.667) (-31781.273) [-31742.304] * (-31799.166) [-31748.066] (-31782.278) (-31782.604) -- 3:19:59
      1548000 -- (-31806.575) (-31777.193) (-31770.225) [-31746.179] * (-31794.937) [-31732.649] (-31783.908) (-31760.477) -- 3:19:55
      1549000 -- (-31803.358) (-31758.915) (-31764.499) [-31757.861] * (-31776.173) [-31733.414] (-31784.744) (-31758.009) -- 3:19:52
      1550000 -- (-31794.487) (-31761.561) [-31754.076] (-31758.053) * (-31778.182) (-31734.297) (-31794.287) [-31748.182] -- 3:19:48

      Average standard deviation of split frequencies: 0.018006

      1551000 -- (-31812.820) (-31775.130) [-31759.826] (-31771.770) * (-31795.170) (-31750.012) (-31765.036) [-31766.117] -- 3:19:45
      1552000 -- (-31788.758) (-31758.114) [-31767.605] (-31762.691) * (-31785.593) [-31752.345] (-31786.196) (-31759.623) -- 3:19:41
      1553000 -- (-31800.173) [-31749.374] (-31769.625) (-31741.178) * (-31799.142) (-31752.477) [-31755.649] (-31775.448) -- 3:19:39
      1554000 -- (-31809.566) (-31755.929) (-31757.288) [-31742.585] * [-31763.741] (-31756.403) (-31772.344) (-31787.038) -- 3:19:34
      1555000 -- (-31814.096) [-31773.869] (-31777.060) (-31759.801) * (-31785.575) [-31748.071] (-31780.260) (-31802.819) -- 3:19:32

      Average standard deviation of split frequencies: 0.018090

      1556000 -- (-31789.301) (-31771.875) [-31753.160] (-31767.515) * (-31769.729) [-31763.672] (-31772.355) (-31801.821) -- 3:19:27
      1557000 -- (-31782.077) (-31767.058) [-31758.409] (-31764.217) * (-31778.081) [-31741.132] (-31778.014) (-31763.112) -- 3:19:23
      1558000 -- (-31774.017) (-31759.226) (-31787.521) [-31759.989] * (-31797.625) [-31738.397] (-31771.434) (-31772.795) -- 3:19:20
      1559000 -- (-31785.546) (-31788.494) [-31762.938] (-31766.377) * (-31791.755) (-31745.386) [-31760.184] (-31755.784) -- 3:19:16
      1560000 -- [-31745.008] (-31751.979) (-31763.535) (-31766.798) * (-31796.221) [-31766.335] (-31753.898) (-31763.294) -- 3:19:14

      Average standard deviation of split frequencies: 0.018002

      1561000 -- (-31752.606) (-31795.684) [-31747.525] (-31779.458) * (-31792.614) (-31768.784) (-31754.713) [-31753.221] -- 3:19:09
      1562000 -- (-31754.927) (-31777.430) [-31750.237] (-31761.834) * (-31808.681) (-31767.019) [-31752.018] (-31762.390) -- 3:19:07
      1563000 -- [-31743.054] (-31775.907) (-31746.609) (-31779.202) * (-31797.375) [-31757.981] (-31772.639) (-31766.433) -- 3:19:02
      1564000 -- (-31750.320) (-31793.746) [-31763.226] (-31764.828) * (-31797.499) [-31754.819] (-31745.070) (-31763.861) -- 3:19:00
      1565000 -- (-31763.816) (-31781.123) (-31742.732) [-31763.906] * (-31757.282) (-31763.115) [-31742.697] (-31789.668) -- 3:18:57

      Average standard deviation of split frequencies: 0.018170

      1566000 -- (-31772.368) (-31794.897) [-31732.653] (-31759.599) * (-31777.295) (-31762.653) [-31733.756] (-31778.332) -- 3:18:53
      1567000 -- (-31772.832) (-31783.713) [-31727.291] (-31763.127) * (-31794.447) (-31751.074) [-31750.292] (-31802.560) -- 3:18:51
      1568000 -- (-31761.381) (-31769.853) [-31738.221] (-31755.158) * (-31797.528) (-31771.538) [-31760.459] (-31786.850) -- 3:18:46
      1569000 -- (-31760.630) (-31781.143) [-31750.151] (-31752.470) * (-31811.669) [-31761.266] (-31766.287) (-31775.450) -- 3:18:44
      1570000 -- [-31753.995] (-31799.155) (-31756.633) (-31758.112) * (-31780.406) (-31758.091) [-31762.203] (-31792.331) -- 3:18:41

      Average standard deviation of split frequencies: 0.018246

      1571000 -- (-31762.709) (-31771.839) [-31757.531] (-31785.449) * (-31801.494) (-31754.957) [-31748.507] (-31824.446) -- 3:18:37
      1572000 -- [-31757.301] (-31783.819) (-31762.390) (-31792.435) * (-31805.297) (-31787.201) [-31752.368] (-31799.544) -- 3:18:35
      1573000 -- [-31768.121] (-31793.366) (-31777.734) (-31803.599) * (-31831.648) (-31774.119) [-31758.708] (-31773.636) -- 3:18:32
      1574000 -- (-31763.924) (-31796.391) [-31771.374] (-31803.586) * (-31809.611) [-31753.601] (-31762.484) (-31770.314) -- 3:18:28
      1575000 -- (-31757.353) (-31797.377) [-31751.960] (-31796.619) * (-31784.005) (-31783.867) [-31758.119] (-31808.455) -- 3:18:25

      Average standard deviation of split frequencies: 0.018365

      1576000 -- [-31755.107] (-31793.488) (-31763.509) (-31779.267) * (-31789.440) (-31765.217) [-31747.509] (-31807.227) -- 3:18:21
      1577000 -- (-31761.812) (-31791.741) [-31755.966] (-31778.514) * (-31780.611) [-31755.306] (-31765.328) (-31803.707) -- 3:18:19
      1578000 -- (-31746.741) (-31781.493) [-31759.159] (-31782.308) * (-31782.698) [-31754.012] (-31758.012) (-31796.823) -- 3:18:14
      1579000 -- [-31740.083] (-31760.790) (-31764.055) (-31773.143) * (-31775.182) (-31754.508) [-31749.632] (-31801.839) -- 3:18:12
      1580000 -- [-31741.686] (-31758.384) (-31767.204) (-31773.777) * (-31782.092) (-31749.222) [-31750.642] (-31811.257) -- 3:18:07

      Average standard deviation of split frequencies: 0.018601

      1581000 -- (-31754.446) [-31740.076] (-31780.280) (-31812.752) * (-31770.486) [-31753.482] (-31757.341) (-31788.223) -- 3:18:03
      1582000 -- [-31754.549] (-31743.405) (-31771.078) (-31804.593) * (-31758.485) [-31726.830] (-31790.371) (-31798.270) -- 3:18:00
      1583000 -- [-31754.609] (-31751.321) (-31759.384) (-31811.208) * (-31768.553) [-31735.410] (-31781.934) (-31799.229) -- 3:17:56
      1584000 -- (-31768.701) (-31759.467) [-31755.073] (-31812.934) * (-31789.163) [-31741.402] (-31784.591) (-31792.293) -- 3:17:54
      1585000 -- (-31768.272) (-31740.445) [-31739.087] (-31787.779) * (-31791.937) [-31741.662] (-31782.241) (-31797.304) -- 3:17:49

      Average standard deviation of split frequencies: 0.018639

      1586000 -- (-31767.834) (-31765.823) [-31746.493] (-31797.482) * (-31779.145) [-31747.342] (-31782.256) (-31789.424) -- 3:17:47
      1587000 -- (-31782.569) (-31752.687) [-31743.630] (-31817.863) * (-31777.762) [-31739.661] (-31794.642) (-31773.978) -- 3:17:42
      1588000 -- (-31786.560) (-31754.708) [-31754.394] (-31794.805) * (-31772.706) (-31751.766) (-31805.950) [-31757.166] -- 3:17:38
      1589000 -- (-31774.971) [-31748.544] (-31760.639) (-31793.344) * (-31789.945) [-31753.029] (-31803.614) (-31764.088) -- 3:17:35
      1590000 -- (-31774.664) [-31751.295] (-31774.328) (-31777.839) * (-31778.188) [-31742.362] (-31790.077) (-31762.460) -- 3:17:31

      Average standard deviation of split frequencies: 0.018621

      1591000 -- (-31795.263) [-31751.585] (-31766.007) (-31775.356) * (-31780.117) [-31737.149] (-31782.662) (-31781.223) -- 3:17:29
      1592000 -- (-31776.518) (-31778.403) [-31761.808] (-31768.283) * (-31779.451) [-31738.453] (-31772.748) (-31784.414) -- 3:17:24
      1593000 -- (-31773.946) [-31765.965] (-31759.963) (-31761.869) * (-31805.564) [-31751.680] (-31796.778) (-31765.267) -- 3:17:22
      1594000 -- (-31786.906) (-31787.036) (-31771.720) [-31750.845] * [-31773.656] (-31770.270) (-31824.641) (-31767.170) -- 3:17:17
      1595000 -- (-31781.559) [-31778.935] (-31769.919) (-31755.301) * [-31771.249] (-31772.140) (-31809.022) (-31749.851) -- 3:17:15

      Average standard deviation of split frequencies: 0.018630

      1596000 -- (-31798.144) (-31781.381) (-31755.442) [-31755.105] * (-31750.778) (-31756.625) (-31794.993) [-31742.273] -- 3:17:10
      1597000 -- (-31814.056) [-31757.375] (-31751.869) (-31772.782) * [-31741.337] (-31750.720) (-31793.820) (-31772.067) -- 3:17:08
      1598000 -- (-31805.858) (-31750.969) [-31735.069] (-31793.597) * [-31753.219] (-31761.506) (-31792.487) (-31788.893) -- 3:17:03
      1599000 -- (-31810.443) (-31785.364) [-31755.185] (-31779.130) * [-31750.601] (-31763.387) (-31797.382) (-31776.787) -- 3:17:01
      1600000 -- (-31787.485) (-31794.992) (-31755.713) [-31781.319] * (-31770.759) [-31759.433] (-31804.664) (-31776.199) -- 3:16:57

      Average standard deviation of split frequencies: 0.018663

      1601000 -- (-31777.990) (-31774.227) [-31743.828] (-31744.992) * [-31755.309] (-31771.559) (-31807.839) (-31775.315) -- 3:16:54
      1602000 -- (-31774.061) (-31795.875) [-31738.043] (-31762.114) * (-31783.327) (-31747.894) (-31806.225) [-31757.886] -- 3:16:50
      1603000 -- (-31772.262) (-31820.117) [-31757.949] (-31764.616) * (-31781.930) (-31776.550) (-31782.480) [-31760.786] -- 3:16:47
      1604000 -- (-31810.517) (-31787.709) [-31750.581] (-31764.395) * (-31779.652) (-31782.161) (-31773.337) [-31764.020] -- 3:16:43
      1605000 -- (-31792.071) (-31796.905) [-31749.701] (-31767.598) * (-31789.285) (-31782.174) [-31780.536] (-31790.227) -- 3:16:38

      Average standard deviation of split frequencies: 0.018672

      1606000 -- (-31774.193) (-31799.453) (-31762.395) [-31757.987] * (-31795.716) (-31772.383) [-31765.255] (-31774.492) -- 3:16:36
      1607000 -- (-31771.870) (-31800.148) [-31754.617] (-31754.619) * (-31773.456) [-31751.193] (-31831.027) (-31775.563) -- 3:16:32
      1608000 -- (-31778.710) (-31786.259) (-31799.327) [-31750.816] * (-31795.690) [-31755.498] (-31796.208) (-31757.800) -- 3:16:29
      1609000 -- (-31768.535) (-31801.316) (-31782.643) [-31767.116] * (-31821.457) [-31747.676] (-31817.279) (-31757.843) -- 3:16:25
      1610000 -- (-31766.394) (-31801.106) (-31789.674) [-31748.940] * (-31782.598) (-31757.624) (-31794.063) [-31754.515] -- 3:16:22

      Average standard deviation of split frequencies: 0.018386

      1611000 -- (-31760.808) (-31782.475) (-31764.100) [-31735.720] * (-31792.460) [-31755.405] (-31797.597) (-31779.541) -- 3:16:18
      1612000 -- (-31764.657) (-31779.259) [-31745.374] (-31775.179) * (-31798.619) [-31742.117] (-31800.459) (-31774.119) -- 3:16:16
      1613000 -- (-31767.473) (-31803.281) [-31746.727] (-31778.064) * (-31791.338) [-31752.383] (-31801.124) (-31765.203) -- 3:16:11
      1614000 -- [-31755.015] (-31792.212) (-31750.680) (-31769.371) * (-31777.120) [-31738.680] (-31803.119) (-31772.633) -- 3:16:09
      1615000 -- (-31764.423) (-31812.408) [-31739.521] (-31768.013) * (-31779.755) [-31741.452] (-31809.804) (-31775.772) -- 3:16:04

      Average standard deviation of split frequencies: 0.018350

      1616000 -- [-31759.334] (-31791.843) (-31757.279) (-31753.937) * (-31798.671) [-31759.129] (-31800.671) (-31774.714) -- 3:16:00
      1617000 -- (-31785.228) (-31790.505) [-31756.591] (-31771.631) * (-31808.281) (-31775.276) (-31822.316) [-31748.629] -- 3:15:57
      1618000 -- (-31774.783) [-31769.948] (-31768.521) (-31784.857) * (-31780.587) (-31771.161) (-31831.892) [-31746.634] -- 3:15:53
      1619000 -- (-31791.288) (-31762.792) [-31745.034] (-31799.721) * (-31794.851) [-31758.655] (-31811.667) (-31765.037) -- 3:15:51
      1620000 -- (-31778.221) [-31745.112] (-31762.302) (-31788.863) * (-31795.930) (-31779.439) (-31814.464) [-31742.221] -- 3:15:46

      Average standard deviation of split frequencies: 0.018499

      1621000 -- (-31772.669) [-31729.817] (-31780.204) (-31787.179) * (-31799.771) [-31769.891] (-31801.490) (-31755.957) -- 3:15:44
      1622000 -- (-31752.578) [-31744.096] (-31773.083) (-31781.663) * (-31801.341) [-31749.782] (-31817.150) (-31757.708) -- 3:15:39
      1623000 -- [-31765.610] (-31751.166) (-31777.231) (-31787.542) * (-31803.588) (-31765.305) (-31814.576) [-31750.067] -- 3:15:37
      1624000 -- (-31774.478) [-31730.387] (-31777.693) (-31810.380) * (-31785.182) (-31760.232) (-31827.648) [-31755.568] -- 3:15:32
      1625000 -- (-31743.947) [-31750.263] (-31781.809) (-31807.192) * (-31807.879) (-31777.642) (-31812.872) [-31764.298] -- 3:15:30

      Average standard deviation of split frequencies: 0.018609

      1626000 -- (-31751.223) [-31741.651] (-31768.447) (-31779.387) * (-31797.631) (-31764.246) (-31839.573) [-31762.758] -- 3:15:25
      1627000 -- [-31743.867] (-31762.472) (-31772.155) (-31792.410) * (-31789.374) (-31751.775) (-31830.635) [-31758.365] -- 3:15:23
      1628000 -- (-31778.727) [-31749.777] (-31765.152) (-31794.756) * (-31775.903) (-31770.677) (-31803.338) [-31740.630] -- 3:15:19
      1629000 -- (-31789.834) [-31771.737] (-31773.913) (-31784.347) * (-31798.554) (-31778.824) (-31818.665) [-31736.911] -- 3:15:16
      1630000 -- (-31775.463) (-31770.169) [-31749.349] (-31769.805) * (-31798.690) (-31777.438) (-31783.727) [-31738.108] -- 3:15:12

      Average standard deviation of split frequencies: 0.018877

      1631000 -- (-31765.868) (-31774.991) [-31753.132] (-31763.960) * (-31794.971) [-31760.860] (-31762.578) (-31760.094) -- 3:15:07
      1632000 -- (-31779.107) (-31784.799) [-31754.856] (-31765.365) * (-31790.194) (-31775.457) (-31791.819) [-31762.227] -- 3:15:05
      1633000 -- (-31792.905) (-31787.997) (-31753.792) [-31749.466] * (-31793.487) (-31768.890) (-31779.560) [-31756.808] -- 3:15:00
      1634000 -- (-31782.936) (-31791.333) [-31753.364] (-31753.949) * (-31798.644) (-31775.395) (-31755.207) [-31774.425] -- 3:14:58
      1635000 -- (-31779.975) (-31795.077) (-31758.283) [-31765.036] * (-31782.887) (-31786.249) (-31769.395) [-31769.982] -- 3:14:54

      Average standard deviation of split frequencies: 0.018929

      1636000 -- [-31751.967] (-31784.572) (-31762.516) (-31781.317) * (-31783.495) (-31781.334) [-31771.373] (-31782.249) -- 3:14:51
      1637000 -- [-31759.700] (-31777.255) (-31781.507) (-31791.621) * (-31778.335) (-31782.326) [-31760.061] (-31758.831) -- 3:14:49
      1638000 -- [-31747.132] (-31780.938) (-31768.738) (-31771.768) * (-31805.123) (-31795.012) [-31743.287] (-31766.737) -- 3:14:46
      1639000 -- [-31751.753] (-31765.192) (-31757.150) (-31794.266) * (-31779.126) (-31768.957) [-31744.245] (-31783.097) -- 3:14:42
      1640000 -- [-31755.097] (-31785.379) (-31772.623) (-31789.604) * (-31760.227) (-31779.915) [-31740.017] (-31802.992) -- 3:14:40

      Average standard deviation of split frequencies: 0.018912

      1641000 -- (-31761.949) (-31799.223) (-31763.133) [-31764.493] * (-31798.246) (-31774.742) [-31737.440] (-31782.455) -- 3:14:35
      1642000 -- (-31773.488) (-31780.908) [-31746.722] (-31767.720) * (-31780.742) (-31767.240) [-31744.970] (-31778.044) -- 3:14:33
      1643000 -- (-31788.764) (-31797.892) [-31739.518] (-31748.081) * (-31784.736) (-31760.381) [-31749.589] (-31758.211) -- 3:14:28
      1644000 -- (-31788.308) (-31790.563) [-31752.544] (-31758.364) * (-31803.954) (-31773.682) [-31761.967] (-31753.542) -- 3:14:26
      1645000 -- (-31780.964) (-31772.812) (-31764.018) [-31762.760] * (-31798.116) (-31777.171) (-31751.426) [-31763.775] -- 3:14:21

      Average standard deviation of split frequencies: 0.018903

      1646000 -- (-31779.436) (-31785.599) (-31775.027) [-31756.716] * (-31789.236) (-31775.415) (-31745.611) [-31751.325] -- 3:14:19
      1647000 -- (-31755.185) (-31780.695) (-31794.225) [-31758.565] * (-31781.764) (-31780.342) [-31743.058] (-31757.417) -- 3:14:17
      1648000 -- (-31755.494) [-31758.952] (-31777.203) (-31770.759) * (-31795.082) (-31779.047) (-31764.746) [-31749.970] -- 3:14:12
      1649000 -- (-31760.311) [-31763.858] (-31785.741) (-31795.669) * (-31782.977) (-31785.548) (-31758.560) [-31737.989] -- 3:14:10
      1650000 -- (-31763.486) [-31755.137] (-31795.849) (-31814.989) * (-31800.188) (-31793.154) (-31752.991) [-31743.824] -- 3:14:07

      Average standard deviation of split frequencies: 0.018958

      1651000 -- [-31748.843] (-31753.089) (-31770.159) (-31793.212) * (-31803.952) (-31770.476) (-31775.080) [-31740.466] -- 3:14:03
      1652000 -- [-31740.800] (-31778.823) (-31760.386) (-31771.644) * (-31814.797) (-31777.415) (-31785.401) [-31755.578] -- 3:14:00
      1653000 -- [-31745.715] (-31771.246) (-31789.384) (-31762.870) * (-31802.757) (-31771.068) (-31781.128) [-31761.412] -- 3:13:58
      1654000 -- [-31750.764] (-31781.833) (-31782.083) (-31787.702) * (-31796.827) (-31767.480) [-31751.781] (-31781.918) -- 3:13:54
      1655000 -- [-31750.715] (-31775.147) (-31779.799) (-31785.580) * (-31765.964) (-31778.971) [-31751.257] (-31798.178) -- 3:13:51

      Average standard deviation of split frequencies: 0.019093

      1656000 -- [-31758.148] (-31778.288) (-31775.070) (-31762.070) * (-31769.052) (-31795.996) [-31747.851] (-31776.860) -- 3:13:47
      1657000 -- [-31754.936] (-31781.543) (-31767.270) (-31764.744) * (-31757.847) (-31801.707) [-31749.513] (-31790.706) -- 3:13:42
      1658000 -- [-31743.875] (-31796.192) (-31760.261) (-31774.489) * (-31746.407) (-31797.883) [-31760.830] (-31774.382) -- 3:13:40
      1659000 -- [-31754.350] (-31797.063) (-31770.299) (-31771.273) * (-31750.409) (-31776.148) [-31759.480] (-31779.378) -- 3:13:35
      1660000 -- (-31747.672) (-31786.160) [-31756.109] (-31786.793) * [-31751.940] (-31784.434) (-31756.796) (-31783.476) -- 3:13:33

      Average standard deviation of split frequencies: 0.019140

      1661000 -- [-31742.153] (-31762.007) (-31743.754) (-31792.017) * (-31759.831) (-31772.141) [-31754.640] (-31803.408) -- 3:13:29
      1662000 -- (-31763.910) (-31789.708) [-31760.063] (-31774.949) * (-31764.868) (-31763.055) [-31745.044] (-31774.624) -- 3:13:26
      1663000 -- (-31761.136) (-31796.512) [-31765.662] (-31785.483) * (-31784.896) [-31770.177] (-31770.124) (-31789.065) -- 3:13:22
      1664000 -- [-31753.959] (-31807.898) (-31774.069) (-31772.602) * (-31769.373) [-31744.770] (-31780.143) (-31784.991) -- 3:13:17
      1665000 -- (-31775.735) (-31778.233) [-31764.736] (-31770.948) * (-31764.588) [-31743.918] (-31772.138) (-31765.107) -- 3:13:15

      Average standard deviation of split frequencies: 0.019198

      1666000 -- (-31769.597) [-31768.943] (-31755.128) (-31771.327) * (-31754.803) [-31741.075] (-31772.780) (-31774.022) -- 3:13:10
      1667000 -- (-31777.103) (-31768.556) [-31766.115] (-31778.155) * (-31763.579) [-31741.835] (-31769.980) (-31796.956) -- 3:13:08
      1668000 -- (-31769.284) (-31767.322) (-31766.576) [-31758.360] * (-31770.948) (-31745.986) [-31766.533] (-31815.468) -- 3:13:04
      1669000 -- (-31771.077) [-31742.589] (-31762.422) (-31739.726) * (-31789.431) (-31737.813) [-31759.390] (-31803.773) -- 3:13:01
      1670000 -- (-31796.278) [-31736.666] (-31771.221) (-31758.721) * (-31762.568) [-31731.623] (-31766.263) (-31814.084) -- 3:12:57

      Average standard deviation of split frequencies: 0.019136

      1671000 -- (-31786.814) (-31741.785) (-31774.762) [-31753.720] * (-31768.622) [-31743.714] (-31753.720) (-31822.716) -- 3:12:54
      1672000 -- (-31774.651) [-31749.940] (-31777.191) (-31758.336) * (-31757.830) [-31748.192] (-31783.606) (-31787.165) -- 3:12:50
      1673000 -- (-31767.191) [-31747.059] (-31790.707) (-31780.750) * (-31759.149) [-31750.588] (-31799.339) (-31805.275) -- 3:12:47
      1674000 -- (-31747.566) [-31746.006] (-31775.468) (-31782.097) * [-31756.216] (-31765.334) (-31773.866) (-31787.106) -- 3:12:45
      1675000 -- [-31760.671] (-31767.481) (-31776.189) (-31787.452) * (-31776.609) (-31749.467) (-31768.807) [-31780.000] -- 3:12:41

      Average standard deviation of split frequencies: 0.019071

      1676000 -- [-31765.227] (-31774.982) (-31786.000) (-31789.663) * (-31794.740) [-31755.682] (-31777.959) (-31783.364) -- 3:12:38
      1677000 -- [-31767.808] (-31764.195) (-31788.005) (-31781.805) * (-31782.361) (-31745.003) [-31762.349] (-31768.372) -- 3:12:34
      1678000 -- (-31767.596) [-31751.760] (-31785.061) (-31794.434) * (-31796.336) [-31746.186] (-31782.058) (-31752.011) -- 3:12:31
      1679000 -- (-31771.213) [-31748.379] (-31777.996) (-31771.537) * (-31798.959) [-31747.822] (-31745.024) (-31756.187) -- 3:12:29
      1680000 -- (-31760.065) [-31746.741] (-31781.313) (-31779.183) * (-31803.855) [-31752.067] (-31750.198) (-31757.223) -- 3:12:24

      Average standard deviation of split frequencies: 0.019177

      1681000 -- (-31786.152) [-31753.523] (-31778.817) (-31764.226) * (-31779.889) [-31752.825] (-31754.381) (-31779.929) -- 3:12:22
      1682000 -- (-31788.136) [-31749.822] (-31788.735) (-31797.736) * (-31783.960) [-31751.848] (-31758.996) (-31766.679) -- 3:12:18
      1683000 -- (-31778.754) [-31756.458] (-31794.138) (-31779.892) * (-31764.125) [-31744.028] (-31770.365) (-31766.588) -- 3:12:15
      1684000 -- (-31767.157) [-31749.421] (-31797.736) (-31788.093) * (-31755.636) (-31761.835) (-31759.636) [-31762.507] -- 3:12:11
      1685000 -- (-31768.836) [-31750.261] (-31787.619) (-31794.145) * [-31742.238] (-31765.540) (-31744.231) (-31774.082) -- 3:12:08

      Average standard deviation of split frequencies: 0.019140

      1686000 -- (-31779.255) [-31747.965] (-31792.774) (-31808.952) * [-31757.729] (-31781.797) (-31761.090) (-31773.975) -- 3:12:04
      1687000 -- (-31790.416) [-31737.358] (-31784.227) (-31815.053) * [-31752.795] (-31766.091) (-31778.227) (-31755.035) -- 3:12:01
      1688000 -- (-31761.600) [-31735.552] (-31785.475) (-31790.149) * [-31763.710] (-31776.990) (-31778.228) (-31774.742) -- 3:11:57
      1689000 -- (-31758.387) (-31764.355) [-31771.020] (-31780.217) * [-31753.945] (-31788.151) (-31765.297) (-31771.581) -- 3:11:54
      1690000 -- (-31773.993) (-31757.295) (-31806.673) [-31759.770] * (-31760.933) (-31801.730) [-31751.674] (-31805.242) -- 3:11:50

      Average standard deviation of split frequencies: 0.019200

      1691000 -- (-31773.346) [-31753.814] (-31810.371) (-31769.105) * (-31765.280) (-31804.026) [-31740.651] (-31779.993) -- 3:11:48
      1692000 -- (-31762.074) (-31769.874) (-31794.728) [-31737.925] * (-31758.175) (-31793.481) [-31735.870] (-31808.646) -- 3:11:43
      1693000 -- (-31777.867) [-31752.390] (-31766.911) (-31752.496) * [-31761.109] (-31761.712) (-31743.073) (-31801.878) -- 3:11:39
      1694000 -- (-31777.771) [-31743.523] (-31785.630) (-31767.817) * (-31759.585) (-31793.114) [-31750.571] (-31780.655) -- 3:11:36
      1695000 -- (-31769.947) [-31742.673] (-31782.237) (-31760.015) * (-31776.450) (-31792.496) [-31754.708] (-31762.045) -- 3:11:32

      Average standard deviation of split frequencies: 0.019214

      1696000 -- (-31770.333) [-31758.918] (-31787.731) (-31753.916) * [-31749.887] (-31789.246) (-31749.135) (-31777.582) -- 3:11:29
      1697000 -- (-31780.574) [-31763.261] (-31784.378) (-31785.114) * [-31744.704] (-31778.891) (-31751.353) (-31765.400) -- 3:11:25
      1698000 -- [-31778.263] (-31760.681) (-31791.260) (-31783.168) * [-31753.290] (-31765.449) (-31773.472) (-31761.893) -- 3:11:23
      1699000 -- [-31764.412] (-31775.247) (-31783.463) (-31780.812) * (-31753.937) [-31749.946] (-31765.254) (-31769.394) -- 3:11:18
      1700000 -- (-31763.152) [-31756.094] (-31767.913) (-31793.854) * [-31749.702] (-31766.692) (-31774.014) (-31779.758) -- 3:11:16

      Average standard deviation of split frequencies: 0.019185

      1701000 -- (-31778.758) [-31752.874] (-31757.733) (-31814.985) * (-31768.637) [-31754.454] (-31774.752) (-31783.110) -- 3:11:11
      1702000 -- [-31757.975] (-31765.136) (-31786.046) (-31825.946) * (-31749.681) [-31756.579] (-31784.357) (-31796.914) -- 3:11:09
      1703000 -- [-31754.080] (-31780.962) (-31815.266) (-31797.047) * (-31756.759) [-31751.824] (-31780.936) (-31805.926) -- 3:11:04
      1704000 -- [-31744.177] (-31764.435) (-31800.092) (-31765.197) * (-31760.409) [-31762.417] (-31775.764) (-31806.193) -- 3:11:02
      1705000 -- [-31753.756] (-31788.840) (-31792.446) (-31757.163) * (-31778.627) [-31751.742] (-31788.319) (-31789.081) -- 3:10:58

      Average standard deviation of split frequencies: 0.019149

      1706000 -- [-31756.057] (-31780.396) (-31789.213) (-31754.874) * (-31758.807) [-31760.406] (-31796.164) (-31801.286) -- 3:10:53
      1707000 -- (-31779.956) (-31789.304) (-31768.030) [-31748.558] * (-31763.998) [-31759.625] (-31777.589) (-31820.014) -- 3:10:51
      1708000 -- (-31764.449) (-31766.169) (-31778.059) [-31736.335] * (-31774.201) (-31765.701) [-31760.853] (-31770.792) -- 3:10:46
      1709000 -- (-31772.723) (-31788.516) [-31775.399] (-31757.928) * [-31743.373] (-31749.168) (-31783.820) (-31758.896) -- 3:10:44
      1710000 -- [-31765.067] (-31799.360) (-31770.126) (-31775.544) * (-31757.140) [-31741.635] (-31766.038) (-31756.188) -- 3:10:39

      Average standard deviation of split frequencies: 0.019209

      1711000 -- [-31758.303] (-31793.024) (-31773.565) (-31783.583) * (-31766.158) (-31747.710) (-31797.244) [-31753.815] -- 3:10:37
      1712000 -- (-31761.372) (-31803.348) (-31777.389) [-31776.103] * [-31770.473] (-31770.582) (-31806.102) (-31771.357) -- 3:10:33
      1713000 -- (-31766.222) (-31796.761) (-31778.440) [-31758.231] * [-31754.736] (-31767.381) (-31782.761) (-31771.767) -- 3:10:30
      1714000 -- [-31755.756] (-31812.367) (-31774.904) (-31756.817) * (-31747.397) (-31748.692) (-31802.690) [-31768.719] -- 3:10:26
      1715000 -- (-31773.258) (-31805.212) (-31778.929) [-31770.758] * (-31755.872) [-31755.064] (-31801.928) (-31767.671) -- 3:10:21

      Average standard deviation of split frequencies: 0.019265

      1716000 -- [-31755.025] (-31799.371) (-31767.918) (-31766.044) * [-31744.043] (-31766.661) (-31826.901) (-31760.136) -- 3:10:19
      1717000 -- (-31754.622) (-31792.118) [-31749.737] (-31769.895) * (-31758.419) (-31782.344) (-31802.723) [-31752.836] -- 3:10:14
      1718000 -- [-31750.071] (-31821.386) (-31778.291) (-31758.014) * (-31752.596) (-31805.803) (-31779.529) [-31743.548] -- 3:10:12
      1719000 -- [-31739.604] (-31807.728) (-31784.526) (-31772.902) * (-31765.425) [-31766.472] (-31796.743) (-31746.713) -- 3:10:08
      1720000 -- (-31746.682) (-31786.834) [-31774.607] (-31784.768) * (-31755.072) (-31764.656) (-31788.736) [-31746.742] -- 3:10:05

      Average standard deviation of split frequencies: 0.019306

      1721000 -- [-31748.110] (-31790.298) (-31769.181) (-31772.679) * (-31750.885) (-31787.467) (-31766.999) [-31748.043] -- 3:10:01
      1722000 -- [-31740.596] (-31788.465) (-31800.244) (-31774.934) * (-31750.450) (-31788.082) (-31780.318) [-31736.603] -- 3:09:58
      1723000 -- [-31758.355] (-31799.826) (-31791.894) (-31795.300) * (-31768.356) (-31770.456) (-31760.831) [-31731.427] -- 3:09:54
      1724000 -- [-31744.880] (-31803.607) (-31788.565) (-31802.970) * [-31748.471] (-31771.442) (-31765.923) (-31748.853) -- 3:09:51
      1725000 -- [-31754.132] (-31811.909) (-31784.652) (-31775.736) * (-31778.138) (-31777.825) [-31758.201] (-31759.600) -- 3:09:47

      Average standard deviation of split frequencies: 0.019338

      1726000 -- [-31735.263] (-31811.557) (-31797.396) (-31773.168) * [-31761.539] (-31787.950) (-31777.267) (-31778.798) -- 3:09:43
      1727000 -- [-31758.143] (-31806.850) (-31773.943) (-31789.593) * (-31773.437) (-31777.947) (-31810.147) [-31756.305] -- 3:09:40
      1728000 -- [-31740.228] (-31780.782) (-31770.047) (-31817.776) * [-31756.047] (-31777.677) (-31785.478) (-31743.500) -- 3:09:38
      1729000 -- [-31747.127] (-31796.875) (-31790.859) (-31790.270) * (-31751.350) (-31792.525) (-31768.951) [-31744.825] -- 3:09:33
      1730000 -- (-31784.713) (-31768.575) (-31786.897) [-31766.351] * (-31761.788) (-31809.699) [-31755.892] (-31771.795) -- 3:09:31

      Average standard deviation of split frequencies: 0.019232

      1731000 -- (-31774.969) (-31778.624) (-31793.231) [-31748.358] * (-31778.783) (-31794.054) [-31765.452] (-31793.171) -- 3:09:26
      1732000 -- (-31776.427) (-31775.324) (-31795.653) [-31756.485] * (-31779.881) (-31779.543) [-31764.122] (-31788.065) -- 3:09:24
      1733000 -- (-31768.651) (-31786.842) (-31802.870) [-31764.758] * (-31768.502) (-31819.169) [-31762.325] (-31781.880) -- 3:09:20
      1734000 -- (-31767.526) (-31792.067) (-31792.181) [-31760.577] * (-31781.109) (-31804.710) (-31764.512) [-31770.217] -- 3:09:15
      1735000 -- [-31766.662] (-31783.895) (-31800.999) (-31776.139) * (-31773.852) (-31792.035) (-31768.805) [-31749.951] -- 3:09:13

      Average standard deviation of split frequencies: 0.019261

      1736000 -- (-31756.032) (-31786.262) (-31804.334) [-31752.759] * (-31782.628) (-31772.912) (-31782.816) [-31738.193] -- 3:09:10
      1737000 -- (-31758.249) (-31764.590) (-31793.364) [-31759.720] * (-31772.585) (-31789.192) (-31778.658) [-31739.698] -- 3:09:06
      1738000 -- (-31763.580) (-31771.330) (-31807.661) [-31763.267] * (-31774.170) (-31772.800) (-31800.115) [-31739.821] -- 3:09:03
      1739000 -- (-31767.708) (-31764.940) (-31786.406) [-31754.547] * (-31773.787) (-31783.908) (-31790.719) [-31748.115] -- 3:08:59
      1740000 -- (-31771.860) (-31780.994) (-31780.572) [-31751.089] * (-31753.189) (-31769.880) (-31798.252) [-31741.989] -- 3:08:56

      Average standard deviation of split frequencies: 0.019347

      1741000 -- (-31768.662) (-31770.446) (-31795.448) [-31744.996] * (-31788.474) [-31760.555] (-31793.869) (-31755.212) -- 3:08:52
      1742000 -- [-31743.458] (-31775.282) (-31798.383) (-31752.950) * (-31801.800) (-31759.539) (-31784.001) [-31756.625] -- 3:08:50
      1743000 -- (-31754.570) (-31762.561) [-31774.809] (-31750.014) * (-31807.184) (-31772.508) (-31784.231) [-31746.274] -- 3:08:45
      1744000 -- [-31756.691] (-31751.971) (-31797.632) (-31765.974) * (-31808.397) (-31776.679) (-31801.031) [-31737.024] -- 3:08:43
      1745000 -- (-31770.319) (-31748.808) (-31787.553) [-31751.423] * (-31775.675) (-31777.164) (-31790.633) [-31750.639] -- 3:08:38

      Average standard deviation of split frequencies: 0.019391

      1746000 -- (-31774.776) [-31759.461] (-31810.849) (-31761.527) * (-31792.678) [-31754.822] (-31780.829) (-31749.416) -- 3:08:36
      1747000 -- (-31774.950) [-31766.337] (-31805.436) (-31754.557) * (-31788.229) [-31762.000] (-31773.873) (-31747.827) -- 3:08:31
      1748000 -- [-31763.198] (-31780.210) (-31828.483) (-31748.378) * (-31795.604) [-31746.726] (-31762.476) (-31773.722) -- 3:08:27
      1749000 -- (-31744.645) (-31760.109) (-31815.182) [-31752.410] * (-31802.030) [-31746.232] (-31765.611) (-31774.883) -- 3:08:25
      1750000 -- [-31746.951] (-31779.558) (-31806.456) (-31778.293) * (-31800.061) [-31764.138] (-31758.679) (-31790.032) -- 3:08:20

      Average standard deviation of split frequencies: 0.019403

      1751000 -- (-31767.273) (-31764.203) (-31781.621) [-31772.760] * (-31787.024) (-31746.530) [-31759.054] (-31794.202) -- 3:08:18
      1752000 -- [-31751.673] (-31750.854) (-31796.402) (-31773.141) * (-31787.880) (-31754.147) [-31745.970] (-31783.063) -- 3:08:13
      1753000 -- (-31744.596) [-31742.960] (-31795.553) (-31786.505) * (-31798.460) (-31768.279) [-31745.863] (-31778.615) -- 3:08:11
      1754000 -- [-31751.581] (-31767.987) (-31794.828) (-31766.146) * (-31790.220) (-31766.562) (-31750.542) [-31757.474] -- 3:08:06
      1755000 -- (-31771.947) (-31765.350) (-31789.958) [-31752.399] * (-31776.545) (-31768.071) [-31753.248] (-31780.014) -- 3:08:02

      Average standard deviation of split frequencies: 0.019397

      1756000 -- (-31767.646) (-31792.072) (-31822.438) [-31752.048] * (-31781.151) (-31785.469) (-31753.884) [-31758.209] -- 3:08:00
      1757000 -- [-31766.260] (-31788.273) (-31787.313) (-31769.994) * (-31802.438) [-31766.391] (-31753.798) (-31764.773) -- 3:07:57
      1758000 -- (-31761.439) [-31787.224] (-31793.710) (-31777.386) * (-31791.853) (-31747.932) (-31800.783) [-31768.126] -- 3:07:53
      1759000 -- (-31774.492) (-31796.534) (-31783.517) [-31788.603] * (-31772.917) [-31752.275] (-31790.612) (-31761.548) -- 3:07:48
      1760000 -- [-31765.220] (-31808.629) (-31785.575) (-31773.227) * (-31769.230) [-31763.175] (-31810.529) (-31752.863) -- 3:07:46

      Average standard deviation of split frequencies: 0.019583

      1761000 -- (-31784.318) (-31806.756) [-31774.796] (-31756.833) * (-31767.792) (-31782.081) (-31807.947) [-31737.285] -- 3:07:42
      1762000 -- (-31789.306) (-31820.180) (-31759.754) [-31755.289] * (-31778.567) (-31804.242) (-31818.029) [-31740.995] -- 3:07:39
      1763000 -- (-31797.544) (-31803.707) [-31767.364] (-31763.086) * (-31773.527) (-31790.096) (-31786.021) [-31748.529] -- 3:07:35
      1764000 -- (-31813.543) (-31794.039) (-31754.446) [-31760.382] * [-31744.784] (-31794.181) (-31777.719) (-31762.133) -- 3:07:30
      1765000 -- (-31797.381) (-31838.184) [-31753.094] (-31764.899) * [-31761.151] (-31787.315) (-31774.206) (-31773.788) -- 3:07:28

      Average standard deviation of split frequencies: 0.019588

      1766000 -- (-31795.425) (-31829.438) [-31741.220] (-31760.856) * (-31764.886) (-31794.079) (-31788.599) [-31748.891] -- 3:07:23
      1767000 -- (-31785.088) (-31831.061) [-31745.687] (-31766.577) * (-31770.670) (-31804.859) (-31795.311) [-31753.224] -- 3:07:21
      1768000 -- (-31787.064) (-31827.324) [-31768.615] (-31786.312) * (-31794.668) (-31789.739) (-31805.725) [-31743.162] -- 3:07:17
      1769000 -- (-31793.989) (-31821.217) (-31770.171) [-31777.396] * (-31786.394) (-31785.162) (-31794.405) [-31746.407] -- 3:07:14
      1770000 -- (-31782.325) (-31813.587) [-31761.067] (-31789.207) * (-31807.345) (-31786.502) (-31763.529) [-31747.962] -- 3:07:10

      Average standard deviation of split frequencies: 0.019757

      1771000 -- (-31774.155) (-31801.611) (-31771.430) [-31771.496] * (-31804.168) (-31806.903) [-31764.505] (-31768.147) -- 3:07:07
      1772000 -- [-31769.719] (-31796.466) (-31776.135) (-31774.661) * (-31788.413) (-31791.909) (-31779.831) [-31753.952] -- 3:07:03
      1773000 -- [-31781.726] (-31819.509) (-31789.277) (-31790.623) * (-31783.078) (-31779.281) (-31779.629) [-31758.684] -- 3:07:00
      1774000 -- [-31777.920] (-31801.640) (-31783.086) (-31776.930) * (-31780.625) (-31785.460) (-31788.303) [-31762.021] -- 3:06:56
      1775000 -- [-31774.195] (-31776.910) (-31795.178) (-31771.974) * (-31798.664) (-31789.070) (-31789.047) [-31764.593] -- 3:06:52

      Average standard deviation of split frequencies: 0.019967

      1776000 -- (-31774.625) [-31766.677] (-31766.029) (-31770.507) * (-31788.441) (-31773.378) (-31808.821) [-31760.790] -- 3:06:49
      1777000 -- [-31767.875] (-31772.222) (-31759.210) (-31770.534) * (-31765.708) (-31773.801) (-31796.041) [-31761.096] -- 3:06:45
      1778000 -- (-31777.229) (-31778.357) [-31759.780] (-31752.576) * (-31769.485) [-31774.680] (-31804.707) (-31761.538) -- 3:06:42
      1779000 -- (-31780.962) [-31766.858] (-31754.713) (-31757.686) * (-31764.200) (-31782.246) (-31810.652) [-31755.513] -- 3:06:38
      1780000 -- (-31782.038) (-31762.983) [-31762.611] (-31770.357) * (-31769.176) (-31769.611) (-31786.813) [-31753.379] -- 3:06:35

      Average standard deviation of split frequencies: 0.020004

      1781000 -- (-31774.610) (-31764.306) [-31759.894] (-31782.171) * (-31768.000) (-31778.876) (-31778.328) [-31749.692] -- 3:06:31
      1782000 -- [-31758.416] (-31783.057) (-31749.425) (-31771.583) * (-31764.425) (-31780.312) (-31757.689) [-31753.597] -- 3:06:28
      1783000 -- (-31767.374) [-31767.411] (-31774.829) (-31800.717) * (-31768.472) (-31770.913) (-31760.004) [-31758.110] -- 3:06:24
      1784000 -- [-31758.392] (-31783.516) (-31774.198) (-31803.996) * (-31769.180) (-31782.117) [-31759.915] (-31758.261) -- 3:06:22
      1785000 -- (-31756.193) (-31775.014) [-31755.613] (-31786.651) * (-31784.169) (-31772.063) (-31766.906) [-31766.635] -- 3:06:17

      Average standard deviation of split frequencies: 0.020152

      1786000 -- [-31754.924] (-31766.728) (-31759.962) (-31795.517) * [-31772.271] (-31755.877) (-31780.199) (-31768.823) -- 3:06:15
      1787000 -- (-31772.250) (-31781.188) [-31747.311] (-31785.522) * (-31762.268) (-31782.277) (-31787.206) [-31755.187] -- 3:06:10
      1788000 -- (-31788.183) (-31802.883) [-31745.812] (-31756.654) * (-31769.770) (-31775.170) (-31805.092) [-31739.824] -- 3:06:08
      1789000 -- (-31775.861) (-31793.483) (-31767.468) [-31752.369] * (-31790.340) (-31783.909) (-31786.195) [-31731.895] -- 3:06:05
      1790000 -- (-31765.187) (-31796.654) [-31753.651] (-31769.731) * (-31768.557) (-31772.646) (-31777.067) [-31733.388] -- 3:06:01

      Average standard deviation of split frequencies: 0.020245

      1791000 -- [-31766.037] (-31790.329) (-31749.300) (-31774.804) * (-31783.812) (-31798.687) (-31754.549) [-31731.052] -- 3:05:58
      1792000 -- (-31789.971) (-31791.319) [-31749.752] (-31774.220) * [-31754.017] (-31780.756) (-31775.332) (-31737.023) -- 3:05:54
      1793000 -- (-31774.506) (-31789.409) [-31750.078] (-31770.825) * (-31782.782) (-31806.921) (-31782.345) [-31749.000] -- 3:05:52
      1794000 -- (-31793.850) (-31775.337) [-31765.106] (-31790.429) * (-31776.304) (-31835.276) (-31775.928) [-31749.044] -- 3:05:47
      1795000 -- (-31785.408) [-31776.096] (-31753.217) (-31801.543) * (-31781.683) (-31823.465) (-31766.053) [-31746.319] -- 3:05:43

      Average standard deviation of split frequencies: 0.020314

      1796000 -- (-31785.867) (-31747.220) [-31761.387] (-31800.394) * (-31779.448) (-31798.657) (-31765.522) [-31749.092] -- 3:05:40
      1797000 -- (-31773.547) (-31761.010) [-31748.182] (-31799.356) * (-31783.755) (-31779.514) [-31758.076] (-31763.379) -- 3:05:36
      1798000 -- [-31780.297] (-31758.400) (-31768.514) (-31772.915) * (-31765.727) (-31762.141) [-31750.004] (-31775.393) -- 3:05:33
      1799000 -- (-31784.086) (-31758.240) [-31744.421] (-31784.998) * (-31758.355) (-31757.695) (-31764.976) [-31765.314] -- 3:05:29
      1800000 -- (-31787.819) (-31746.542) [-31743.553] (-31778.332) * (-31766.227) (-31789.848) (-31747.472) [-31772.763] -- 3:05:27

      Average standard deviation of split frequencies: 0.020430

      1801000 -- (-31773.446) [-31743.530] (-31761.909) (-31783.645) * (-31777.619) (-31786.718) (-31755.572) [-31765.382] -- 3:05:22
      1802000 -- (-31758.178) [-31748.395] (-31765.823) (-31787.818) * (-31794.179) (-31776.235) (-31763.270) [-31774.653] -- 3:05:20
      1803000 -- [-31762.181] (-31754.957) (-31763.643) (-31791.730) * (-31802.762) [-31754.519] (-31761.856) (-31769.520) -- 3:05:15
      1804000 -- (-31751.892) [-31764.829] (-31756.592) (-31799.482) * (-31819.405) (-31745.009) [-31759.730] (-31787.082) -- 3:05:11
      1805000 -- (-31774.237) (-31762.749) [-31752.165] (-31801.606) * (-31809.490) [-31761.178] (-31779.763) (-31778.917) -- 3:05:09

      Average standard deviation of split frequencies: 0.020635

      1806000 -- (-31770.476) [-31754.963] (-31775.145) (-31791.186) * (-31806.295) (-31761.414) (-31803.173) [-31770.015] -- 3:05:04
      1807000 -- (-31769.220) [-31751.660] (-31779.084) (-31778.282) * (-31813.235) [-31753.417] (-31790.108) (-31784.566) -- 3:05:02
      1808000 -- (-31766.982) [-31748.480] (-31793.105) (-31794.514) * (-31813.866) [-31748.563] (-31764.413) (-31796.883) -- 3:04:57
      1809000 -- (-31771.671) (-31759.990) (-31768.199) [-31762.780] * (-31793.454) [-31752.400] (-31769.148) (-31799.053) -- 3:04:55
      1810000 -- (-31792.657) (-31762.718) (-31759.381) [-31757.837] * (-31782.193) [-31744.562] (-31769.829) (-31769.636) -- 3:04:50

      Average standard deviation of split frequencies: 0.020706

      1811000 -- (-31795.193) [-31762.962] (-31788.862) (-31771.158) * (-31763.033) (-31739.807) (-31787.966) [-31753.746] -- 3:04:48
      1812000 -- (-31805.439) (-31750.052) (-31782.218) [-31755.865] * (-31764.800) [-31753.902] (-31785.585) (-31772.439) -- 3:04:44
      1813000 -- (-31807.601) (-31775.238) (-31772.649) [-31764.641] * (-31763.081) [-31753.850] (-31795.678) (-31769.217) -- 3:04:39
      1814000 -- (-31834.594) [-31753.427] (-31775.673) (-31772.986) * [-31748.704] (-31771.611) (-31799.348) (-31763.406) -- 3:04:37
      1815000 -- (-31836.380) [-31753.456] (-31754.270) (-31767.462) * (-31772.838) (-31767.618) (-31799.720) [-31738.952] -- 3:04:32

      Average standard deviation of split frequencies: 0.020887

      1816000 -- (-31845.238) (-31751.091) (-31767.219) [-31741.607] * (-31783.091) (-31782.243) (-31791.343) [-31748.523] -- 3:04:30
      1817000 -- (-31809.233) [-31751.304] (-31778.833) (-31764.553) * (-31763.198) (-31784.049) (-31792.799) [-31745.872] -- 3:04:26
      1818000 -- (-31811.924) [-31760.972] (-31771.548) (-31745.017) * (-31778.038) (-31795.532) (-31800.968) [-31763.581] -- 3:04:23
      1819000 -- (-31789.277) (-31759.958) (-31805.834) [-31747.121] * (-31778.657) (-31784.197) (-31785.561) [-31748.852] -- 3:04:19
      1820000 -- (-31820.780) (-31774.055) (-31801.700) [-31743.435] * (-31790.383) (-31762.977) (-31769.364) [-31752.282] -- 3:04:16

      Average standard deviation of split frequencies: 0.021139

      1821000 -- (-31812.251) (-31774.038) (-31805.845) [-31750.091] * (-31800.448) (-31757.784) (-31771.497) [-31771.305] -- 3:04:12
      1822000 -- (-31803.648) (-31777.037) [-31751.468] (-31760.461) * (-31775.763) (-31753.247) (-31762.946) [-31744.548] -- 3:04:09
      1823000 -- (-31791.091) [-31764.707] (-31772.450) (-31761.212) * (-31754.066) (-31787.035) [-31754.347] (-31750.947) -- 3:04:05
      1824000 -- (-31814.120) (-31780.391) [-31752.861] (-31748.167) * (-31740.711) (-31766.872) (-31750.884) [-31754.306] -- 3:04:01
      1825000 -- (-31812.663) (-31764.306) [-31749.988] (-31763.930) * (-31753.332) (-31766.699) (-31755.995) [-31752.716] -- 3:03:58

      Average standard deviation of split frequencies: 0.021288

      1826000 -- (-31801.454) (-31770.884) [-31744.822] (-31765.921) * (-31745.419) (-31793.397) (-31763.519) [-31761.975] -- 3:03:55
      1827000 -- (-31781.374) (-31798.653) [-31747.843] (-31771.693) * [-31748.419] (-31786.392) (-31760.654) (-31752.722) -- 3:03:51
      1828000 -- (-31773.863) (-31795.207) [-31736.597] (-31781.998) * (-31752.482) (-31781.047) [-31753.102] (-31761.246) -- 3:03:47
      1829000 -- (-31780.876) (-31774.351) [-31750.996] (-31765.394) * (-31755.646) (-31771.551) [-31740.944] (-31765.314) -- 3:03:44
      1830000 -- (-31788.061) (-31780.353) [-31747.724] (-31762.662) * (-31787.573) (-31785.412) [-31757.278] (-31764.402) -- 3:03:40

      Average standard deviation of split frequencies: 0.021267

      1831000 -- (-31787.321) (-31772.996) [-31755.516] (-31774.842) * (-31778.202) (-31775.123) [-31744.337] (-31763.538) -- 3:03:37
      1832000 -- (-31784.675) (-31766.780) [-31754.796] (-31763.418) * (-31760.516) (-31775.367) [-31734.730] (-31745.408) -- 3:03:35
      1833000 -- (-31794.101) (-31786.489) [-31750.818] (-31759.488) * (-31765.742) (-31791.562) (-31740.577) [-31739.420] -- 3:03:31
      1834000 -- (-31780.809) (-31794.508) (-31747.169) [-31753.386] * (-31767.280) (-31807.671) (-31759.901) [-31757.309] -- 3:03:28
      1835000 -- (-31792.562) (-31799.403) [-31742.603] (-31774.801) * (-31755.575) (-31803.041) [-31770.940] (-31796.840) -- 3:03:24

      Average standard deviation of split frequencies: 0.021328

      1836000 -- (-31806.351) [-31768.096] (-31750.004) (-31782.147) * (-31764.570) (-31792.595) [-31760.320] (-31776.881) -- 3:03:19
      1837000 -- (-31805.648) (-31763.942) [-31759.415] (-31773.231) * [-31749.763] (-31801.042) (-31757.500) (-31764.236) -- 3:03:17
      1838000 -- (-31803.456) (-31764.631) [-31767.114] (-31770.554) * [-31732.894] (-31775.460) (-31762.033) (-31792.733) -- 3:03:13
      1839000 -- (-31782.163) (-31768.304) [-31746.940] (-31767.438) * [-31756.469] (-31774.382) (-31747.543) (-31804.255) -- 3:03:10
      1840000 -- (-31791.449) (-31758.892) [-31750.169] (-31764.461) * (-31772.788) (-31793.123) [-31755.915] (-31789.461) -- 3:03:06

      Average standard deviation of split frequencies: 0.021374

      1841000 -- (-31802.741) [-31757.869] (-31761.007) (-31779.153) * [-31762.349] (-31796.155) (-31764.817) (-31767.710) -- 3:03:03
      1842000 -- (-31787.741) (-31787.722) [-31753.426] (-31790.991) * [-31754.268] (-31784.097) (-31779.684) (-31777.563) -- 3:02:59
      1843000 -- (-31778.973) (-31775.514) [-31754.063] (-31771.066) * (-31760.816) (-31794.367) (-31786.844) [-31746.115] -- 3:02:56
      1844000 -- (-31776.533) (-31790.819) [-31745.078] (-31764.849) * (-31763.212) (-31798.701) (-31780.129) [-31751.631] -- 3:02:52
      1845000 -- (-31779.546) (-31799.056) [-31728.325] (-31789.074) * [-31756.791] (-31787.532) (-31773.994) (-31757.666) -- 3:02:49

      Average standard deviation of split frequencies: 0.021431

      1846000 -- (-31785.159) (-31777.165) [-31734.860] (-31788.653) * (-31781.845) (-31803.689) [-31758.164] (-31767.371) -- 3:02:45
      1847000 -- (-31805.487) (-31760.594) [-31733.602] (-31774.569) * (-31767.897) (-31801.959) [-31754.668] (-31795.354) -- 3:02:42
      1848000 -- (-31798.784) (-31755.371) [-31736.128] (-31771.618) * (-31770.194) (-31797.038) [-31769.882] (-31776.929) -- 3:02:38
      1849000 -- (-31792.361) (-31758.179) [-31743.270] (-31776.349) * (-31770.895) (-31800.259) [-31754.708] (-31770.123) -- 3:02:36
      1850000 -- (-31771.625) (-31763.919) [-31742.330] (-31803.592) * (-31768.493) (-31813.344) [-31739.595] (-31772.790) -- 3:02:31

      Average standard deviation of split frequencies: 0.021546

      1851000 -- (-31777.652) (-31769.462) [-31754.735] (-31800.714) * (-31801.995) (-31815.889) (-31750.983) [-31756.872] -- 3:02:29
      1852000 -- (-31758.454) (-31779.849) [-31760.623] (-31792.378) * (-31788.100) (-31811.619) [-31759.550] (-31744.438) -- 3:02:24
      1853000 -- (-31782.441) (-31780.167) (-31763.372) [-31764.979] * (-31783.106) (-31787.187) (-31763.160) [-31754.173] -- 3:02:20
      1854000 -- (-31779.955) (-31780.621) (-31752.725) [-31738.956] * (-31794.709) (-31793.338) (-31763.838) [-31757.518] -- 3:02:18
      1855000 -- (-31777.309) [-31790.401] (-31750.281) (-31753.196) * (-31772.776) (-31810.786) (-31753.950) [-31768.713] -- 3:02:13

      Average standard deviation of split frequencies: 0.021677

      1856000 -- (-31799.078) (-31783.864) [-31748.392] (-31759.209) * (-31790.194) (-31800.045) [-31742.071] (-31761.041) -- 3:02:11
      1857000 -- (-31801.517) (-31789.172) [-31770.278] (-31755.462) * (-31790.335) (-31768.636) [-31748.896] (-31749.573) -- 3:02:06
      1858000 -- (-31782.800) (-31790.712) [-31745.342] (-31738.820) * (-31799.682) (-31761.242) [-31757.985] (-31761.923) -- 3:02:04
      1859000 -- (-31790.397) (-31775.189) [-31748.115] (-31753.161) * (-31798.362) [-31763.000] (-31788.041) (-31771.342) -- 3:02:00
      1860000 -- (-31767.214) (-31760.557) (-31760.384) [-31764.425] * (-31801.559) (-31762.175) (-31799.362) [-31756.465] -- 3:01:57

      Average standard deviation of split frequencies: 0.021608

      1861000 -- (-31773.085) (-31780.743) [-31750.253] (-31770.210) * (-31776.898) [-31759.955] (-31793.273) (-31771.134) -- 3:01:53
      1862000 -- (-31759.275) (-31788.674) [-31747.763] (-31769.284) * [-31779.919] (-31762.922) (-31788.782) (-31747.159) -- 3:01:50
      1863000 -- (-31783.157) (-31767.491) [-31777.449] (-31784.954) * (-31765.625) (-31746.528) (-31780.616) [-31750.333] -- 3:01:46
      1864000 -- (-31802.029) (-31779.391) [-31772.118] (-31773.337) * (-31760.237) (-31756.654) (-31787.143) [-31738.371] -- 3:01:43
      1865000 -- (-31785.847) [-31749.700] (-31741.927) (-31797.618) * (-31781.052) (-31748.845) (-31782.319) [-31741.219] -- 3:01:39

      Average standard deviation of split frequencies: 0.021529

      1866000 -- (-31792.112) (-31757.095) [-31753.616] (-31788.824) * (-31781.594) (-31743.745) (-31779.534) [-31733.035] -- 3:01:36
      1867000 -- (-31772.693) (-31769.196) [-31740.313] (-31795.517) * (-31779.552) (-31757.379) (-31772.882) [-31724.265] -- 3:01:32
      1868000 -- (-31761.671) (-31791.553) [-31757.971] (-31785.600) * (-31774.107) (-31753.550) (-31772.387) [-31723.150] -- 3:01:28
      1869000 -- (-31764.195) (-31796.944) [-31755.190] (-31776.611) * (-31771.425) [-31741.917] (-31757.707) (-31730.916) -- 3:01:25
      1870000 -- [-31757.093] (-31801.203) (-31767.244) (-31761.080) * (-31786.576) (-31739.019) (-31759.995) [-31732.531] -- 3:01:21

      Average standard deviation of split frequencies: 0.021571

      1871000 -- [-31761.140] (-31798.465) (-31763.019) (-31790.850) * (-31792.434) [-31755.251] (-31753.262) (-31756.981) -- 3:01:18
      1872000 -- (-31763.116) (-31784.438) [-31751.344] (-31774.655) * (-31800.208) (-31760.296) [-31759.651] (-31752.148) -- 3:01:16
      1873000 -- (-31784.379) (-31776.494) [-31755.456] (-31769.642) * (-31753.667) [-31773.868] (-31799.475) (-31765.683) -- 3:01:11
      1874000 -- (-31748.050) (-31774.333) [-31742.939] (-31774.890) * (-31766.103) [-31743.427] (-31791.386) (-31772.639) -- 3:01:07
      1875000 -- [-31748.500] (-31776.344) (-31764.095) (-31792.339) * (-31789.432) [-31738.812] (-31785.754) (-31777.476) -- 3:01:05

      Average standard deviation of split frequencies: 0.021616

      1876000 -- (-31757.987) (-31774.250) [-31757.343] (-31775.927) * (-31778.678) (-31753.331) (-31788.680) [-31766.769] -- 3:01:00
      1877000 -- (-31750.061) [-31759.103] (-31786.644) (-31787.365) * (-31767.116) [-31751.773] (-31804.845) (-31779.897) -- 3:00:58
      1878000 -- (-31761.765) [-31746.003] (-31784.069) (-31781.634) * (-31776.244) [-31751.095] (-31801.227) (-31775.139) -- 3:00:53
      1879000 -- (-31802.876) [-31748.541] (-31766.440) (-31778.943) * (-31766.864) [-31750.082] (-31796.080) (-31778.512) -- 3:00:51
      1880000 -- [-31771.561] (-31750.323) (-31777.806) (-31771.669) * (-31764.808) [-31739.485] (-31787.105) (-31789.926) -- 3:00:46

      Average standard deviation of split frequencies: 0.021636

      1881000 -- [-31759.852] (-31758.492) (-31796.785) (-31779.475) * (-31793.007) [-31745.623] (-31774.383) (-31800.238) -- 3:00:44
      1882000 -- (-31763.262) [-31728.840] (-31773.356) (-31785.823) * (-31780.264) [-31737.734] (-31796.143) (-31819.219) -- 3:00:40
      1883000 -- (-31744.395) [-31742.787] (-31790.209) (-31775.945) * (-31781.688) [-31763.263] (-31786.963) (-31821.969) -- 3:00:37
      1884000 -- [-31749.881] (-31741.298) (-31790.584) (-31759.276) * [-31776.590] (-31775.532) (-31786.490) (-31799.590) -- 3:00:33
      1885000 -- (-31769.563) [-31750.465] (-31784.479) (-31758.171) * (-31775.570) [-31750.470] (-31802.331) (-31788.185) -- 3:00:30

      Average standard deviation of split frequencies: 0.021568

      1886000 -- (-31774.821) (-31750.891) (-31782.147) [-31753.399] * [-31772.305] (-31761.645) (-31777.239) (-31772.945) -- 3:00:26
      1887000 -- (-31773.389) [-31749.362] (-31773.405) (-31761.433) * (-31796.606) [-31760.693] (-31786.490) (-31750.630) -- 3:00:22
      1888000 -- (-31793.971) [-31749.558] (-31775.671) (-31748.583) * (-31786.418) (-31767.959) [-31762.069] (-31748.976) -- 3:00:19
      1889000 -- (-31806.740) [-31749.654] (-31780.877) (-31758.817) * (-31781.505) (-31776.492) (-31752.393) [-31764.879] -- 3:00:15
      1890000 -- (-31789.212) (-31767.119) (-31780.166) [-31766.954] * (-31776.161) (-31769.518) (-31766.366) [-31750.367] -- 3:00:12

      Average standard deviation of split frequencies: 0.021438

      1891000 -- (-31787.385) [-31763.402] (-31773.845) (-31770.108) * (-31794.539) [-31759.751] (-31764.871) (-31751.864) -- 3:00:08
      1892000 -- (-31776.248) [-31761.776] (-31768.096) (-31768.770) * (-31806.313) (-31771.236) [-31736.800] (-31765.801) -- 3:00:05
      1893000 -- (-31776.758) (-31788.480) (-31784.784) [-31764.006] * (-31813.935) (-31777.006) [-31742.960] (-31772.722) -- 3:00:01
      1894000 -- (-31783.802) (-31782.707) (-31790.922) [-31752.996] * (-31787.219) (-31792.100) [-31743.440] (-31771.520) -- 2:59:58
      1895000 -- (-31773.865) (-31787.220) (-31784.120) [-31762.045] * (-31786.039) (-31781.221) [-31755.191] (-31769.427) -- 2:59:54

      Average standard deviation of split frequencies: 0.021360

      1896000 -- (-31766.129) (-31783.097) [-31786.429] (-31774.837) * (-31789.060) (-31765.008) [-31761.598] (-31759.110) -- 2:59:50
      1897000 -- (-31775.187) (-31784.974) (-31801.996) [-31749.418] * (-31782.097) [-31759.937] (-31758.845) (-31767.829) -- 2:59:47
      1898000 -- (-31774.037) (-31763.412) (-31799.964) [-31749.108] * (-31796.097) [-31749.421] (-31759.102) (-31781.190) -- 2:59:43
      1899000 -- (-31771.816) (-31787.246) (-31804.513) [-31748.401] * (-31776.328) [-31740.723] (-31756.149) (-31797.382) -- 2:59:40
      1900000 -- [-31759.380] (-31777.336) (-31810.539) (-31748.279) * (-31798.587) [-31740.061] (-31765.377) (-31790.192) -- 2:59:36

      Average standard deviation of split frequencies: 0.021220

      1901000 -- (-31756.261) (-31766.221) (-31826.508) [-31729.070] * (-31799.841) [-31752.253] (-31766.682) (-31800.951) -- 2:59:33
      1902000 -- (-31753.928) (-31772.406) (-31812.250) [-31734.499] * (-31802.163) [-31732.464] (-31780.744) (-31823.194) -- 2:59:29
      1903000 -- (-31750.571) (-31795.619) (-31814.680) [-31733.130] * (-31828.412) [-31731.165] (-31766.163) (-31793.501) -- 2:59:27
      1904000 -- (-31778.020) (-31786.061) (-31828.058) [-31743.695] * (-31842.521) [-31734.498] (-31768.668) (-31784.822) -- 2:59:22
      1905000 -- (-31763.988) (-31798.994) (-31808.130) [-31732.687] * (-31837.306) [-31727.972] (-31773.146) (-31796.373) -- 2:59:20

      Average standard deviation of split frequencies: 0.021039

      1906000 -- (-31776.733) (-31791.496) (-31806.159) [-31736.657] * (-31815.848) [-31738.967] (-31758.502) (-31783.267) -- 2:59:15
      1907000 -- (-31771.313) (-31797.316) (-31803.009) [-31746.085] * (-31807.160) [-31753.800] (-31770.254) (-31769.846) -- 2:59:13
      1908000 -- (-31772.030) (-31813.041) (-31794.976) [-31746.825] * (-31801.711) [-31764.567] (-31763.109) (-31784.931) -- 2:59:09
      1909000 -- (-31775.640) (-31804.373) (-31782.497) [-31756.894] * (-31780.331) (-31741.357) [-31756.339] (-31777.386) -- 2:59:04
      1910000 -- (-31778.645) (-31767.938) (-31776.454) [-31753.818] * (-31802.374) [-31743.569] (-31762.273) (-31762.205) -- 2:59:02

      Average standard deviation of split frequencies: 0.020853

      1911000 -- (-31781.280) (-31767.778) (-31770.321) [-31758.392] * (-31802.482) (-31766.229) [-31749.279] (-31759.850) -- 2:58:57
      1912000 -- (-31792.001) (-31777.539) [-31764.756] (-31748.247) * (-31804.379) (-31760.873) (-31758.595) [-31760.081] -- 2:58:55
      1913000 -- (-31792.818) (-31778.522) [-31740.205] (-31761.393) * (-31791.233) [-31764.868] (-31787.013) (-31758.757) -- 2:58:51
      1914000 -- (-31770.453) (-31777.337) (-31745.041) [-31752.252] * (-31790.918) [-31747.389] (-31777.259) (-31776.779) -- 2:58:48
      1915000 -- (-31766.501) (-31795.273) (-31756.107) [-31746.972] * (-31789.483) [-31758.997] (-31794.577) (-31773.430) -- 2:58:44

      Average standard deviation of split frequencies: 0.020583

      1916000 -- (-31765.611) (-31792.083) (-31746.620) [-31755.668] * (-31775.215) [-31742.166] (-31792.352) (-31771.529) -- 2:58:41
      1917000 -- (-31762.002) (-31778.125) [-31748.402] (-31763.695) * (-31775.408) [-31760.757] (-31781.817) (-31773.262) -- 2:58:37
      1918000 -- (-31760.727) (-31773.261) (-31771.163) [-31768.176] * (-31780.988) [-31757.453] (-31787.457) (-31760.615) -- 2:58:33
      1919000 -- (-31767.641) (-31767.403) (-31769.909) [-31773.433] * (-31802.689) [-31751.700] (-31792.787) (-31782.919) -- 2:58:30
      1920000 -- (-31769.339) [-31758.837] (-31771.283) (-31788.122) * (-31814.923) [-31746.647] (-31798.339) (-31767.664) -- 2:58:26

      Average standard deviation of split frequencies: 0.020499

      1921000 -- (-31771.711) [-31749.006] (-31763.907) (-31777.324) * (-31778.468) [-31753.079] (-31783.673) (-31749.139) -- 2:58:23
      1922000 -- (-31762.794) [-31743.355] (-31779.654) (-31771.835) * (-31776.636) (-31767.434) (-31791.501) [-31738.869] -- 2:58:19
      1923000 -- (-31759.078) [-31741.479] (-31780.860) (-31776.449) * (-31777.676) (-31761.733) (-31789.655) [-31734.788] -- 2:58:16
      1924000 -- [-31760.848] (-31766.669) (-31790.165) (-31772.673) * (-31760.053) (-31767.025) (-31807.749) [-31733.911] -- 2:58:12
      1925000 -- [-31767.550] (-31754.306) (-31782.211) (-31763.185) * (-31763.687) (-31802.957) (-31793.685) [-31750.106] -- 2:58:09

      Average standard deviation of split frequencies: 0.020507

      1926000 -- [-31752.264] (-31763.372) (-31812.109) (-31791.169) * (-31777.224) (-31774.702) (-31803.503) [-31732.895] -- 2:58:05
      1927000 -- [-31758.010] (-31778.318) (-31783.714) (-31785.941) * (-31788.254) (-31777.038) (-31804.594) [-31734.897] -- 2:58:01
      1928000 -- (-31763.318) (-31784.900) (-31790.566) [-31772.237] * (-31798.710) (-31780.619) (-31817.169) [-31749.317] -- 2:57:58
      1929000 -- [-31738.106] (-31777.882) (-31791.921) (-31795.199) * (-31772.651) (-31768.163) (-31823.842) [-31760.461] -- 2:57:54
      1930000 -- [-31750.126] (-31771.419) (-31796.375) (-31793.078) * [-31769.720] (-31772.689) (-31820.082) (-31772.116) -- 2:57:51

      Average standard deviation of split frequencies: 0.020544

      1931000 -- (-31755.968) [-31733.506] (-31780.073) (-31779.964) * [-31775.491] (-31773.236) (-31800.355) (-31770.762) -- 2:57:47
      1932000 -- (-31779.267) [-31749.164] (-31791.413) (-31805.273) * [-31757.596] (-31771.462) (-31813.221) (-31788.969) -- 2:57:44
      1933000 -- (-31761.309) [-31731.267] (-31785.699) (-31783.554) * [-31774.180] (-31763.267) (-31800.560) (-31783.311) -- 2:57:40
      1934000 -- (-31773.302) [-31744.113] (-31808.607) (-31769.476) * (-31777.452) [-31761.237] (-31787.926) (-31778.951) -- 2:57:38
      1935000 -- (-31798.835) [-31743.754] (-31810.726) (-31771.439) * (-31784.412) [-31742.441] (-31768.213) (-31776.807) -- 2:57:33

      Average standard deviation of split frequencies: 0.020443

      1936000 -- (-31802.285) (-31745.788) (-31790.989) [-31770.868] * (-31813.076) (-31758.802) [-31760.072] (-31756.441) -- 2:57:31
      1937000 -- (-31809.635) [-31755.781] (-31785.806) (-31789.371) * (-31805.957) [-31754.194] (-31771.593) (-31762.643) -- 2:57:26
      1938000 -- (-31803.116) [-31745.769] (-31768.629) (-31804.299) * (-31793.540) [-31759.653] (-31776.181) (-31766.032) -- 2:57:24
      1939000 -- (-31796.448) [-31746.308] (-31777.869) (-31800.186) * (-31798.686) (-31757.788) [-31747.851] (-31786.350) -- 2:57:20
      1940000 -- (-31815.213) [-31747.954] (-31773.926) (-31778.499) * (-31802.919) (-31763.897) [-31749.984] (-31772.981) -- 2:57:17

      Average standard deviation of split frequencies: 0.020312

      1941000 -- (-31806.637) [-31753.187] (-31774.586) (-31767.843) * (-31779.300) (-31753.579) (-31776.657) [-31759.834] -- 2:57:13
      1942000 -- (-31801.042) [-31752.059] (-31786.286) (-31758.088) * (-31813.006) [-31740.741] (-31767.074) (-31755.254) -- 2:57:10
      1943000 -- (-31794.696) [-31737.004] (-31763.933) (-31748.828) * (-31814.356) (-31753.378) (-31778.745) [-31773.031] -- 2:57:06
      1944000 -- (-31792.820) [-31743.772] (-31750.097) (-31758.480) * (-31794.354) [-31747.809] (-31762.683) (-31768.191) -- 2:57:03
      1945000 -- (-31791.493) (-31736.555) [-31748.205] (-31777.647) * (-31793.676) [-31748.313] (-31800.602) (-31783.946) -- 2:56:59

      Average standard deviation of split frequencies: 0.020123

      1946000 -- (-31786.926) (-31769.827) [-31736.760] (-31780.032) * (-31799.656) [-31745.220] (-31801.260) (-31777.196) -- 2:56:56
      1947000 -- (-31788.594) (-31783.591) [-31725.263] (-31760.984) * (-31801.353) [-31746.586] (-31785.911) (-31785.163) -- 2:56:54
      1948000 -- (-31809.426) (-31763.185) [-31720.189] (-31762.169) * (-31785.561) [-31757.788] (-31775.587) (-31767.646) -- 2:56:49
      1949000 -- (-31795.506) (-31766.633) [-31738.757] (-31775.081) * (-31784.331) (-31762.083) (-31785.893) [-31762.065] -- 2:56:47
      1950000 -- (-31777.516) (-31762.787) [-31738.143] (-31787.889) * (-31777.999) (-31774.744) (-31771.305) [-31754.311] -- 2:56:43

      Average standard deviation of split frequencies: 0.019905

      1951000 -- (-31775.237) (-31762.612) [-31756.872] (-31767.948) * (-31764.498) (-31792.720) [-31760.118] (-31763.239) -- 2:56:40
      1952000 -- (-31762.495) (-31750.353) (-31772.141) [-31756.903] * (-31759.510) (-31773.411) (-31771.703) [-31765.742] -- 2:56:36
      1953000 -- (-31758.747) (-31780.260) [-31762.933] (-31751.175) * (-31780.457) (-31773.338) (-31756.671) [-31749.155] -- 2:56:31
      1954000 -- (-31760.122) (-31790.082) [-31758.574] (-31781.092) * [-31764.902] (-31779.798) (-31745.135) (-31761.357) -- 2:56:29
      1955000 -- [-31761.578] (-31796.796) (-31763.508) (-31777.947) * (-31764.298) (-31792.498) (-31740.526) [-31758.979] -- 2:56:25

      Average standard deviation of split frequencies: 0.020274

      1956000 -- [-31765.371] (-31785.374) (-31760.741) (-31766.735) * (-31778.536) (-31798.567) [-31743.183] (-31753.482) -- 2:56:22
      1957000 -- (-31772.785) (-31760.560) (-31761.331) [-31773.174] * (-31776.006) (-31776.963) (-31747.230) [-31748.287] -- 2:56:18
      1958000 -- [-31763.934] (-31748.131) (-31785.006) (-31778.099) * (-31761.320) (-31776.154) (-31758.940) [-31762.466] -- 2:56:15
      1959000 -- (-31781.102) [-31751.359] (-31813.746) (-31775.719) * (-31761.961) [-31772.189] (-31780.869) (-31765.500) -- 2:56:12
      1960000 -- [-31743.634] (-31763.218) (-31802.684) (-31790.439) * (-31759.778) (-31773.250) (-31780.536) [-31752.158] -- 2:56:08

      Average standard deviation of split frequencies: 0.019878

      1961000 -- (-31756.361) [-31763.439] (-31804.395) (-31788.483) * (-31798.494) (-31776.388) [-31775.956] (-31767.388) -- 2:56:05
      1962000 -- (-31775.174) [-31744.441] (-31807.475) (-31780.662) * (-31797.385) (-31766.381) [-31760.031] (-31788.926) -- 2:56:01
      1963000 -- (-31784.085) [-31738.943] (-31799.360) (-31780.766) * (-31816.412) (-31772.415) (-31779.012) [-31769.366] -- 2:55:59
      1964000 -- (-31770.270) [-31739.631] (-31775.335) (-31769.444) * (-31803.164) (-31778.885) (-31784.860) [-31761.034] -- 2:55:54
      1965000 -- (-31779.378) [-31738.142] (-31798.581) (-31764.205) * [-31767.622] (-31786.467) (-31781.972) (-31780.293) -- 2:55:52

      Average standard deviation of split frequencies: 0.019925

      1966000 -- (-31797.870) [-31737.977] (-31797.740) (-31766.127) * (-31766.525) (-31803.775) (-31771.840) [-31764.103] -- 2:55:48
      1967000 -- (-31785.569) [-31754.631] (-31789.751) (-31767.651) * [-31758.920] (-31805.248) (-31762.789) (-31783.394) -- 2:55:45
      1968000 -- (-31771.999) (-31758.771) [-31772.010] (-31789.899) * (-31775.644) (-31792.227) (-31763.425) [-31765.964] -- 2:55:41
      1969000 -- (-31765.804) [-31753.347] (-31793.584) (-31790.059) * (-31777.180) [-31762.066] (-31760.774) (-31778.804) -- 2:55:36
      1970000 -- (-31755.365) [-31763.663] (-31804.410) (-31787.142) * (-31768.602) [-31750.961] (-31759.720) (-31779.487) -- 2:55:34

      Average standard deviation of split frequencies: 0.019905

      1971000 -- [-31766.268] (-31766.969) (-31771.904) (-31795.418) * [-31754.941] (-31776.335) (-31762.052) (-31806.687) -- 2:55:30
      1972000 -- (-31771.262) [-31767.197] (-31786.074) (-31785.946) * (-31750.896) [-31750.072] (-31736.082) (-31798.289) -- 2:55:27
      1973000 -- (-31788.337) [-31758.795] (-31796.011) (-31762.606) * (-31756.759) [-31760.211] (-31749.964) (-31823.724) -- 2:55:23
      1974000 -- (-31791.497) (-31774.753) (-31784.403) [-31754.241] * (-31760.811) [-31745.684] (-31755.661) (-31830.309) -- 2:55:20
      1975000 -- (-31786.845) (-31776.102) (-31768.211) [-31753.432] * (-31778.837) (-31757.892) [-31740.563] (-31806.400) -- 2:55:16

      Average standard deviation of split frequencies: 0.020209

      1976000 -- (-31806.542) (-31761.362) [-31759.164] (-31772.955) * (-31792.488) (-31747.092) [-31742.261] (-31793.807) -- 2:55:13
      1977000 -- (-31810.195) (-31762.107) (-31785.854) [-31734.845] * (-31774.248) (-31765.445) [-31751.383] (-31800.661) -- 2:55:09
      1978000 -- (-31781.767) [-31756.441] (-31800.831) (-31739.166) * (-31760.937) (-31783.560) [-31737.603] (-31795.423) -- 2:55:05
      1979000 -- (-31781.833) (-31757.217) (-31799.929) [-31740.466] * (-31772.665) (-31785.832) [-31746.246] (-31795.806) -- 2:55:02
      1980000 -- (-31804.479) (-31773.853) (-31805.601) [-31743.163] * (-31788.253) (-31780.760) [-31742.632] (-31797.597) -- 2:54:58

      Average standard deviation of split frequencies: 0.020142

      1981000 -- (-31784.836) (-31777.581) (-31785.924) [-31754.437] * (-31785.173) (-31782.212) [-31749.526] (-31785.590) -- 2:54:55
      1982000 -- (-31780.604) (-31772.669) (-31779.003) [-31758.114] * (-31776.056) (-31785.693) [-31758.435] (-31786.447) -- 2:54:51
      1983000 -- [-31772.645] (-31759.477) (-31768.657) (-31787.371) * (-31767.711) (-31801.348) [-31767.100] (-31800.924) -- 2:54:48
      1984000 -- (-31767.617) [-31753.700] (-31757.834) (-31773.755) * (-31756.397) (-31802.514) [-31741.243] (-31787.624) -- 2:54:44
      1985000 -- [-31743.658] (-31761.409) (-31767.614) (-31754.052) * [-31750.821] (-31812.353) (-31761.415) (-31770.362) -- 2:54:41

      Average standard deviation of split frequencies: 0.019845

      1986000 -- [-31745.521] (-31770.297) (-31762.011) (-31775.315) * (-31777.042) (-31796.492) [-31761.847] (-31787.695) -- 2:54:37
      1987000 -- [-31739.035] (-31799.960) (-31779.779) (-31751.501) * [-31771.920] (-31808.059) (-31748.085) (-31780.988) -- 2:54:34
      1988000 -- [-31750.959] (-31784.261) (-31776.706) (-31757.443) * [-31759.581] (-31790.953) (-31759.559) (-31802.377) -- 2:54:30
      1989000 -- (-31783.751) (-31782.281) (-31779.068) [-31757.818] * [-31768.560] (-31770.543) (-31770.767) (-31806.127) -- 2:54:28
      1990000 -- (-31780.915) (-31820.906) (-31768.085) [-31755.210] * [-31770.445] (-31771.513) (-31762.122) (-31790.727) -- 2:54:23

      Average standard deviation of split frequencies: 0.020661

      1991000 -- (-31775.271) (-31797.981) (-31753.438) [-31757.397] * (-31761.344) (-31779.060) [-31739.283] (-31773.252) -- 2:54:19
      1992000 -- (-31777.629) (-31800.915) (-31769.291) [-31744.834] * (-31773.298) (-31786.535) [-31753.171] (-31797.293) -- 2:54:17
      1993000 -- (-31779.843) (-31781.354) (-31772.662) [-31732.299] * (-31751.242) (-31801.340) [-31764.961] (-31810.574) -- 2:54:12
      1994000 -- (-31779.407) (-31786.600) (-31782.825) [-31757.700] * (-31768.663) (-31821.635) [-31762.455] (-31769.291) -- 2:54:10
      1995000 -- (-31776.387) (-31787.139) [-31754.054] (-31792.858) * (-31796.250) (-31785.771) (-31764.194) [-31751.707] -- 2:54:05

      Average standard deviation of split frequencies: 0.020566

      1996000 -- [-31756.057] (-31785.630) (-31762.408) (-31770.149) * (-31776.869) (-31787.836) (-31759.535) [-31758.269] -- 2:54:03
      1997000 -- (-31763.376) (-31789.832) [-31760.735] (-31785.331) * (-31769.024) (-31789.155) (-31761.906) [-31749.136] -- 2:53:59
      1998000 -- (-31784.275) (-31806.307) [-31744.563] (-31779.742) * [-31772.584] (-31800.070) (-31757.678) (-31758.549) -- 2:53:54
      1999000 -- (-31766.641) (-31798.353) [-31739.768] (-31803.380) * (-31769.164) (-31792.023) [-31759.474] (-31760.363) -- 2:53:52
      2000000 -- (-31780.554) [-31772.647] (-31752.303) (-31787.026) * (-31775.644) (-31767.177) (-31756.645) [-31756.437] -- 2:53:48

      Average standard deviation of split frequencies: 0.020436

      2001000 -- (-31787.568) (-31774.179) [-31764.118] (-31778.073) * [-31772.965] (-31774.481) (-31777.478) (-31760.624) -- 2:53:45
      2002000 -- (-31782.608) [-31756.288] (-31769.396) (-31759.267) * (-31785.084) [-31753.005] (-31777.195) (-31766.431) -- 2:53:41
      2003000 -- [-31769.429] (-31743.211) (-31787.065) (-31751.652) * [-31791.752] (-31772.049) (-31802.758) (-31782.648) -- 2:53:38
      2004000 -- (-31796.836) [-31756.863] (-31783.122) (-31759.343) * [-31769.592] (-31770.221) (-31817.654) (-31769.596) -- 2:53:34
      2005000 -- (-31799.472) [-31752.012] (-31782.610) (-31755.267) * (-31768.306) [-31769.411] (-31792.424) (-31771.315) -- 2:53:31

      Average standard deviation of split frequencies: 0.020268

      2006000 -- (-31793.870) (-31744.051) [-31771.986] (-31777.133) * (-31774.813) [-31760.099] (-31763.370) (-31759.308) -- 2:53:27
      2007000 -- (-31784.943) [-31732.506] (-31781.948) (-31783.997) * (-31810.106) (-31758.301) (-31761.675) [-31741.059] -- 2:53:24
      2008000 -- (-31774.867) [-31740.129] (-31784.165) (-31748.034) * (-31796.894) (-31780.700) (-31771.421) [-31740.511] -- 2:53:20
      2009000 -- (-31802.657) [-31759.145] (-31758.525) (-31773.103) * (-31781.053) [-31797.126] (-31783.627) (-31767.769) -- 2:53:16
      2010000 -- (-31789.980) [-31755.779] (-31763.406) (-31772.442) * [-31771.481] (-31767.627) (-31795.548) (-31784.434) -- 2:53:13

      Average standard deviation of split frequencies: 0.019935

      2011000 -- (-31802.724) [-31760.368] (-31773.845) (-31782.026) * (-31773.987) [-31764.252] (-31781.033) (-31791.209) -- 2:53:09
      2012000 -- (-31787.322) [-31754.387] (-31772.232) (-31767.706) * (-31767.748) (-31791.004) [-31760.918] (-31757.795) -- 2:53:06
      2013000 -- (-31791.184) (-31778.356) [-31762.939] (-31760.781) * (-31767.901) (-31783.545) [-31751.855] (-31743.625) -- 2:53:02
      2014000 -- (-31814.904) [-31752.564] (-31762.327) (-31768.569) * (-31778.674) (-31786.505) (-31781.268) [-31736.873] -- 2:52:59
      2015000 -- (-31797.211) (-31766.161) [-31757.878] (-31789.944) * (-31783.327) (-31779.761) (-31775.180) [-31732.805] -- 2:52:55

      Average standard deviation of split frequencies: 0.019862

      2016000 -- (-31803.740) (-31773.885) [-31753.437] (-31790.334) * (-31777.149) (-31765.580) (-31767.526) [-31744.865] -- 2:52:52
      2017000 -- (-31811.649) (-31766.480) [-31756.897] (-31798.950) * (-31782.575) (-31781.777) [-31752.874] (-31762.417) -- 2:52:48
      2018000 -- (-31787.930) (-31768.924) [-31761.500] (-31782.667) * (-31786.881) (-31786.936) [-31763.462] (-31769.716) -- 2:52:44
      2019000 -- (-31774.736) (-31763.076) [-31763.088] (-31778.712) * (-31802.595) (-31780.395) (-31762.604) [-31772.685] -- 2:52:41
      2020000 -- (-31766.699) [-31753.935] (-31744.863) (-31786.078) * (-31785.999) [-31782.522] (-31769.865) (-31774.850) -- 2:52:37

      Average standard deviation of split frequencies: 0.019616

      2021000 -- (-31762.727) [-31758.718] (-31753.327) (-31782.431) * (-31777.129) (-31784.217) (-31765.835) [-31769.030] -- 2:52:35
      2022000 -- (-31781.958) (-31769.545) [-31741.909] (-31792.911) * (-31784.743) (-31783.751) (-31761.643) [-31768.420] -- 2:52:30
      2023000 -- (-31774.894) (-31767.366) [-31753.911] (-31797.464) * (-31786.696) (-31772.239) [-31752.806] (-31764.201) -- 2:52:28
      2024000 -- (-31756.686) (-31766.638) [-31742.695] (-31791.315) * (-31769.571) (-31787.932) (-31759.496) [-31760.705] -- 2:52:23
      2025000 -- (-31762.322) (-31765.232) [-31745.346] (-31790.696) * [-31757.311] (-31804.345) (-31775.628) (-31755.719) -- 2:52:21

      Average standard deviation of split frequencies: 0.019393

      2026000 -- (-31764.151) [-31755.957] (-31748.802) (-31790.497) * (-31775.403) (-31792.282) [-31784.073] (-31775.477) -- 2:52:17
      2027000 -- [-31755.535] (-31755.493) (-31743.985) (-31791.727) * (-31791.945) [-31775.832] (-31801.967) (-31776.818) -- 2:52:12
      2028000 -- (-31765.399) (-31766.374) [-31755.570] (-31790.144) * (-31781.467) [-31774.549] (-31794.991) (-31784.688) -- 2:52:10
      2029000 -- (-31791.792) (-31769.081) [-31746.396] (-31770.547) * (-31801.610) (-31790.715) (-31809.446) [-31767.866] -- 2:52:06
      2030000 -- (-31789.786) (-31792.416) (-31751.582) [-31767.358] * (-31769.361) [-31771.707] (-31771.403) (-31779.735) -- 2:52:03

      Average standard deviation of split frequencies: 0.019249

      2031000 -- (-31789.771) [-31770.865] (-31752.509) (-31779.135) * (-31796.401) (-31772.489) [-31756.713] (-31768.154) -- 2:51:59
      2032000 -- (-31771.946) (-31779.038) [-31749.879] (-31810.240) * (-31773.943) (-31808.018) [-31761.793] (-31787.567) -- 2:51:56
      2033000 -- (-31760.939) (-31774.622) [-31754.235] (-31791.196) * (-31793.571) (-31781.760) [-31758.046] (-31780.562) -- 2:51:52
      2034000 -- (-31778.416) [-31747.233] (-31754.628) (-31803.553) * (-31809.115) (-31783.025) [-31766.901] (-31793.670) -- 2:51:49
      2035000 -- (-31777.884) [-31760.608] (-31763.553) (-31804.192) * (-31788.253) [-31776.433] (-31761.369) (-31794.451) -- 2:51:45

      Average standard deviation of split frequencies: 0.019022

      2036000 -- (-31759.438) [-31748.379] (-31767.475) (-31812.331) * (-31773.296) (-31780.447) [-31759.172] (-31787.478) -- 2:51:42
      2037000 -- (-31796.316) [-31769.903] (-31768.234) (-31803.580) * (-31792.266) (-31766.156) [-31752.945] (-31793.190) -- 2:51:38
      2038000 -- (-31787.474) (-31771.741) (-31789.235) [-31770.479] * (-31800.899) (-31760.605) [-31749.488] (-31801.378) -- 2:51:35
      2039000 -- [-31770.192] (-31759.994) (-31769.460) (-31776.249) * (-31797.199) (-31765.494) [-31751.815] (-31794.813) -- 2:51:31
      2040000 -- (-31761.938) (-31786.186) [-31765.123] (-31780.256) * (-31797.878) (-31756.950) [-31735.452] (-31790.164) -- 2:51:28

      Average standard deviation of split frequencies: 0.018879

      2041000 -- [-31757.296] (-31787.313) (-31756.645) (-31763.994) * (-31806.389) (-31780.892) [-31749.185] (-31778.375) -- 2:51:24
      2042000 -- [-31747.892] (-31792.504) (-31753.222) (-31769.364) * (-31793.518) [-31753.009] (-31762.748) (-31770.665) -- 2:51:20
      2043000 -- [-31755.261] (-31780.132) (-31779.905) (-31755.031) * (-31798.591) [-31757.277] (-31777.564) (-31768.527) -- 2:51:17
      2044000 -- (-31759.286) (-31796.641) [-31751.614] (-31756.384) * (-31788.850) [-31771.105] (-31770.763) (-31778.880) -- 2:51:13
      2045000 -- [-31755.227] (-31798.582) (-31744.847) (-31774.504) * (-31804.124) [-31755.985] (-31782.689) (-31759.061) -- 2:51:10

      Average standard deviation of split frequencies: 0.018680

      2046000 -- [-31748.351] (-31777.627) (-31751.331) (-31787.296) * (-31821.188) (-31782.971) (-31782.909) [-31765.522] -- 2:51:06
      2047000 -- [-31743.111] (-31776.502) (-31750.608) (-31797.442) * (-31795.455) (-31794.875) [-31759.280] (-31743.862) -- 2:51:04
      2048000 -- [-31750.279] (-31768.161) (-31762.547) (-31781.328) * (-31786.721) (-31815.750) (-31753.160) [-31766.259] -- 2:50:59
      2049000 -- [-31758.229] (-31753.776) (-31781.374) (-31776.796) * (-31776.918) (-31800.804) (-31754.994) [-31769.047] -- 2:50:57
      2050000 -- [-31747.768] (-31759.847) (-31774.585) (-31763.336) * (-31771.249) (-31798.762) [-31751.855] (-31773.616) -- 2:50:53

      Average standard deviation of split frequencies: 0.018586

      2051000 -- [-31742.831] (-31754.875) (-31769.222) (-31778.683) * [-31749.918] (-31757.354) (-31758.449) (-31798.589) -- 2:50:48
      2052000 -- [-31755.287] (-31752.935) (-31764.727) (-31782.901) * [-31765.688] (-31757.941) (-31769.123) (-31775.309) -- 2:50:46
      2053000 -- [-31761.278] (-31757.269) (-31745.177) (-31786.236) * (-31765.190) (-31764.609) (-31788.550) [-31763.410] -- 2:50:42
      2054000 -- (-31773.990) [-31740.981] (-31773.566) (-31769.927) * (-31780.707) [-31753.822] (-31781.536) (-31784.430) -- 2:50:39
      2055000 -- (-31770.369) (-31762.684) (-31764.352) [-31757.827] * (-31769.068) (-31763.200) (-31790.324) [-31764.297] -- 2:50:35

      Average standard deviation of split frequencies: 0.018541

      2056000 -- (-31749.509) [-31756.972] (-31768.041) (-31758.202) * [-31771.460] (-31787.651) (-31775.445) (-31766.824) -- 2:50:32
      2057000 -- (-31754.137) [-31746.473] (-31787.417) (-31757.168) * (-31749.427) (-31788.506) (-31765.859) [-31759.740] -- 2:50:28
      2058000 -- (-31757.849) [-31733.952] (-31783.478) (-31751.769) * [-31753.582] (-31782.059) (-31762.483) (-31766.720) -- 2:50:25
      2059000 -- [-31750.076] (-31754.499) (-31780.270) (-31776.234) * [-31756.177] (-31754.990) (-31789.105) (-31790.187) -- 2:50:21
      2060000 -- (-31748.937) [-31743.583] (-31787.449) (-31777.423) * (-31770.296) (-31751.847) (-31809.334) [-31767.689] -- 2:50:17

      Average standard deviation of split frequencies: 0.018554

      2061000 -- (-31748.967) [-31744.943] (-31786.002) (-31771.624) * (-31774.623) (-31760.654) (-31812.506) [-31753.024] -- 2:50:14
      2062000 -- (-31756.549) [-31752.984] (-31791.222) (-31788.092) * (-31776.017) (-31786.782) (-31802.188) [-31753.208] -- 2:50:10
      2063000 -- [-31763.424] (-31777.907) (-31778.332) (-31771.832) * (-31773.098) (-31771.943) (-31801.113) [-31738.057] -- 2:50:07
      2064000 -- (-31768.468) (-31800.984) [-31763.460] (-31782.192) * [-31753.040] (-31775.486) (-31805.246) (-31750.842) -- 2:50:03
      2065000 -- (-31756.865) (-31800.488) (-31774.631) [-31765.862] * [-31769.418] (-31772.971) (-31765.500) (-31759.729) -- 2:50:00

      Average standard deviation of split frequencies: 0.018521

      2066000 -- (-31775.145) (-31797.242) (-31763.115) [-31762.702] * [-31753.510] (-31774.316) (-31760.489) (-31771.486) -- 2:49:56
      2067000 -- (-31778.958) (-31780.182) [-31756.164] (-31758.782) * [-31756.649] (-31766.795) (-31780.582) (-31764.349) -- 2:49:53
      2068000 -- (-31789.934) (-31804.214) (-31759.662) [-31736.873] * (-31762.517) (-31743.017) (-31771.431) [-31764.256] -- 2:49:49
      2069000 -- (-31771.455) (-31777.815) (-31753.666) [-31733.629] * (-31761.267) [-31746.718] (-31791.776) (-31749.286) -- 2:49:46
      2070000 -- (-31767.043) (-31796.361) [-31759.648] (-31755.910) * (-31763.326) [-31745.429] (-31795.624) (-31759.393) -- 2:49:42

      Average standard deviation of split frequencies: 0.018300

      2071000 -- (-31789.444) (-31770.559) (-31762.629) [-31771.953] * (-31779.795) [-31734.178] (-31797.289) (-31785.427) -- 2:49:40
      2072000 -- (-31770.485) (-31766.442) (-31761.944) [-31767.551] * (-31787.279) [-31753.528] (-31794.857) (-31780.061) -- 2:49:35
      2073000 -- (-31772.435) (-31775.037) (-31786.913) [-31752.208] * (-31783.389) (-31756.375) (-31774.374) [-31761.079] -- 2:49:33
      2074000 -- (-31780.634) (-31778.608) (-31804.177) [-31746.250] * (-31804.636) (-31762.153) (-31762.269) [-31766.758] -- 2:49:29
      2075000 -- (-31775.784) (-31784.017) (-31790.546) [-31761.194] * (-31792.227) [-31752.111] (-31770.849) (-31766.601) -- 2:49:26

      Average standard deviation of split frequencies: 0.018121

      2076000 -- (-31780.066) (-31774.851) (-31798.105) [-31749.119] * (-31782.201) [-31748.461] (-31768.523) (-31783.929) -- 2:49:22
      2077000 -- (-31798.513) (-31795.334) (-31770.685) [-31750.844] * (-31772.131) [-31739.986] (-31780.403) (-31774.929) -- 2:49:18
      2078000 -- (-31805.772) (-31795.353) [-31734.902] (-31748.787) * (-31776.306) [-31745.654] (-31790.536) (-31792.525) -- 2:49:15
      2079000 -- (-31809.970) (-31796.427) [-31737.631] (-31755.490) * (-31758.933) [-31727.671] (-31810.626) (-31773.877) -- 2:49:11
      2080000 -- (-31788.931) (-31782.884) (-31730.636) [-31731.664] * (-31762.519) [-31738.262] (-31783.342) (-31775.309) -- 2:49:08

      Average standard deviation of split frequencies: 0.017942

      2081000 -- (-31785.191) (-31794.078) [-31745.091] (-31760.097) * (-31767.203) [-31734.000] (-31789.183) (-31777.926) -- 2:49:04
      2082000 -- (-31817.345) (-31766.128) [-31743.409] (-31785.782) * (-31777.684) [-31755.914] (-31776.932) (-31788.546) -- 2:49:01
      2083000 -- (-31814.693) (-31764.048) [-31746.482] (-31778.144) * (-31768.139) (-31779.385) (-31784.738) [-31782.203] -- 2:48:57
      2084000 -- (-31806.470) (-31766.537) [-31753.251] (-31755.242) * (-31772.222) (-31771.528) (-31781.373) [-31786.149] -- 2:48:54
      2085000 -- (-31823.013) (-31766.359) (-31757.718) [-31760.238] * (-31775.537) [-31759.861] (-31777.205) (-31780.661) -- 2:48:50

      Average standard deviation of split frequencies: 0.017720

      2086000 -- (-31838.005) [-31746.260] (-31755.864) (-31767.669) * (-31793.714) (-31761.833) (-31781.179) [-31755.713] -- 2:48:47
      2087000 -- (-31845.152) (-31776.430) [-31753.758] (-31793.292) * (-31784.115) (-31764.465) (-31794.116) [-31742.344] -- 2:48:43
      2088000 -- (-31825.187) [-31753.071] (-31746.162) (-31778.015) * (-31787.705) (-31753.387) (-31773.564) [-31749.639] -- 2:48:40
      2089000 -- (-31787.065) (-31769.828) [-31732.264] (-31765.259) * (-31779.468) (-31777.136) (-31766.520) [-31745.598] -- 2:48:36
      2090000 -- (-31778.589) (-31769.488) [-31744.504] (-31760.428) * (-31799.362) [-31766.866] (-31758.376) (-31762.925) -- 2:48:32

      Average standard deviation of split frequencies: 0.017571

      2091000 -- (-31797.811) (-31786.923) (-31752.393) [-31744.330] * (-31760.630) (-31783.409) [-31758.329] (-31769.222) -- 2:48:29
      2092000 -- (-31774.943) (-31786.157) [-31750.898] (-31755.924) * (-31763.562) (-31795.280) [-31748.352] (-31795.866) -- 2:48:25
      2093000 -- (-31803.109) (-31790.063) [-31751.232] (-31755.072) * (-31778.540) (-31761.948) [-31749.592] (-31761.871) -- 2:48:22
      2094000 -- (-31771.867) (-31795.549) (-31762.850) [-31752.982] * (-31770.191) [-31773.442] (-31764.098) (-31772.728) -- 2:48:18
      2095000 -- (-31787.328) (-31784.995) [-31762.980] (-31748.652) * (-31786.465) (-31770.232) [-31752.491] (-31759.768) -- 2:48:16

      Average standard deviation of split frequencies: 0.017071

      2096000 -- (-31788.632) (-31777.095) [-31758.741] (-31758.350) * (-31791.428) (-31778.798) (-31758.389) [-31766.601] -- 2:48:11
      2097000 -- (-31792.202) (-31791.000) (-31752.872) [-31760.006] * (-31786.013) (-31771.115) [-31758.972] (-31794.125) -- 2:48:07
      2098000 -- (-31807.278) (-31788.379) (-31762.497) [-31773.664] * (-31767.198) (-31789.136) [-31745.665] (-31772.942) -- 2:48:05
      2099000 -- (-31791.772) (-31776.577) [-31747.815] (-31775.735) * (-31788.526) (-31773.985) [-31751.975] (-31787.870) -- 2:48:00
      2100000 -- (-31780.581) (-31776.114) [-31758.544] (-31775.233) * (-31778.838) (-31769.990) [-31747.645] (-31796.082) -- 2:47:58

      Average standard deviation of split frequencies: 0.016896

      2101000 -- (-31770.241) [-31775.933] (-31760.957) (-31761.288) * (-31804.604) [-31767.436] (-31747.754) (-31797.316) -- 2:47:54
      2102000 -- (-31785.577) [-31747.693] (-31774.513) (-31754.192) * (-31789.225) (-31764.242) [-31751.717] (-31778.739) -- 2:47:51
      2103000 -- (-31764.897) [-31744.887] (-31773.720) (-31791.963) * (-31793.689) [-31749.891] (-31771.856) (-31764.919) -- 2:47:47
      2104000 -- (-31794.564) [-31756.412] (-31761.844) (-31777.353) * (-31799.523) [-31775.650] (-31758.422) (-31770.817) -- 2:47:44
      2105000 -- (-31785.623) [-31747.007] (-31771.797) (-31789.491) * (-31813.807) (-31762.175) [-31747.786] (-31772.088) -- 2:47:40

      Average standard deviation of split frequencies: 0.016724

      2106000 -- (-31782.162) (-31751.944) [-31738.677] (-31800.630) * (-31793.497) (-31786.529) (-31751.583) [-31749.666] -- 2:47:37
      2107000 -- (-31771.712) (-31763.801) [-31760.690] (-31795.348) * (-31821.394) (-31800.310) (-31766.586) [-31738.842] -- 2:47:33
      2108000 -- (-31787.959) (-31749.749) [-31734.111] (-31775.092) * (-31799.335) (-31807.911) (-31780.716) [-31739.604] -- 2:47:30
      2109000 -- (-31807.999) (-31750.917) (-31755.036) [-31762.334] * (-31772.239) (-31817.852) (-31763.133) [-31740.490] -- 2:47:26
      2110000 -- (-31781.027) [-31744.387] (-31760.545) (-31777.078) * (-31772.273) (-31788.432) (-31748.232) [-31749.970] -- 2:47:22

      Average standard deviation of split frequencies: 0.016606

      2111000 -- (-31778.455) [-31738.064] (-31765.804) (-31801.506) * (-31775.635) (-31798.994) [-31748.590] (-31752.196) -- 2:47:19
      2112000 -- (-31801.927) [-31750.978] (-31763.721) (-31780.671) * (-31772.749) (-31777.971) (-31756.796) [-31757.348] -- 2:47:15
      2113000 -- (-31793.505) [-31766.160] (-31759.796) (-31801.956) * (-31766.646) (-31771.277) (-31758.717) [-31740.030] -- 2:47:12
      2114000 -- (-31783.089) [-31765.363] (-31776.796) (-31806.073) * (-31768.330) (-31808.557) (-31780.738) [-31747.514] -- 2:47:10
      2115000 -- (-31773.476) [-31757.991] (-31763.618) (-31804.047) * [-31732.838] (-31824.286) (-31796.927) (-31758.557) -- 2:47:05

      Average standard deviation of split frequencies: 0.016449

      2116000 -- (-31769.325) (-31785.608) [-31754.420] (-31794.203) * (-31739.786) (-31797.117) (-31804.929) [-31761.695] -- 2:47:03
      2117000 -- [-31765.538] (-31781.439) (-31754.480) (-31798.474) * [-31740.407] (-31777.912) (-31799.826) (-31792.698) -- 2:47:00
      2118000 -- [-31770.658] (-31769.388) (-31769.941) (-31827.333) * (-31741.559) (-31788.255) (-31786.729) [-31763.694] -- 2:46:56
      2119000 -- (-31767.466) (-31787.862) [-31755.069] (-31813.261) * (-31760.413) (-31785.014) (-31779.961) [-31764.180] -- 2:46:53
      2120000 -- (-31774.129) (-31787.870) [-31767.921] (-31798.320) * (-31761.680) (-31786.794) (-31791.135) [-31750.774] -- 2:46:49

      Average standard deviation of split frequencies: 0.016442

      2121000 -- (-31780.839) (-31774.100) [-31755.727] (-31797.456) * (-31762.750) (-31793.586) (-31793.037) [-31732.831] -- 2:46:45
      2122000 -- [-31770.965] (-31780.503) (-31771.805) (-31799.123) * (-31774.723) (-31794.125) (-31758.173) [-31744.437] -- 2:46:42
      2123000 -- [-31742.150] (-31770.683) (-31771.891) (-31795.425) * (-31784.433) (-31798.412) (-31773.835) [-31747.550] -- 2:46:38
      2124000 -- [-31743.027] (-31762.840) (-31785.039) (-31793.691) * (-31801.155) (-31776.953) (-31756.744) [-31752.628] -- 2:46:35
      2125000 -- [-31755.887] (-31762.157) (-31777.888) (-31776.265) * (-31792.890) (-31762.905) (-31805.037) [-31748.823] -- 2:46:31

      Average standard deviation of split frequencies: 0.016470

      2126000 -- [-31740.657] (-31748.183) (-31788.793) (-31794.754) * (-31794.897) [-31757.626] (-31801.963) (-31752.268) -- 2:46:28
      2127000 -- [-31741.737] (-31757.619) (-31810.686) (-31795.257) * (-31791.853) (-31773.981) (-31778.369) [-31747.211] -- 2:46:24
      2128000 -- (-31749.243) [-31744.207] (-31790.692) (-31779.323) * (-31817.001) [-31750.378] (-31783.272) (-31753.178) -- 2:46:21
      2129000 -- (-31747.811) [-31745.234] (-31800.462) (-31771.602) * (-31804.795) [-31743.067] (-31780.915) (-31769.573) -- 2:46:17
      2130000 -- [-31754.275] (-31737.809) (-31796.945) (-31789.190) * (-31813.966) [-31724.960] (-31790.102) (-31798.356) -- 2:46:14

      Average standard deviation of split frequencies: 0.016559

      2131000 -- (-31777.395) [-31737.663] (-31800.966) (-31764.399) * (-31779.632) [-31736.328] (-31778.519) (-31798.614) -- 2:46:10
      2132000 -- (-31764.179) [-31739.298] (-31785.016) (-31782.457) * (-31798.738) [-31743.250] (-31808.771) (-31769.293) -- 2:46:08
      2133000 -- (-31767.312) [-31738.618] (-31795.568) (-31788.700) * (-31794.461) [-31746.642] (-31784.084) (-31782.221) -- 2:46:03
      2134000 -- (-31764.710) [-31748.436] (-31795.150) (-31773.402) * [-31773.828] (-31758.282) (-31772.742) (-31753.851) -- 2:45:59
      2135000 -- [-31765.066] (-31754.732) (-31787.365) (-31763.750) * [-31759.709] (-31792.310) (-31759.277) (-31757.344) -- 2:45:57

      Average standard deviation of split frequencies: 0.016437

      2136000 -- (-31756.482) [-31746.360] (-31799.172) (-31789.456) * (-31766.557) (-31765.030) (-31773.188) [-31762.924] -- 2:45:52
      2137000 -- [-31751.647] (-31743.030) (-31796.668) (-31779.096) * [-31760.871] (-31766.960) (-31783.944) (-31765.059) -- 2:45:50
      2138000 -- (-31754.665) [-31746.594] (-31782.813) (-31791.065) * [-31763.100] (-31775.665) (-31754.423) (-31759.068) -- 2:45:46
      2139000 -- [-31761.803] (-31756.657) (-31804.018) (-31791.763) * [-31768.785] (-31788.735) (-31776.256) (-31759.430) -- 2:45:43
      2140000 -- (-31768.022) [-31772.281] (-31805.306) (-31799.618) * (-31784.971) (-31795.791) [-31754.188] (-31779.495) -- 2:45:39

      Average standard deviation of split frequencies: 0.016412

      2141000 -- (-31778.503) [-31760.756] (-31787.435) (-31773.969) * [-31766.240] (-31802.721) (-31744.038) (-31782.017) -- 2:45:35
      2142000 -- (-31775.475) [-31752.965] (-31774.288) (-31768.171) * (-31768.572) (-31815.161) [-31749.543] (-31810.531) -- 2:45:32
      2143000 -- (-31777.190) [-31754.186] (-31790.608) (-31755.008) * [-31761.001] (-31835.262) (-31744.384) (-31801.972) -- 2:45:28
      2144000 -- (-31774.643) (-31766.186) (-31820.995) [-31764.765] * (-31767.357) (-31798.089) [-31747.235] (-31792.280) -- 2:45:25
      2145000 -- (-31773.506) (-31758.985) (-31771.141) [-31770.138] * (-31787.801) (-31783.681) [-31756.576] (-31792.366) -- 2:45:21

      Average standard deviation of split frequencies: 0.015993

      2146000 -- [-31768.667] (-31769.343) (-31793.545) (-31773.335) * (-31767.517) (-31763.218) [-31746.963] (-31783.326) -- 2:45:18
      2147000 -- (-31756.851) (-31796.188) (-31764.349) [-31768.975] * [-31756.991] (-31769.650) (-31747.308) (-31798.506) -- 2:45:14
      2148000 -- [-31755.986] (-31782.402) (-31773.718) (-31761.792) * (-31782.876) (-31769.478) [-31752.755] (-31790.525) -- 2:45:11
      2149000 -- [-31752.641] (-31783.035) (-31764.656) (-31762.461) * (-31765.114) (-31766.891) [-31742.169] (-31796.201) -- 2:45:07
      2150000 -- (-31765.739) [-31762.404] (-31759.600) (-31770.789) * (-31780.435) (-31751.811) [-31743.187] (-31785.789) -- 2:45:03

      Average standard deviation of split frequencies: 0.016021

      2151000 -- (-31775.751) [-31748.713] (-31765.913) (-31769.846) * (-31780.102) (-31766.816) [-31750.842] (-31773.439) -- 2:45:00
      2152000 -- [-31767.494] (-31765.679) (-31777.068) (-31773.571) * (-31785.775) (-31766.367) [-31759.607] (-31779.279) -- 2:44:56
      2153000 -- [-31759.765] (-31790.875) (-31783.238) (-31774.164) * (-31793.470) [-31764.123] (-31778.288) (-31769.142) -- 2:44:53
      2154000 -- [-31759.604] (-31801.194) (-31806.354) (-31773.300) * (-31779.744) [-31742.016] (-31750.548) (-31765.918) -- 2:44:49
      2155000 -- (-31770.145) (-31786.108) (-31816.021) [-31767.699] * (-31799.835) (-31754.450) [-31761.188] (-31774.645) -- 2:44:46

      Average standard deviation of split frequencies: 0.016043

      2156000 -- (-31796.882) [-31775.407] (-31815.114) (-31782.537) * (-31797.789) [-31759.747] (-31756.143) (-31782.747) -- 2:44:44
      2157000 -- (-31810.040) [-31754.544] (-31801.670) (-31779.244) * (-31819.683) (-31757.699) [-31743.452] (-31762.829) -- 2:44:39
      2158000 -- (-31780.229) [-31746.968] (-31780.437) (-31755.883) * (-31833.986) (-31759.507) [-31748.176] (-31776.300) -- 2:44:37
      2159000 -- (-31792.189) [-31753.809] (-31797.742) (-31760.396) * (-31818.013) (-31767.848) [-31738.756] (-31786.685) -- 2:44:34
      2160000 -- (-31801.074) [-31748.888] (-31787.310) (-31758.982) * (-31828.716) (-31768.137) [-31764.140] (-31795.145) -- 2:44:30

      Average standard deviation of split frequencies: 0.016010

      2161000 -- (-31786.764) [-31763.988] (-31785.762) (-31772.422) * (-31815.313) [-31735.476] (-31766.467) (-31773.558) -- 2:44:27
      2162000 -- (-31802.566) (-31769.469) [-31759.699] (-31763.578) * (-31821.724) (-31777.659) (-31775.302) [-31752.284] -- 2:44:24
      2163000 -- (-31802.047) (-31772.228) [-31750.789] (-31763.296) * (-31812.774) (-31779.449) [-31762.316] (-31756.781) -- 2:44:21
      2164000 -- (-31803.227) (-31803.652) (-31742.367) [-31746.728] * (-31801.419) (-31763.523) (-31773.529) [-31751.294] -- 2:44:17
      2165000 -- (-31787.760) (-31793.505) (-31750.481) [-31752.381] * (-31784.102) [-31741.941] (-31792.933) (-31764.947) -- 2:44:15

      Average standard deviation of split frequencies: 0.016026

      2166000 -- (-31782.922) (-31796.127) [-31749.985] (-31774.024) * (-31772.389) [-31758.279] (-31764.817) (-31772.760) -- 2:44:12
      2167000 -- (-31786.947) (-31777.025) [-31760.645] (-31767.018) * [-31773.612] (-31759.466) (-31751.906) (-31775.660) -- 2:44:08
      2168000 -- [-31766.453] (-31798.592) (-31760.470) (-31777.125) * (-31772.024) (-31764.528) [-31739.838] (-31788.665) -- 2:44:05
      2169000 -- [-31767.498] (-31817.815) (-31774.760) (-31799.124) * (-31779.511) (-31791.827) (-31757.389) [-31764.111] -- 2:44:02
      2170000 -- [-31760.781] (-31784.638) (-31789.214) (-31787.349) * (-31760.973) (-31800.104) [-31753.024] (-31770.740) -- 2:43:58

      Average standard deviation of split frequencies: 0.015935

      2171000 -- [-31764.715] (-31777.329) (-31775.305) (-31785.936) * [-31772.480] (-31785.785) (-31761.626) (-31766.158) -- 2:43:55
      2172000 -- [-31753.833] (-31793.749) (-31782.270) (-31771.025) * (-31789.486) (-31786.154) [-31749.896] (-31775.889) -- 2:43:51
      2173000 -- [-31755.199] (-31791.995) (-31775.790) (-31755.834) * (-31798.926) (-31800.409) [-31744.235] (-31763.445) -- 2:43:48
      2174000 -- [-31757.982] (-31795.375) (-31783.515) (-31758.479) * (-31799.523) (-31780.139) [-31739.854] (-31763.267) -- 2:43:44
      2175000 -- (-31767.174) (-31804.917) (-31784.116) [-31750.317] * (-31764.594) (-31771.200) [-31758.544] (-31789.442) -- 2:43:40

      Average standard deviation of split frequencies: 0.015823

      2176000 -- [-31747.469] (-31783.920) (-31787.079) (-31764.900) * [-31760.771] (-31760.808) (-31777.696) (-31792.492) -- 2:43:37
      2177000 -- [-31733.669] (-31795.723) (-31781.687) (-31773.786) * (-31779.946) (-31767.882) [-31769.496] (-31779.071) -- 2:43:33
      2178000 -- [-31750.544] (-31805.601) (-31779.786) (-31764.392) * (-31779.931) (-31776.463) [-31740.318] (-31766.352) -- 2:43:30
      2179000 -- (-31755.327) (-31792.143) [-31762.685] (-31767.902) * (-31766.698) (-31777.047) [-31747.360] (-31779.830) -- 2:43:26
      2180000 -- (-31748.088) [-31779.686] (-31786.192) (-31772.450) * [-31755.648] (-31758.049) (-31784.455) (-31769.770) -- 2:43:24

      Average standard deviation of split frequencies: 0.015714

      2181000 -- [-31750.648] (-31797.743) (-31778.854) (-31772.977) * (-31797.382) [-31764.007] (-31769.299) (-31775.905) -- 2:43:19
      2182000 -- [-31737.083] (-31815.770) (-31773.665) (-31765.857) * (-31782.689) [-31767.604] (-31776.473) (-31766.146) -- 2:43:17
      2183000 -- [-31748.759] (-31797.610) (-31784.178) (-31756.423) * (-31789.924) [-31762.048] (-31778.713) (-31775.122) -- 2:43:13
      2184000 -- (-31771.062) (-31804.136) (-31774.614) [-31757.925] * [-31770.276] (-31788.464) (-31796.855) (-31777.030) -- 2:43:10
      2185000 -- (-31773.944) (-31816.842) (-31763.251) [-31752.599] * (-31768.637) (-31773.223) (-31798.062) [-31764.963] -- 2:43:06

      Average standard deviation of split frequencies: 0.015655

      2186000 -- (-31759.977) (-31835.881) (-31770.377) [-31739.790] * (-31786.593) (-31755.242) (-31796.018) [-31769.101] -- 2:43:03
      2187000 -- (-31777.591) (-31829.401) (-31754.492) [-31734.083] * (-31797.521) [-31752.163] (-31789.041) (-31763.902) -- 2:42:59
      2188000 -- (-31748.611) (-31816.841) (-31762.281) [-31749.755] * (-31796.614) (-31759.213) [-31765.468] (-31783.248) -- 2:42:56
      2189000 -- (-31743.357) (-31786.443) (-31758.660) [-31746.512] * (-31771.298) (-31768.107) [-31758.594] (-31789.627) -- 2:42:52
      2190000 -- (-31733.077) (-31791.208) (-31771.981) [-31762.300] * [-31762.142] (-31773.672) (-31779.655) (-31784.355) -- 2:42:49

      Average standard deviation of split frequencies: 0.015605

      2191000 -- [-31758.293] (-31766.912) (-31778.404) (-31781.171) * (-31751.194) (-31757.219) [-31762.205] (-31784.691) -- 2:42:45
      2192000 -- (-31764.840) [-31757.681] (-31764.710) (-31797.918) * (-31747.524) [-31750.863] (-31797.575) (-31763.462) -- 2:42:42
      2193000 -- (-31780.188) [-31754.714] (-31779.943) (-31789.455) * [-31755.860] (-31743.925) (-31792.523) (-31791.285) -- 2:42:38
      2194000 -- (-31793.384) [-31744.576] (-31764.477) (-31773.188) * [-31742.844] (-31786.373) (-31785.207) (-31774.887) -- 2:42:35
      2195000 -- (-31773.015) (-31745.401) (-31779.475) [-31776.646] * (-31744.125) (-31788.728) [-31763.211] (-31763.631) -- 2:42:31

      Average standard deviation of split frequencies: 0.015516

      2196000 -- (-31774.218) [-31749.668] (-31791.090) (-31781.757) * [-31743.245] (-31774.201) (-31750.524) (-31765.213) -- 2:42:28
      2197000 -- (-31790.221) (-31731.885) [-31765.040] (-31787.299) * [-31747.928] (-31749.422) (-31771.222) (-31785.314) -- 2:42:24
      2198000 -- (-31769.521) (-31750.632) [-31745.730] (-31772.869) * [-31761.317] (-31743.577) (-31766.560) (-31778.649) -- 2:42:20
      2199000 -- (-31777.991) (-31759.758) [-31740.113] (-31791.098) * (-31757.004) (-31759.854) [-31755.409] (-31805.364) -- 2:42:17
      2200000 -- (-31811.458) [-31753.023] (-31766.386) (-31773.639) * (-31791.812) [-31736.120] (-31768.084) (-31795.483) -- 2:42:13

      Average standard deviation of split frequencies: 0.015427

      2201000 -- (-31804.318) (-31757.978) [-31753.501] (-31761.590) * (-31762.517) [-31723.450] (-31787.774) (-31766.831) -- 2:42:11
      2202000 -- (-31805.121) [-31740.425] (-31758.646) (-31755.932) * (-31773.063) [-31719.939] (-31783.474) (-31784.761) -- 2:42:06
      2203000 -- (-31799.786) [-31752.085] (-31767.233) (-31754.563) * (-31759.589) [-31742.208] (-31778.990) (-31771.956) -- 2:42:04
      2204000 -- (-31803.658) [-31752.465] (-31776.851) (-31757.572) * [-31748.395] (-31746.432) (-31781.643) (-31797.823) -- 2:42:00
      2205000 -- (-31807.242) [-31745.583] (-31783.808) (-31755.492) * (-31767.943) [-31771.006] (-31781.261) (-31777.043) -- 2:41:57

      Average standard deviation of split frequencies: 0.015378

      2206000 -- (-31790.844) [-31743.735] (-31775.841) (-31755.868) * (-31755.303) [-31756.139] (-31783.307) (-31770.652) -- 2:41:53
      2207000 -- (-31794.738) [-31749.223] (-31775.242) (-31766.870) * [-31749.367] (-31772.549) (-31780.933) (-31768.033) -- 2:41:50
      2208000 -- (-31818.046) [-31737.070] (-31790.108) (-31769.766) * (-31782.703) [-31754.028] (-31773.570) (-31756.531) -- 2:41:46
      2209000 -- (-31790.548) (-31742.189) (-31800.573) [-31772.611] * (-31779.529) (-31774.560) (-31758.791) [-31756.239] -- 2:41:43
      2210000 -- (-31787.930) [-31735.257] (-31800.878) (-31789.733) * (-31780.673) (-31765.034) (-31750.756) [-31758.421] -- 2:41:39

      Average standard deviation of split frequencies: 0.014842

      2211000 -- (-31773.208) [-31767.693] (-31786.468) (-31783.959) * (-31784.355) (-31784.151) [-31766.023] (-31751.644) -- 2:41:36
      2212000 -- (-31772.293) (-31765.574) [-31762.852] (-31749.779) * (-31799.914) (-31776.235) (-31752.452) [-31756.876] -- 2:41:32
      2213000 -- (-31778.619) (-31794.851) (-31755.224) [-31731.792] * (-31766.640) (-31754.713) (-31777.031) [-31750.922] -- 2:41:29
      2214000 -- (-31794.164) (-31786.551) (-31750.150) [-31765.494] * (-31781.651) (-31772.684) [-31762.736] (-31753.563) -- 2:41:25
      2215000 -- (-31793.601) (-31811.208) [-31759.245] (-31772.007) * (-31784.531) (-31769.093) [-31750.190] (-31764.124) -- 2:41:21

      Average standard deviation of split frequencies: 0.014771

      2216000 -- [-31764.104] (-31791.884) (-31757.323) (-31772.410) * (-31777.845) (-31783.316) (-31753.704) [-31738.033] -- 2:41:18
      2217000 -- (-31749.159) (-31804.387) [-31762.271] (-31785.221) * (-31767.555) (-31775.846) (-31762.702) [-31750.791] -- 2:41:14
      2218000 -- (-31766.305) (-31796.177) [-31770.452] (-31783.630) * (-31772.999) (-31777.512) (-31796.406) [-31759.404] -- 2:41:11
      2219000 -- [-31763.651] (-31791.034) (-31771.718) (-31774.728) * (-31757.579) (-31782.267) (-31788.051) [-31755.442] -- 2:41:07
      2220000 -- [-31761.654] (-31795.636) (-31777.711) (-31801.774) * (-31730.113) (-31792.011) (-31784.648) [-31761.086] -- 2:41:04

      Average standard deviation of split frequencies: 0.015184

      2221000 -- [-31758.985] (-31799.289) (-31761.336) (-31779.723) * [-31724.928] (-31793.246) (-31784.187) (-31775.539) -- 2:41:00
      2222000 -- (-31754.964) (-31780.947) [-31744.093] (-31763.831) * (-31743.195) [-31759.909] (-31757.959) (-31814.582) -- 2:40:57
      2223000 -- (-31742.937) (-31776.300) [-31752.660] (-31786.851) * [-31748.286] (-31771.214) (-31751.833) (-31779.524) -- 2:40:53
      2224000 -- [-31762.514] (-31794.035) (-31756.196) (-31790.945) * (-31740.326) (-31780.692) [-31750.130] (-31777.671) -- 2:40:51
      2225000 -- (-31766.271) (-31785.786) [-31762.531] (-31788.007) * (-31766.775) (-31776.016) [-31750.705] (-31782.961) -- 2:40:47

      Average standard deviation of split frequencies: 0.015273

      2226000 -- [-31758.368] (-31793.859) (-31776.195) (-31784.214) * [-31750.259] (-31773.818) (-31744.871) (-31784.040) -- 2:40:44
      2227000 -- (-31780.100) (-31776.827) (-31775.032) [-31759.778] * [-31762.274] (-31782.303) (-31773.649) (-31782.788) -- 2:40:40
      2228000 -- (-31788.511) (-31788.321) (-31763.448) [-31755.247] * (-31771.343) [-31760.548] (-31792.818) (-31770.546) -- 2:40:37
      2229000 -- (-31784.361) (-31772.337) [-31748.052] (-31769.801) * (-31776.628) [-31758.860] (-31765.942) (-31768.617) -- 2:40:33
      2230000 -- (-31779.270) (-31764.031) (-31772.819) [-31764.198] * (-31774.474) (-31775.426) [-31758.351] (-31755.731) -- 2:40:30

      Average standard deviation of split frequencies: 0.015269

      2231000 -- (-31794.255) [-31745.319] (-31786.167) (-31764.836) * (-31781.713) (-31801.185) [-31757.164] (-31757.384) -- 2:40:26
      2232000 -- (-31796.527) [-31748.667] (-31763.696) (-31791.488) * (-31767.484) (-31789.412) [-31750.423] (-31772.931) -- 2:40:23
      2233000 -- (-31773.037) [-31739.452] (-31757.035) (-31786.346) * [-31761.268] (-31789.493) (-31762.238) (-31764.495) -- 2:40:19
      2234000 -- (-31784.394) [-31738.231] (-31756.402) (-31774.045) * (-31766.272) [-31766.257] (-31772.671) (-31778.113) -- 2:40:16
      2235000 -- (-31782.860) [-31730.888] (-31765.427) (-31756.795) * [-31763.901] (-31782.309) (-31763.207) (-31770.181) -- 2:40:13

      Average standard deviation of split frequencies: 0.015224

      2236000 -- [-31768.182] (-31747.938) (-31762.150) (-31778.250) * [-31753.956] (-31772.878) (-31781.278) (-31775.361) -- 2:40:09
      2237000 -- (-31764.513) [-31742.320] (-31775.803) (-31795.326) * [-31758.415] (-31786.965) (-31776.693) (-31770.250) -- 2:40:06
      2238000 -- (-31791.221) [-31762.902] (-31784.886) (-31785.047) * (-31774.495) (-31786.148) (-31793.820) [-31759.446] -- 2:40:04
      2239000 -- (-31781.878) [-31739.179] (-31762.184) (-31778.760) * (-31790.666) (-31795.515) (-31760.549) [-31757.604] -- 2:39:59
      2240000 -- (-31777.946) [-31742.604] (-31757.286) (-31772.568) * (-31813.420) (-31801.034) [-31746.336] (-31765.293) -- 2:39:57

      Average standard deviation of split frequencies: 0.015267

      2241000 -- (-31796.528) (-31755.170) [-31752.677] (-31784.269) * (-31820.808) (-31768.602) [-31752.187] (-31760.869) -- 2:39:54
      2242000 -- (-31781.187) [-31745.882] (-31767.783) (-31775.550) * (-31816.133) (-31764.477) (-31774.275) [-31763.677] -- 2:39:50
      2243000 -- (-31783.109) [-31737.458] (-31792.524) (-31765.621) * (-31818.543) [-31757.671] (-31760.659) (-31785.602) -- 2:39:47
      2244000 -- (-31786.593) [-31747.896] (-31785.044) (-31766.040) * (-31809.922) (-31752.573) [-31763.720] (-31781.938) -- 2:39:44
      2245000 -- (-31781.242) (-31754.384) (-31776.835) [-31759.632] * (-31814.074) (-31764.963) [-31760.601] (-31786.565) -- 2:39:41

      Average standard deviation of split frequencies: 0.015311

      2246000 -- (-31787.288) (-31775.532) [-31755.698] (-31761.686) * (-31819.495) (-31794.219) (-31752.799) [-31784.074] -- 2:39:37
      2247000 -- [-31770.827] (-31762.587) (-31779.761) (-31769.198) * (-31821.681) [-31776.637] (-31759.499) (-31792.374) -- 2:39:34
      2248000 -- (-31789.728) (-31771.786) [-31771.113] (-31783.838) * (-31799.363) [-31767.036] (-31778.200) (-31785.565) -- 2:39:32
      2249000 -- (-31807.419) [-31752.486] (-31754.356) (-31767.478) * (-31776.332) (-31765.399) (-31773.469) [-31766.527] -- 2:39:27
      2250000 -- (-31816.305) [-31758.492] (-31770.503) (-31781.948) * (-31777.100) (-31778.929) (-31786.603) [-31764.773] -- 2:39:25

      Average standard deviation of split frequencies: 0.015222

      2251000 -- (-31836.185) (-31776.140) [-31787.915] (-31797.705) * (-31786.251) (-31755.395) (-31761.780) [-31750.838] -- 2:39:21
      2252000 -- (-31836.987) (-31781.168) (-31792.388) [-31781.988] * (-31798.019) (-31758.893) (-31768.605) [-31754.751] -- 2:39:18
      2253000 -- (-31826.904) (-31770.719) (-31793.470) [-31791.360] * (-31815.569) [-31752.794] (-31799.731) (-31749.222) -- 2:39:15
      2254000 -- (-31792.526) [-31773.549] (-31791.725) (-31788.927) * (-31824.140) [-31750.974] (-31787.645) (-31748.203) -- 2:39:11
      2255000 -- (-31785.079) (-31766.814) (-31783.131) [-31761.760] * (-31802.857) [-31743.031] (-31809.642) (-31753.428) -- 2:39:08

      Average standard deviation of split frequencies: 0.015186

      2256000 -- [-31763.687] (-31777.377) (-31800.848) (-31752.871) * (-31794.842) [-31748.692] (-31802.380) (-31751.241) -- 2:39:04
      2257000 -- (-31772.874) (-31779.533) (-31776.660) [-31760.841] * (-31800.049) [-31761.456] (-31781.321) (-31751.778) -- 2:39:01
      2258000 -- (-31775.664) (-31802.177) (-31805.214) [-31743.369] * (-31790.881) (-31749.942) (-31808.265) [-31752.113] -- 2:38:57
      2259000 -- [-31767.403] (-31790.726) (-31782.242) (-31744.735) * (-31789.303) (-31743.410) (-31783.674) [-31757.453] -- 2:38:54
      2260000 -- (-31775.714) [-31760.415] (-31773.608) (-31770.810) * (-31788.734) [-31751.250] (-31774.770) (-31759.324) -- 2:38:50

      Average standard deviation of split frequencies: 0.015165

      2261000 -- [-31761.196] (-31766.274) (-31805.326) (-31779.406) * (-31799.216) [-31743.444] (-31797.179) (-31759.167) -- 2:38:47
      2262000 -- [-31753.102] (-31769.574) (-31799.292) (-31773.249) * (-31812.292) [-31737.582] (-31785.180) (-31751.347) -- 2:38:43
      2263000 -- (-31780.448) (-31782.653) (-31769.190) [-31760.820] * (-31804.896) [-31739.076] (-31767.317) (-31762.102) -- 2:38:40
      2264000 -- (-31786.964) (-31773.825) (-31796.978) [-31763.372] * (-31796.103) (-31754.114) (-31780.998) [-31740.225] -- 2:38:36
      2265000 -- (-31797.227) (-31769.071) (-31784.727) [-31780.909] * (-31803.957) [-31760.245] (-31770.768) (-31766.735) -- 2:38:33

      Average standard deviation of split frequencies: 0.015194

      2266000 -- (-31805.622) [-31758.808] (-31778.535) (-31803.658) * (-31797.185) (-31764.314) (-31781.005) [-31757.677] -- 2:38:29
      2267000 -- (-31805.085) [-31749.780] (-31760.971) (-31811.520) * (-31784.756) (-31769.730) (-31783.078) [-31767.117] -- 2:38:25
      2268000 -- (-31804.262) [-31739.061] (-31747.467) (-31806.632) * (-31771.250) [-31758.352] (-31768.345) (-31774.104) -- 2:38:22
      2269000 -- (-31770.776) [-31747.172] (-31757.432) (-31783.101) * [-31766.387] (-31758.010) (-31788.565) (-31765.756) -- 2:38:18
      2270000 -- (-31756.210) (-31754.863) [-31772.192] (-31781.800) * (-31797.841) [-31766.017] (-31791.521) (-31778.138) -- 2:38:16

      Average standard deviation of split frequencies: 0.015140

      2271000 -- (-31751.070) [-31756.769] (-31771.708) (-31804.260) * (-31816.254) (-31771.723) (-31785.346) [-31762.741] -- 2:38:12
      2272000 -- [-31746.636] (-31755.767) (-31770.889) (-31776.740) * (-31804.865) (-31773.946) (-31777.337) [-31768.783] -- 2:38:09
      2273000 -- (-31741.433) [-31770.737] (-31788.193) (-31791.757) * (-31805.471) [-31766.300] (-31785.512) (-31768.509) -- 2:38:05
      2274000 -- [-31750.075] (-31770.732) (-31812.185) (-31773.138) * (-31784.066) [-31748.482] (-31788.847) (-31778.430) -- 2:38:02
      2275000 -- (-31749.954) (-31778.601) (-31815.757) [-31768.701] * (-31811.342) (-31766.815) (-31779.540) [-31758.619] -- 2:37:58

      Average standard deviation of split frequencies: 0.014790

      2276000 -- [-31763.044] (-31801.460) (-31795.237) (-31757.433) * (-31811.356) (-31772.351) [-31770.563] (-31776.269) -- 2:37:54
      2277000 -- (-31773.592) (-31798.470) (-31791.135) [-31762.401] * (-31807.302) [-31770.071] (-31771.516) (-31778.075) -- 2:37:51
      2278000 -- [-31751.040] (-31792.686) (-31776.426) (-31765.105) * (-31793.604) [-31763.821] (-31760.031) (-31764.910) -- 2:37:47
      2279000 -- (-31766.516) (-31789.199) (-31769.249) [-31772.745] * (-31803.760) (-31769.544) [-31741.708] (-31771.047) -- 2:37:44
      2280000 -- [-31748.115] (-31781.932) (-31774.783) (-31776.332) * (-31802.085) (-31771.473) [-31757.605] (-31785.680) -- 2:37:40

      Average standard deviation of split frequencies: 0.014846

      2281000 -- [-31742.013] (-31775.010) (-31762.701) (-31770.504) * (-31777.303) [-31757.476] (-31783.074) (-31788.138) -- 2:37:37
      2282000 -- [-31747.060] (-31767.634) (-31767.376) (-31751.542) * (-31792.547) (-31761.455) (-31818.019) [-31753.591] -- 2:37:34
      2283000 -- [-31765.032] (-31780.846) (-31762.100) (-31781.398) * (-31767.050) [-31751.598] (-31791.259) (-31734.958) -- 2:37:30
      2284000 -- [-31746.135] (-31775.119) (-31778.649) (-31780.981) * (-31769.312) [-31740.232] (-31772.385) (-31742.195) -- 2:37:27
      2285000 -- (-31772.880) [-31762.458] (-31784.793) (-31777.308) * (-31776.952) [-31750.101] (-31791.142) (-31763.301) -- 2:37:23

      Average standard deviation of split frequencies: 0.014902

      2286000 -- (-31770.810) [-31758.236] (-31794.220) (-31766.817) * (-31781.491) [-31737.624] (-31794.802) (-31746.649) -- 2:37:20
      2287000 -- (-31769.394) [-31754.366] (-31787.486) (-31763.860) * (-31788.768) (-31749.459) (-31790.123) [-31746.342] -- 2:37:16
      2288000 -- (-31777.207) [-31765.179] (-31787.566) (-31767.146) * (-31796.805) (-31751.678) (-31798.155) [-31752.264] -- 2:37:13
      2289000 -- (-31774.691) [-31760.199] (-31773.589) (-31790.021) * (-31801.890) (-31772.758) (-31785.961) [-31740.058] -- 2:37:09
      2290000 -- (-31761.970) [-31762.904] (-31781.277) (-31794.263) * (-31820.098) (-31768.481) (-31789.486) [-31750.844] -- 2:37:07

      Average standard deviation of split frequencies: 0.014949

      2291000 -- [-31745.249] (-31776.555) (-31781.510) (-31795.110) * (-31809.215) (-31771.231) (-31763.495) [-31762.322] -- 2:37:02
      2292000 -- (-31750.352) (-31783.246) [-31743.354] (-31803.539) * (-31806.046) (-31767.795) (-31754.703) [-31765.522] -- 2:37:00
      2293000 -- (-31771.963) (-31784.840) [-31731.420] (-31774.626) * (-31823.922) (-31785.402) [-31758.006] (-31764.584) -- 2:36:56
      2294000 -- (-31769.038) (-31790.668) [-31732.968] (-31803.516) * (-31809.216) (-31778.750) (-31761.816) [-31763.932] -- 2:36:53
      2295000 -- (-31769.408) (-31771.856) [-31742.217] (-31773.820) * (-31780.237) (-31767.050) (-31778.094) [-31740.988] -- 2:36:49

      Average standard deviation of split frequencies: 0.014931

      2296000 -- (-31788.259) (-31784.229) [-31760.008] (-31784.419) * (-31774.038) (-31787.761) (-31769.235) [-31734.058] -- 2:36:46
      2297000 -- (-31791.367) (-31772.105) [-31766.552] (-31765.868) * (-31762.695) (-31777.455) (-31794.280) [-31718.499] -- 2:36:42
      2298000 -- (-31808.256) (-31783.356) (-31771.434) [-31761.397] * (-31768.716) (-31775.094) (-31798.829) [-31731.720] -- 2:36:38
      2299000 -- (-31812.685) (-31771.441) (-31753.716) [-31762.724] * (-31767.386) (-31785.945) (-31788.640) [-31740.489] -- 2:36:35
      2300000 -- (-31816.155) [-31751.380] (-31763.618) (-31774.002) * (-31776.088) (-31781.000) (-31799.536) [-31740.067] -- 2:36:31

      Average standard deviation of split frequencies: 0.014955

      2301000 -- (-31784.453) [-31756.816] (-31764.149) (-31796.507) * (-31772.555) (-31774.011) (-31793.189) [-31738.664] -- 2:36:28
      2302000 -- (-31780.093) (-31756.355) [-31757.279] (-31801.622) * (-31771.736) (-31792.860) (-31788.516) [-31732.566] -- 2:36:24
      2303000 -- [-31755.047] (-31774.711) (-31773.377) (-31820.898) * (-31759.631) (-31805.996) (-31790.027) [-31737.403] -- 2:36:21
      2304000 -- [-31737.123] (-31765.411) (-31784.020) (-31817.663) * (-31759.739) (-31805.343) (-31786.155) [-31743.033] -- 2:36:17
      2305000 -- [-31732.729] (-31758.708) (-31800.715) (-31806.489) * (-31765.728) (-31799.334) (-31784.560) [-31751.752] -- 2:36:14

      Average standard deviation of split frequencies: 0.014923

      2306000 -- [-31745.195] (-31756.255) (-31793.049) (-31813.666) * [-31756.627] (-31787.471) (-31781.461) (-31751.909) -- 2:36:10
      2307000 -- [-31748.718] (-31748.731) (-31792.923) (-31790.850) * [-31742.673] (-31788.723) (-31805.912) (-31760.124) -- 2:36:07
      2308000 -- (-31762.214) [-31754.030] (-31775.648) (-31806.311) * [-31744.873] (-31779.746) (-31796.197) (-31768.912) -- 2:36:03
      2309000 -- [-31765.673] (-31761.743) (-31763.080) (-31826.185) * [-31757.054] (-31779.517) (-31757.976) (-31763.518) -- 2:36:00
      2310000 -- (-31796.770) (-31754.666) [-31761.149] (-31828.932) * (-31758.255) (-31793.512) [-31754.469] (-31757.411) -- 2:35:56

      Average standard deviation of split frequencies: 0.014906

      2311000 -- (-31807.805) (-31766.123) [-31752.786] (-31830.608) * [-31757.599] (-31778.868) (-31772.637) (-31780.857) -- 2:35:53
      2312000 -- (-31783.430) (-31778.458) [-31753.716] (-31818.025) * (-31786.634) (-31787.388) [-31751.826] (-31774.757) -- 2:35:49
      2313000 -- (-31772.208) (-31768.108) [-31741.155] (-31807.709) * (-31798.259) (-31796.952) [-31747.064] (-31782.675) -- 2:35:45
      2314000 -- (-31770.060) (-31787.740) [-31754.872] (-31804.091) * (-31771.107) [-31780.477] (-31760.522) (-31778.669) -- 2:35:42
      2315000 -- (-31769.086) (-31805.718) [-31736.216] (-31812.451) * (-31785.578) (-31769.519) [-31753.532] (-31776.921) -- 2:35:38

      Average standard deviation of split frequencies: 0.014918

      2316000 -- [-31769.058] (-31790.795) (-31735.064) (-31815.069) * (-31775.630) (-31785.036) [-31744.233] (-31777.286) -- 2:35:36
      2317000 -- (-31804.535) (-31804.570) [-31744.660] (-31797.860) * (-31774.900) (-31768.803) [-31751.734] (-31785.783) -- 2:35:32
      2318000 -- (-31764.764) (-31787.354) [-31737.413] (-31775.109) * (-31771.009) [-31751.425] (-31754.920) (-31811.969) -- 2:35:29
      2319000 -- (-31779.708) (-31774.653) [-31740.474] (-31769.180) * (-31789.541) (-31739.440) [-31736.863] (-31783.533) -- 2:35:25
      2320000 -- (-31784.297) (-31789.373) [-31753.137] (-31774.623) * (-31802.922) [-31743.163] (-31767.287) (-31778.864) -- 2:35:22

      Average standard deviation of split frequencies: 0.014803

      2321000 -- (-31752.967) (-31794.744) (-31772.548) [-31760.565] * (-31799.152) [-31750.414] (-31776.059) (-31783.203) -- 2:35:18
      2322000 -- (-31759.417) (-31773.148) (-31763.227) [-31776.751] * (-31789.650) (-31772.038) [-31751.639] (-31796.134) -- 2:35:15
      2323000 -- (-31780.409) (-31764.157) [-31758.002] (-31773.468) * (-31772.858) [-31775.499] (-31793.662) (-31773.220) -- 2:35:11
      2324000 -- (-31762.240) (-31758.945) [-31739.151] (-31771.606) * (-31773.607) [-31750.336] (-31780.425) (-31770.642) -- 2:35:08
      2325000 -- (-31791.159) [-31745.367] (-31761.669) (-31782.487) * (-31776.677) [-31737.049] (-31791.810) (-31760.745) -- 2:35:04

      Average standard deviation of split frequencies: 0.014801

      2326000 -- (-31773.210) [-31749.103] (-31743.609) (-31774.441) * (-31802.120) [-31738.343] (-31778.897) (-31748.030) -- 2:35:01
      2327000 -- [-31752.977] (-31748.942) (-31762.976) (-31779.412) * (-31816.795) (-31742.654) (-31769.191) [-31759.597] -- 2:34:57
      2328000 -- (-31751.780) [-31757.869] (-31771.011) (-31771.409) * (-31805.954) [-31743.324] (-31777.930) (-31757.075) -- 2:34:54
      2329000 -- [-31736.604] (-31784.453) (-31757.639) (-31779.472) * (-31803.066) [-31740.139] (-31785.267) (-31751.248) -- 2:34:50
      2330000 -- [-31737.252] (-31792.288) (-31757.756) (-31781.762) * (-31799.137) [-31744.679] (-31792.708) (-31749.551) -- 2:34:47

      Average standard deviation of split frequencies: 0.014953

      2331000 -- [-31730.685] (-31785.279) (-31781.530) (-31759.838) * (-31787.791) (-31758.021) (-31796.619) [-31750.000] -- 2:34:43
      2332000 -- [-31741.863] (-31750.872) (-31780.221) (-31760.426) * (-31816.091) (-31771.862) (-31771.822) [-31755.572] -- 2:34:40
      2333000 -- [-31743.536] (-31763.432) (-31781.249) (-31757.050) * (-31789.054) (-31785.678) [-31756.783] (-31767.046) -- 2:34:36
      2334000 -- [-31740.346] (-31768.191) (-31776.377) (-31752.017) * (-31781.543) (-31761.275) [-31753.886] (-31758.131) -- 2:34:33
      2335000 -- [-31751.203] (-31771.137) (-31788.739) (-31777.749) * (-31807.115) (-31770.656) (-31752.553) [-31756.467] -- 2:34:29

      Average standard deviation of split frequencies: 0.015031

      2336000 -- [-31750.923] (-31768.566) (-31783.066) (-31784.624) * (-31814.362) (-31768.137) [-31755.293] (-31753.835) -- 2:34:26
      2337000 -- (-31745.295) [-31761.054] (-31773.357) (-31815.289) * (-31813.271) (-31778.851) (-31764.243) [-31743.598] -- 2:34:22
      2338000 -- (-31770.491) (-31776.335) [-31770.546] (-31790.487) * (-31794.966) [-31760.726] (-31780.624) (-31742.985) -- 2:34:20
      2339000 -- [-31740.895] (-31773.456) (-31771.230) (-31811.323) * (-31775.752) (-31806.460) (-31787.282) [-31752.028] -- 2:34:16
      2340000 -- [-31754.767] (-31797.427) (-31785.804) (-31781.928) * (-31766.877) (-31799.917) (-31785.301) [-31758.377] -- 2:34:13

      Average standard deviation of split frequencies: 0.015162

      2341000 -- [-31739.844] (-31778.341) (-31774.443) (-31776.004) * [-31764.844] (-31794.499) (-31798.150) (-31749.496) -- 2:34:09
      2342000 -- [-31740.208] (-31763.956) (-31813.728) (-31766.207) * [-31743.260] (-31790.123) (-31794.215) (-31765.998) -- 2:34:06
      2343000 -- [-31734.592] (-31779.304) (-31820.443) (-31747.407) * (-31768.294) (-31769.113) (-31795.268) [-31767.787] -- 2:34:02
      2344000 -- [-31740.481] (-31799.209) (-31828.162) (-31760.473) * (-31789.419) [-31762.077] (-31785.227) (-31754.710) -- 2:33:59
      2345000 -- (-31748.756) [-31774.985] (-31802.110) (-31781.193) * (-31791.439) (-31784.864) (-31779.668) [-31755.463] -- 2:33:55

      Average standard deviation of split frequencies: 0.015315

      2346000 -- [-31759.198] (-31795.735) (-31775.112) (-31795.614) * [-31767.077] (-31774.666) (-31769.457) (-31743.808) -- 2:33:51
      2347000 -- [-31754.530] (-31786.541) (-31764.910) (-31785.076) * (-31785.430) (-31758.687) (-31773.655) [-31750.629] -- 2:33:48
      2348000 -- (-31768.391) (-31791.357) [-31758.956] (-31764.417) * (-31790.672) [-31748.544] (-31768.133) (-31762.170) -- 2:33:44
      2349000 -- (-31795.737) (-31803.874) (-31747.515) [-31756.254] * (-31810.083) (-31758.908) (-31758.471) [-31737.970] -- 2:33:41
      2350000 -- (-31754.866) (-31793.078) (-31754.912) [-31747.981] * (-31797.148) (-31769.604) (-31777.686) [-31746.089] -- 2:33:37

      Average standard deviation of split frequencies: 0.015411

      2351000 -- (-31775.979) (-31789.399) [-31766.004] (-31760.538) * (-31789.042) (-31796.938) (-31759.653) [-31757.322] -- 2:33:34
      2352000 -- (-31777.932) (-31792.382) [-31755.008] (-31765.670) * (-31790.993) (-31769.186) (-31764.332) [-31741.206] -- 2:33:30
      2353000 -- (-31775.323) (-31789.750) [-31743.568] (-31767.962) * (-31799.961) [-31776.038] (-31775.673) (-31780.196) -- 2:33:27
      2354000 -- (-31754.597) (-31796.531) [-31748.799] (-31790.164) * (-31779.187) [-31761.637] (-31777.883) (-31779.763) -- 2:33:23
      2355000 -- (-31762.232) (-31768.437) [-31738.882] (-31793.654) * (-31801.624) [-31764.729] (-31784.760) (-31789.193) -- 2:33:20

      Average standard deviation of split frequencies: 0.015260

      2356000 -- (-31770.067) (-31795.282) [-31744.522] (-31804.595) * (-31818.102) [-31743.478] (-31782.089) (-31792.894) -- 2:33:16
      2357000 -- (-31779.920) (-31759.006) [-31738.835] (-31770.519) * (-31778.374) (-31747.860) [-31758.411] (-31781.847) -- 2:33:13
      2358000 -- (-31776.995) (-31763.393) [-31734.457] (-31790.732) * (-31769.556) [-31758.905] (-31763.241) (-31789.977) -- 2:33:09
      2359000 -- (-31780.452) (-31757.378) [-31731.789] (-31802.948) * (-31773.637) [-31741.726] (-31782.951) (-31806.811) -- 2:33:06
      2360000 -- (-31779.510) (-31758.248) [-31741.304] (-31788.081) * (-31771.054) [-31745.883] (-31793.275) (-31790.437) -- 2:33:02

      Average standard deviation of split frequencies: 0.015147

      2361000 -- (-31778.606) [-31752.249] (-31758.342) (-31778.949) * (-31771.770) [-31730.634] (-31773.576) (-31789.043) -- 2:33:00
      2362000 -- (-31779.822) (-31751.744) [-31750.776] (-31781.238) * (-31773.979) [-31734.625] (-31804.451) (-31786.836) -- 2:32:56
      2363000 -- (-31782.014) (-31751.530) [-31753.338] (-31798.917) * (-31791.779) [-31753.731] (-31794.639) (-31765.656) -- 2:32:53
      2364000 -- (-31779.548) [-31756.591] (-31748.529) (-31784.340) * (-31796.207) (-31763.531) (-31803.785) [-31766.266] -- 2:32:49
      2365000 -- (-31768.721) (-31765.690) [-31748.302] (-31801.920) * (-31785.256) [-31760.616] (-31756.552) (-31771.271) -- 2:32:46

      Average standard deviation of split frequencies: 0.015163

      2366000 -- (-31781.681) (-31749.140) [-31741.985] (-31809.599) * (-31809.605) [-31750.847] (-31764.688) (-31773.202) -- 2:32:42
      2367000 -- (-31793.216) (-31754.208) [-31729.117] (-31815.819) * (-31807.213) (-31752.603) (-31771.385) [-31777.008] -- 2:32:38
      2368000 -- (-31768.695) [-31746.859] (-31736.501) (-31816.124) * (-31793.524) [-31754.204] (-31765.731) (-31782.698) -- 2:32:35
      2369000 -- (-31784.759) (-31773.964) [-31769.241] (-31806.835) * (-31794.929) [-31748.381] (-31790.292) (-31795.086) -- 2:32:31
      2370000 -- (-31789.007) (-31773.071) [-31769.778] (-31781.622) * [-31772.232] (-31766.039) (-31781.432) (-31802.516) -- 2:32:28

      Average standard deviation of split frequencies: 0.014932

      2371000 -- (-31783.208) (-31776.524) [-31749.942] (-31780.111) * (-31765.459) [-31749.685] (-31774.345) (-31766.932) -- 2:32:25
      2372000 -- [-31765.361] (-31767.374) (-31748.983) (-31783.493) * (-31783.792) [-31738.142] (-31778.794) (-31790.663) -- 2:32:21
      2373000 -- (-31791.114) (-31777.165) [-31740.599] (-31805.240) * (-31783.322) [-31738.588] (-31799.044) (-31769.905) -- 2:32:18
      2374000 -- (-31743.595) [-31753.274] (-31768.505) (-31788.033) * (-31765.319) [-31746.492] (-31796.432) (-31766.867) -- 2:32:14
      2375000 -- [-31750.897] (-31758.121) (-31767.371) (-31812.955) * (-31753.161) (-31766.813) (-31797.353) [-31767.373] -- 2:32:11

      Average standard deviation of split frequencies: 0.014733

      2376000 -- (-31771.745) [-31749.399] (-31784.697) (-31778.564) * (-31765.809) [-31780.956] (-31776.768) (-31754.271) -- 2:32:07
      2377000 -- (-31769.690) [-31744.266] (-31754.969) (-31780.578) * (-31777.045) (-31779.469) [-31766.733] (-31757.745) -- 2:32:03
      2378000 -- (-31772.642) (-31745.953) [-31749.875] (-31778.935) * (-31807.817) [-31764.844] (-31776.924) (-31760.102) -- 2:32:00
      2379000 -- (-31771.345) (-31795.784) [-31745.216] (-31779.373) * (-31792.075) [-31747.188] (-31825.937) (-31759.816) -- 2:31:56
      2380000 -- (-31780.858) (-31795.594) [-31738.528] (-31756.343) * (-31784.649) (-31752.478) (-31802.438) [-31751.766] -- 2:31:53

      Average standard deviation of split frequencies: 0.014689

      2381000 -- (-31796.829) (-31790.603) [-31754.959] (-31768.338) * (-31783.255) (-31765.525) (-31810.344) [-31756.427] -- 2:31:49
      2382000 -- (-31798.261) (-31798.562) [-31753.638] (-31764.840) * (-31782.068) (-31766.308) (-31800.066) [-31749.144] -- 2:31:46
      2383000 -- (-31791.571) (-31775.249) [-31750.051] (-31766.931) * (-31784.841) (-31793.270) (-31765.870) [-31750.693] -- 2:31:42
      2384000 -- (-31783.498) (-31778.340) [-31754.079] (-31776.949) * (-31781.506) (-31770.738) (-31772.252) [-31753.364] -- 2:31:38
      2385000 -- (-31780.396) [-31763.584] (-31754.337) (-31782.425) * (-31781.716) (-31776.076) (-31768.418) [-31752.924] -- 2:31:36

      Average standard deviation of split frequencies: 0.014745

      2386000 -- (-31798.664) [-31748.266] (-31761.801) (-31771.504) * (-31776.858) (-31794.015) (-31767.137) [-31750.819] -- 2:31:32
      2387000 -- (-31809.522) (-31754.689) [-31756.553] (-31767.105) * (-31759.885) (-31759.189) (-31778.614) [-31745.558] -- 2:31:29
      2388000 -- (-31787.717) [-31742.980] (-31750.617) (-31778.910) * (-31750.559) [-31743.608] (-31785.490) (-31772.070) -- 2:31:25
      2389000 -- (-31767.021) (-31758.805) [-31737.296] (-31773.373) * (-31757.674) [-31747.043] (-31781.483) (-31757.046) -- 2:31:22
      2390000 -- (-31775.008) (-31753.318) [-31743.477] (-31791.205) * (-31760.271) (-31751.275) (-31798.272) [-31753.774] -- 2:31:18

      Average standard deviation of split frequencies: 0.014710

      2391000 -- (-31778.527) (-31743.636) [-31739.423] (-31793.054) * (-31767.725) (-31765.563) (-31801.058) [-31752.593] -- 2:31:15
      2392000 -- (-31766.306) [-31762.298] (-31751.419) (-31809.086) * (-31769.166) (-31756.313) (-31796.136) [-31759.127] -- 2:31:11
      2393000 -- (-31762.315) (-31748.718) [-31751.219] (-31779.971) * (-31801.883) (-31788.971) (-31810.631) [-31755.751] -- 2:31:08
      2394000 -- (-31772.704) (-31784.214) [-31771.281] (-31776.690) * (-31779.910) (-31788.311) (-31806.460) [-31744.759] -- 2:31:04
      2395000 -- (-31776.657) (-31782.398) (-31765.695) [-31754.310] * (-31785.246) (-31778.312) (-31794.882) [-31734.176] -- 2:31:00

      Average standard deviation of split frequencies: 0.014758

      2396000 -- (-31770.919) (-31781.108) [-31749.835] (-31764.779) * (-31796.402) (-31763.714) (-31787.751) [-31744.222] -- 2:30:57
      2397000 -- (-31804.357) (-31787.531) (-31770.151) [-31763.932] * (-31766.877) (-31783.799) (-31810.798) [-31747.211] -- 2:30:53
      2398000 -- (-31779.329) [-31759.250] (-31770.091) (-31758.206) * (-31791.100) (-31788.768) (-31788.078) [-31744.223] -- 2:30:50
      2399000 -- (-31777.548) [-31759.317] (-31775.318) (-31779.604) * (-31766.737) (-31780.962) (-31769.182) [-31748.704] -- 2:30:46
      2400000 -- (-31771.884) [-31746.936] (-31782.302) (-31772.999) * (-31770.418) (-31779.685) [-31763.490] (-31750.220) -- 2:30:43

      Average standard deviation of split frequencies: 0.014778

      2401000 -- (-31762.223) [-31735.274] (-31803.471) (-31796.497) * (-31770.790) (-31782.456) (-31765.740) [-31758.723] -- 2:30:39
      2402000 -- (-31766.389) [-31744.173] (-31795.703) (-31775.676) * (-31770.040) [-31762.320] (-31774.892) (-31752.659) -- 2:30:36
      2403000 -- (-31777.514) [-31763.748] (-31797.724) (-31776.289) * (-31766.943) (-31774.404) (-31800.808) [-31747.247] -- 2:30:32
      2404000 -- (-31775.009) [-31742.815] (-31792.443) (-31777.868) * (-31735.869) (-31762.343) (-31795.577) [-31738.425] -- 2:30:29
      2405000 -- (-31771.121) [-31744.771] (-31801.277) (-31775.827) * [-31747.726] (-31771.788) (-31799.843) (-31757.917) -- 2:30:25

      Average standard deviation of split frequencies: 0.014781

      2406000 -- (-31766.852) [-31737.616] (-31781.946) (-31786.875) * (-31752.631) (-31777.209) (-31791.046) [-31743.789] -- 2:30:21
      2407000 -- (-31772.827) [-31745.916] (-31806.018) (-31760.640) * (-31762.798) (-31765.358) [-31762.724] (-31780.041) -- 2:30:18
      2408000 -- (-31781.836) [-31744.006] (-31828.513) (-31771.514) * (-31764.074) (-31776.647) [-31776.182] (-31784.484) -- 2:30:14
      2409000 -- (-31796.547) [-31739.381] (-31784.939) (-31784.575) * (-31760.086) (-31790.270) (-31757.468) [-31763.157] -- 2:30:12
      2410000 -- (-31810.383) [-31748.241] (-31781.027) (-31762.805) * (-31784.913) (-31786.029) [-31758.114] (-31761.752) -- 2:30:08

      Average standard deviation of split frequencies: 0.014718

      2411000 -- (-31796.091) [-31740.313] (-31763.500) (-31766.282) * (-31768.628) (-31784.399) [-31746.809] (-31750.568) -- 2:30:05
      2412000 -- (-31782.635) [-31737.155] (-31763.559) (-31764.866) * (-31772.001) (-31780.876) [-31734.811] (-31769.971) -- 2:30:01
      2413000 -- (-31770.786) [-31727.043] (-31773.736) (-31763.994) * (-31775.896) (-31780.424) [-31742.260] (-31753.810) -- 2:29:58
      2414000 -- (-31802.219) [-31727.535] (-31779.334) (-31771.131) * (-31789.407) [-31782.539] (-31751.430) (-31754.504) -- 2:29:54
      2415000 -- (-31769.727) [-31730.274] (-31795.246) (-31774.141) * (-31774.741) (-31820.752) (-31742.125) [-31740.108] -- 2:29:50

      Average standard deviation of split frequencies: 0.014544

      2416000 -- (-31785.198) [-31744.148] (-31790.873) (-31767.659) * (-31750.605) (-31807.726) [-31749.810] (-31749.516) -- 2:29:47
      2417000 -- (-31802.163) [-31749.232] (-31778.301) (-31759.756) * (-31769.399) (-31789.463) (-31758.134) [-31750.848] -- 2:29:43
      2418000 -- (-31787.542) [-31741.122] (-31770.710) (-31761.904) * (-31776.770) (-31773.167) (-31785.587) [-31752.353] -- 2:29:40
      2419000 -- (-31786.025) (-31757.855) (-31771.282) [-31791.566] * (-31766.327) (-31781.203) [-31747.552] (-31768.657) -- 2:29:36
      2420000 -- (-31769.730) [-31748.702] (-31775.293) (-31790.583) * [-31751.012] (-31789.767) (-31748.784) (-31773.174) -- 2:29:33

      Average standard deviation of split frequencies: 0.014523

      2421000 -- (-31781.159) [-31748.124] (-31798.800) (-31785.893) * (-31744.421) (-31778.032) [-31748.593] (-31783.202) -- 2:29:29
      2422000 -- (-31772.031) [-31765.491] (-31788.286) (-31787.133) * [-31745.388] (-31783.125) (-31747.267) (-31771.356) -- 2:29:26
      2423000 -- (-31809.162) (-31773.342) [-31773.743] (-31782.802) * [-31736.808] (-31781.803) (-31755.951) (-31755.776) -- 2:29:22
      2424000 -- (-31782.398) [-31756.383] (-31776.950) (-31794.255) * (-31759.217) (-31785.816) [-31769.910] (-31776.910) -- 2:29:19
      2425000 -- (-31795.897) [-31760.396] (-31778.828) (-31781.072) * (-31771.267) [-31766.242] (-31764.219) (-31774.095) -- 2:29:15

      Average standard deviation of split frequencies: 0.014384

      2426000 -- (-31801.462) (-31767.341) [-31749.344] (-31763.544) * [-31742.024] (-31779.220) (-31769.449) (-31779.932) -- 2:29:11
      2427000 -- (-31794.330) (-31746.863) (-31756.771) [-31748.920] * [-31758.866] (-31791.582) (-31768.962) (-31766.133) -- 2:29:08
      2428000 -- (-31794.453) (-31747.017) (-31773.927) [-31755.936] * [-31760.981] (-31768.257) (-31779.187) (-31776.193) -- 2:29:04
      2429000 -- (-31775.895) (-31725.536) (-31769.062) [-31767.292] * [-31751.877] (-31758.961) (-31772.351) (-31792.169) -- 2:29:01
      2430000 -- (-31775.805) [-31723.982] (-31786.613) (-31765.536) * (-31756.391) [-31747.590] (-31762.203) (-31776.840) -- 2:28:57

      Average standard deviation of split frequencies: 0.014231

      2431000 -- (-31765.102) [-31750.031] (-31770.392) (-31755.211) * (-31751.192) (-31793.203) [-31753.572] (-31779.637) -- 2:28:54
      2432000 -- (-31790.204) (-31767.031) (-31764.417) [-31759.778] * [-31745.445] (-31775.448) (-31766.655) (-31771.996) -- 2:28:50
      2433000 -- (-31789.920) [-31755.021] (-31759.536) (-31760.342) * (-31749.844) (-31769.004) [-31749.903] (-31787.017) -- 2:28:48
      2434000 -- (-31790.769) (-31756.764) (-31767.253) [-31752.523] * (-31750.898) (-31768.955) [-31752.667] (-31788.854) -- 2:28:44
      2435000 -- (-31786.129) (-31755.797) (-31763.148) [-31721.030] * (-31765.030) (-31765.097) [-31755.673] (-31787.261) -- 2:28:41

      Average standard deviation of split frequencies: 0.014173

      2436000 -- (-31764.438) (-31767.192) [-31753.799] (-31744.906) * (-31771.851) (-31753.119) [-31749.632] (-31796.714) -- 2:28:37
      2437000 -- (-31746.077) (-31766.767) (-31767.748) [-31755.945] * (-31769.580) (-31766.935) [-31753.895] (-31831.410) -- 2:28:34
      2438000 -- [-31748.797] (-31789.204) (-31776.371) (-31760.523) * (-31769.673) [-31758.796] (-31750.858) (-31815.957) -- 2:28:30
      2439000 -- [-31737.751] (-31773.827) (-31771.722) (-31747.756) * (-31764.179) (-31778.475) [-31744.592] (-31797.861) -- 2:28:26
      2440000 -- (-31757.681) (-31773.088) [-31764.625] (-31742.014) * (-31773.706) (-31786.066) [-31746.113] (-31760.875) -- 2:28:23

      Average standard deviation of split frequencies: 0.014210

      2441000 -- (-31773.064) (-31777.671) [-31755.767] (-31754.079) * (-31791.819) (-31778.502) [-31773.956] (-31776.393) -- 2:28:19
      2442000 -- (-31789.306) (-31776.992) (-31757.526) [-31745.878] * (-31790.461) (-31763.352) [-31761.694] (-31772.231) -- 2:28:16
      2443000 -- (-31790.538) (-31775.081) (-31771.309) [-31748.980] * (-31791.275) [-31748.978] (-31755.250) (-31769.702) -- 2:28:12
      2444000 -- (-31807.287) (-31776.133) (-31773.706) [-31746.688] * (-31764.159) [-31760.967] (-31761.985) (-31749.819) -- 2:28:08
      2445000 -- (-31818.372) (-31774.831) (-31768.886) [-31746.032] * (-31784.864) (-31753.857) [-31776.267] (-31760.136) -- 2:28:05

      Average standard deviation of split frequencies: 0.014092

      2446000 -- (-31816.137) [-31756.971] (-31784.608) (-31753.887) * (-31778.445) [-31747.046] (-31784.664) (-31768.646) -- 2:28:01
      2447000 -- (-31807.540) (-31762.739) (-31784.413) [-31771.388] * (-31793.252) (-31753.754) (-31809.745) [-31763.665] -- 2:27:58
      2448000 -- (-31808.562) (-31756.411) (-31792.409) [-31751.614] * (-31767.077) [-31761.736] (-31815.035) (-31747.419) -- 2:27:54
      2449000 -- (-31799.757) [-31756.823] (-31802.508) (-31762.241) * (-31764.006) (-31764.848) (-31799.212) [-31751.500] -- 2:27:51
      2450000 -- (-31785.621) (-31743.296) (-31813.861) [-31727.971] * (-31773.444) (-31767.181) (-31792.394) [-31753.144] -- 2:27:47

      Average standard deviation of split frequencies: 0.014053

      2451000 -- (-31796.057) [-31739.761] (-31801.983) (-31739.163) * (-31753.433) (-31775.732) (-31811.705) [-31752.675] -- 2:27:44
      2452000 -- (-31810.109) [-31745.727] (-31792.947) (-31755.438) * (-31757.496) (-31794.433) (-31808.632) [-31759.281] -- 2:27:40
      2453000 -- (-31811.936) (-31741.580) (-31776.825) [-31749.600] * (-31758.172) [-31754.100] (-31783.825) (-31768.594) -- 2:27:37
      2454000 -- (-31797.432) [-31745.189] (-31773.113) (-31759.246) * [-31744.012] (-31750.159) (-31762.461) (-31774.418) -- 2:27:33
      2455000 -- (-31787.486) (-31750.262) (-31787.998) [-31752.743] * [-31736.731] (-31746.724) (-31772.683) (-31788.099) -- 2:27:29

      Average standard deviation of split frequencies: 0.014011

      2456000 -- (-31794.750) [-31738.611] (-31800.628) (-31742.195) * (-31745.535) [-31751.625] (-31755.909) (-31804.436) -- 2:27:27
      2457000 -- (-31788.602) [-31758.722] (-31782.447) (-31745.232) * [-31752.796] (-31774.028) (-31771.511) (-31792.046) -- 2:27:23
      2458000 -- (-31774.073) (-31774.559) (-31786.889) [-31744.777] * [-31749.719] (-31798.503) (-31763.740) (-31757.500) -- 2:27:20
      2459000 -- (-31777.338) (-31776.620) (-31786.122) [-31743.750] * [-31733.515] (-31787.489) (-31780.898) (-31752.154) -- 2:27:16
      2460000 -- (-31782.671) (-31780.775) (-31767.296) [-31746.043] * [-31735.007] (-31806.764) (-31788.249) (-31761.921) -- 2:27:13

      Average standard deviation of split frequencies: 0.013948

      2461000 -- (-31778.256) (-31788.569) (-31774.300) [-31743.863] * [-31730.855] (-31813.778) (-31767.012) (-31771.222) -- 2:27:09
      2462000 -- (-31762.626) (-31774.062) (-31793.958) [-31741.417] * [-31751.088] (-31792.540) (-31763.433) (-31789.309) -- 2:27:06
      2463000 -- (-31758.729) (-31768.308) (-31792.948) [-31744.218] * (-31754.063) (-31792.893) [-31751.015] (-31780.966) -- 2:27:02
      2464000 -- (-31778.215) (-31781.925) (-31805.549) [-31747.522] * (-31759.415) (-31775.915) [-31754.663] (-31779.801) -- 2:26:59
      2465000 -- (-31773.499) (-31780.679) (-31788.547) [-31757.092] * [-31739.191] (-31798.980) (-31772.607) (-31769.334) -- 2:26:55

      Average standard deviation of split frequencies: 0.013891

      2466000 -- (-31751.472) (-31767.368) (-31765.102) [-31764.412] * [-31742.110] (-31803.746) (-31788.799) (-31774.050) -- 2:26:52
      2467000 -- (-31776.312) (-31787.066) (-31759.581) [-31759.958] * [-31740.353] (-31803.178) (-31775.687) (-31760.606) -- 2:26:48
      2468000 -- (-31780.725) (-31771.832) (-31765.748) [-31754.552] * (-31753.083) (-31794.762) [-31746.436] (-31779.555) -- 2:26:45
      2469000 -- (-31777.742) (-31784.119) (-31760.435) [-31768.612] * [-31751.585] (-31759.596) (-31776.210) (-31783.599) -- 2:26:41
      2470000 -- [-31760.893] (-31799.429) (-31757.365) (-31779.394) * [-31765.727] (-31761.819) (-31787.322) (-31784.118) -- 2:26:37

      Average standard deviation of split frequencies: 0.013790

      2471000 -- (-31768.194) (-31771.044) [-31731.708] (-31790.344) * (-31771.961) [-31754.005] (-31777.959) (-31786.882) -- 2:26:34
      2472000 -- (-31763.236) (-31784.574) [-31741.611] (-31791.100) * (-31777.502) [-31752.767] (-31800.572) (-31811.165) -- 2:26:30
      2473000 -- (-31775.572) (-31782.964) [-31740.079] (-31788.255) * (-31794.310) [-31753.170] (-31777.484) (-31776.286) -- 2:26:27
      2474000 -- (-31796.442) (-31775.573) [-31742.435] (-31776.785) * (-31795.943) [-31738.415] (-31760.491) (-31787.379) -- 2:26:23
      2475000 -- (-31780.804) (-31765.904) [-31753.096] (-31782.212) * (-31821.927) [-31734.018] (-31753.287) (-31785.897) -- 2:26:20

      Average standard deviation of split frequencies: 0.013642

      2476000 -- (-31778.782) (-31783.571) [-31741.034] (-31775.452) * (-31798.953) [-31741.850] (-31781.495) (-31785.921) -- 2:26:16
      2477000 -- (-31779.409) (-31791.773) [-31759.846] (-31773.286) * (-31785.109) [-31757.602] (-31776.814) (-31806.874) -- 2:26:13
      2478000 -- (-31779.862) (-31779.476) [-31732.344] (-31756.826) * (-31795.559) [-31737.251] (-31762.507) (-31800.909) -- 2:26:10
      2479000 -- (-31772.857) (-31770.559) [-31740.912] (-31757.893) * (-31792.388) [-31747.075] (-31759.373) (-31806.656) -- 2:26:06
      2480000 -- (-31790.713) (-31763.366) (-31746.711) [-31739.839] * (-31779.366) (-31752.387) [-31754.858] (-31809.697) -- 2:26:03

      Average standard deviation of split frequencies: 0.013494

      2481000 -- (-31804.328) (-31753.060) (-31757.019) [-31740.213] * (-31808.078) [-31748.470] (-31771.952) (-31809.625) -- 2:25:59
      2482000 -- (-31779.431) [-31753.728] (-31765.933) (-31753.965) * (-31792.774) (-31775.772) [-31764.680] (-31805.026) -- 2:25:56
      2483000 -- (-31808.977) [-31744.798] (-31757.925) (-31762.752) * (-31824.572) (-31763.237) [-31755.789] (-31802.273) -- 2:25:52
      2484000 -- (-31811.716) (-31738.952) [-31756.208] (-31756.329) * (-31804.509) (-31755.949) [-31755.732] (-31794.953) -- 2:25:49
      2485000 -- (-31815.055) [-31736.549] (-31757.276) (-31751.503) * (-31787.850) (-31758.719) [-31741.976] (-31792.267) -- 2:25:45

      Average standard deviation of split frequencies: 0.013446

      2486000 -- (-31789.565) [-31725.126] (-31771.387) (-31758.929) * (-31813.309) [-31761.882] (-31742.547) (-31805.887) -- 2:25:42
      2487000 -- (-31807.653) (-31728.621) (-31766.485) [-31756.537] * (-31784.556) (-31767.733) [-31748.692] (-31807.472) -- 2:25:38
      2488000 -- (-31802.941) [-31737.331] (-31761.119) (-31767.917) * (-31783.472) (-31770.679) [-31743.412] (-31781.175) -- 2:25:34
      2489000 -- (-31795.450) [-31740.267] (-31749.562) (-31776.657) * (-31783.551) (-31758.998) (-31748.504) [-31755.298] -- 2:25:31
      2490000 -- (-31797.117) (-31733.297) [-31774.383] (-31771.032) * (-31798.319) (-31770.812) (-31773.095) [-31772.334] -- 2:25:27

      Average standard deviation of split frequencies: 0.013323

      2491000 -- (-31778.052) [-31745.386] (-31781.997) (-31770.631) * (-31782.001) (-31778.357) (-31782.961) [-31769.935] -- 2:25:24
      2492000 -- (-31768.913) [-31747.037] (-31775.404) (-31751.700) * (-31764.771) [-31774.662] (-31779.617) (-31768.622) -- 2:25:20
      2493000 -- (-31771.258) [-31751.066] (-31787.618) (-31767.638) * (-31771.577) [-31764.446] (-31781.918) (-31774.650) -- 2:25:17
      2494000 -- (-31772.919) [-31759.506] (-31784.310) (-31764.524) * (-31763.766) (-31782.453) (-31812.855) [-31749.840] -- 2:25:13
      2495000 -- (-31785.278) (-31767.313) (-31771.360) [-31756.394] * (-31790.256) (-31760.878) (-31770.528) [-31749.255] -- 2:25:10

      Average standard deviation of split frequencies: 0.013276

      2496000 -- (-31776.628) (-31776.563) (-31775.542) [-31767.980] * (-31809.087) (-31775.189) (-31763.201) [-31746.501] -- 2:25:06
      2497000 -- (-31776.820) (-31799.673) (-31764.569) [-31750.558] * (-31794.509) (-31775.156) (-31748.395) [-31738.710] -- 2:25:02
      2498000 -- (-31778.598) (-31783.824) (-31769.214) [-31744.081] * (-31793.536) (-31757.763) (-31762.938) [-31746.592] -- 2:24:59
      2499000 -- (-31785.918) (-31789.235) (-31764.393) [-31753.213] * (-31799.226) (-31762.998) (-31776.846) [-31757.114] -- 2:24:55
      2500000 -- (-31762.479) (-31779.850) [-31768.375] (-31763.390) * [-31768.885] (-31777.042) (-31785.836) (-31804.345) -- 2:24:53

      Average standard deviation of split frequencies: 0.013274

      2501000 -- [-31747.089] (-31775.912) (-31772.081) (-31757.824) * (-31765.213) [-31752.738] (-31779.549) (-31803.836) -- 2:24:49
      2502000 -- (-31744.562) (-31807.731) (-31764.695) [-31758.277] * [-31747.067] (-31754.795) (-31776.244) (-31798.464) -- 2:24:46
      2503000 -- (-31766.416) (-31790.181) (-31772.855) [-31760.093] * (-31755.012) [-31754.647] (-31754.891) (-31789.557) -- 2:24:42
      2504000 -- [-31763.885] (-31791.101) (-31795.402) (-31771.246) * [-31755.907] (-31766.664) (-31751.730) (-31761.716) -- 2:24:39
      2505000 -- [-31750.607] (-31783.256) (-31778.086) (-31772.053) * (-31784.116) (-31780.326) [-31752.588] (-31761.107) -- 2:24:35

      Average standard deviation of split frequencies: 0.013251

      2506000 -- (-31755.855) (-31796.791) (-31781.465) [-31757.057] * (-31766.627) (-31794.496) [-31758.717] (-31784.402) -- 2:24:31
      2507000 -- (-31747.648) (-31788.870) [-31773.752] (-31789.124) * [-31754.506] (-31770.246) (-31749.626) (-31783.640) -- 2:24:28
      2508000 -- (-31757.386) (-31790.147) [-31764.963] (-31789.495) * [-31751.962] (-31787.217) (-31752.603) (-31766.892) -- 2:24:24
      2509000 -- [-31764.269] (-31768.565) (-31780.371) (-31808.200) * [-31742.282] (-31789.434) (-31763.569) (-31773.322) -- 2:24:21
      2510000 -- (-31775.557) [-31761.881] (-31775.701) (-31775.690) * [-31739.027] (-31792.374) (-31792.507) (-31773.338) -- 2:24:17

      Average standard deviation of split frequencies: 0.013326

      2511000 -- (-31768.983) (-31779.616) [-31750.669] (-31769.181) * [-31751.120] (-31771.326) (-31794.652) (-31751.288) -- 2:24:14
      2512000 -- (-31783.014) (-31772.223) (-31762.615) [-31776.634] * [-31749.670] (-31778.355) (-31781.288) (-31772.112) -- 2:24:10
      2513000 -- (-31783.406) [-31769.606] (-31759.039) (-31775.521) * [-31747.922] (-31772.956) (-31807.130) (-31758.761) -- 2:24:06
      2514000 -- (-31775.864) (-31758.023) (-31769.408) [-31758.487] * (-31760.315) [-31761.495] (-31788.471) (-31778.664) -- 2:24:03
      2515000 -- (-31779.938) [-31739.204] (-31778.506) (-31774.830) * (-31753.628) [-31756.710] (-31794.146) (-31793.766) -- 2:23:59

      Average standard deviation of split frequencies: 0.013322

      2516000 -- (-31753.475) [-31748.173] (-31799.007) (-31754.042) * (-31766.413) [-31745.524] (-31790.310) (-31782.391) -- 2:23:56
      2517000 -- [-31754.917] (-31771.187) (-31785.286) (-31748.490) * (-31757.630) [-31753.982] (-31792.243) (-31791.543) -- 2:23:52
      2518000 -- (-31745.795) (-31762.341) (-31770.094) [-31756.041] * (-31766.929) (-31763.664) (-31787.340) [-31774.202] -- 2:23:49
      2519000 -- [-31763.468] (-31773.748) (-31780.191) (-31783.944) * (-31766.133) (-31768.654) (-31793.295) [-31771.857] -- 2:23:45
      2520000 -- [-31745.557] (-31770.936) (-31773.984) (-31805.858) * (-31762.348) [-31751.512] (-31785.428) (-31789.681) -- 2:23:42

      Average standard deviation of split frequencies: 0.013318

      2521000 -- (-31756.039) [-31770.158] (-31765.076) (-31781.121) * [-31760.506] (-31753.752) (-31784.991) (-31785.465) -- 2:23:38
      2522000 -- [-31768.810] (-31768.289) (-31766.576) (-31769.553) * [-31750.638] (-31773.019) (-31774.120) (-31780.122) -- 2:23:35
      2523000 -- (-31779.853) (-31776.940) (-31768.453) [-31761.161] * [-31763.164] (-31790.098) (-31759.282) (-31821.792) -- 2:23:32
      2524000 -- (-31790.550) (-31774.931) (-31763.686) [-31746.105] * (-31758.308) [-31758.959] (-31783.732) (-31788.750) -- 2:23:28
      2525000 -- (-31809.241) (-31771.090) (-31770.179) [-31747.264] * [-31765.204] (-31771.399) (-31784.805) (-31773.425) -- 2:23:25

      Average standard deviation of split frequencies: 0.013273

      2526000 -- (-31805.623) (-31780.316) (-31762.212) [-31757.174] * [-31758.754] (-31797.876) (-31785.522) (-31773.961) -- 2:23:21
      2527000 -- (-31802.658) (-31817.101) [-31768.110] (-31757.475) * [-31761.695] (-31790.968) (-31796.408) (-31765.497) -- 2:23:18
      2528000 -- (-31777.452) (-31789.408) (-31762.891) [-31751.780] * [-31741.947] (-31772.212) (-31789.048) (-31770.390) -- 2:23:14
      2529000 -- (-31781.759) (-31785.962) (-31750.944) [-31747.866] * [-31740.649] (-31757.154) (-31795.887) (-31759.164) -- 2:23:11
      2530000 -- (-31793.573) (-31772.966) [-31753.887] (-31754.983) * [-31737.421] (-31765.563) (-31801.248) (-31771.670) -- 2:23:07

      Average standard deviation of split frequencies: 0.013266

      2531000 -- (-31793.982) [-31759.472] (-31768.748) (-31777.574) * [-31737.148] (-31781.413) (-31790.148) (-31763.754) -- 2:23:04
      2532000 -- (-31811.700) [-31748.115] (-31788.291) (-31755.952) * [-31726.620] (-31791.402) (-31778.395) (-31766.729) -- 2:23:00
      2533000 -- (-31809.227) (-31767.069) (-31774.743) [-31755.071] * [-31746.357] (-31796.846) (-31790.156) (-31759.793) -- 2:22:56
      2534000 -- (-31789.011) [-31746.116] (-31766.202) (-31766.985) * [-31750.550] (-31806.627) (-31790.383) (-31764.387) -- 2:22:53
      2535000 -- (-31796.175) [-31750.140] (-31768.472) (-31778.362) * [-31749.266] (-31799.800) (-31788.209) (-31766.570) -- 2:22:49

      Average standard deviation of split frequencies: 0.013208

      2536000 -- (-31804.235) [-31725.726] (-31756.339) (-31771.967) * [-31748.856] (-31796.336) (-31786.311) (-31759.492) -- 2:22:46
      2537000 -- (-31791.815) [-31737.163] (-31766.473) (-31787.124) * (-31785.733) (-31807.455) (-31791.644) [-31771.909] -- 2:22:42
      2538000 -- (-31805.050) [-31745.069] (-31786.480) (-31778.388) * [-31767.118] (-31818.192) (-31800.543) (-31760.614) -- 2:22:39
      2539000 -- (-31786.979) [-31756.680] (-31800.408) (-31758.940) * (-31787.739) (-31814.393) (-31787.314) [-31743.663] -- 2:22:35
      2540000 -- (-31780.673) [-31769.977] (-31807.782) (-31746.557) * (-31768.693) (-31794.186) (-31788.382) [-31759.759] -- 2:22:31

      Average standard deviation of split frequencies: 0.013203

      2541000 -- (-31780.155) (-31772.496) (-31800.384) [-31751.844] * (-31779.228) (-31800.538) (-31778.198) [-31747.975] -- 2:22:28
      2542000 -- (-31766.558) (-31776.898) (-31789.067) [-31740.592] * (-31792.570) (-31812.237) (-31757.219) [-31754.717] -- 2:22:24
      2543000 -- (-31767.776) (-31776.681) (-31815.887) [-31746.344] * (-31799.857) (-31800.390) [-31743.515] (-31749.346) -- 2:22:22
      2544000 -- (-31764.519) (-31782.394) (-31805.458) [-31753.380] * (-31798.770) (-31800.966) [-31746.659] (-31760.785) -- 2:22:18
      2545000 -- [-31760.754] (-31765.543) (-31799.914) (-31751.350) * (-31798.979) (-31800.362) [-31748.154] (-31764.255) -- 2:22:15

      Average standard deviation of split frequencies: 0.013167

      2546000 -- (-31770.668) [-31753.864] (-31772.627) (-31769.386) * (-31784.897) (-31811.144) (-31767.809) [-31754.008] -- 2:22:11
      2547000 -- (-31766.946) (-31770.944) [-31758.043] (-31784.730) * (-31799.539) (-31810.881) (-31774.444) [-31734.225] -- 2:22:08
      2548000 -- (-31770.305) [-31752.660] (-31755.264) (-31765.975) * [-31781.166] (-31804.450) (-31765.966) (-31757.363) -- 2:22:05
      2549000 -- (-31774.831) [-31755.692] (-31752.783) (-31758.858) * [-31747.861] (-31820.186) (-31760.497) (-31744.091) -- 2:22:01
      2550000 -- (-31770.435) (-31750.276) (-31783.250) [-31751.061] * [-31750.475] (-31842.436) (-31758.961) (-31765.000) -- 2:21:58

      Average standard deviation of split frequencies: 0.013106

      2551000 -- [-31769.175] (-31759.848) (-31805.352) (-31745.985) * (-31761.562) (-31807.791) [-31754.903] (-31763.115) -- 2:21:54
      2552000 -- (-31783.048) (-31760.824) (-31805.763) [-31745.785] * (-31759.582) (-31807.019) [-31752.435] (-31770.825) -- 2:21:51
      2553000 -- (-31792.316) (-31765.161) (-31795.220) [-31749.194] * (-31770.392) (-31834.390) (-31756.373) [-31782.200] -- 2:21:47
      2554000 -- (-31788.454) (-31770.955) (-31783.851) [-31752.611] * (-31774.001) (-31841.912) [-31741.154] (-31761.661) -- 2:21:44
      2555000 -- (-31776.151) (-31787.679) (-31773.820) [-31750.139] * (-31780.187) (-31816.325) (-31755.536) [-31764.019] -- 2:21:40

      Average standard deviation of split frequencies: 0.013042

      2556000 -- (-31775.159) (-31775.469) (-31778.503) [-31733.325] * (-31781.525) (-31821.169) [-31751.540] (-31769.965) -- 2:21:37
      2557000 -- (-31784.527) (-31779.217) (-31791.128) [-31743.190] * [-31757.436] (-31808.732) (-31759.655) (-31734.763) -- 2:21:33
      2558000 -- (-31767.475) (-31784.583) (-31791.717) [-31730.393] * [-31731.430] (-31801.629) (-31767.298) (-31735.992) -- 2:21:29
      2559000 -- (-31765.516) (-31769.859) (-31799.305) [-31730.349] * (-31759.569) (-31794.718) (-31775.739) [-31758.471] -- 2:21:26
      2560000 -- [-31751.170] (-31766.329) (-31806.839) (-31736.018) * (-31772.922) (-31800.859) (-31781.637) [-31752.445] -- 2:21:23

      Average standard deviation of split frequencies: 0.012992

      2561000 -- (-31764.452) (-31771.953) (-31797.302) [-31753.002] * [-31748.677] (-31809.165) (-31780.200) (-31766.696) -- 2:21:19
      2562000 -- (-31767.364) (-31778.839) (-31789.955) [-31758.508] * (-31751.110) (-31791.604) (-31788.007) [-31754.194] -- 2:21:16
      2563000 -- [-31750.642] (-31788.145) (-31770.206) (-31760.147) * (-31774.248) (-31792.672) (-31781.522) [-31747.715] -- 2:21:12
      2564000 -- [-31754.521] (-31790.383) (-31791.455) (-31778.395) * (-31791.903) (-31794.346) (-31775.287) [-31756.554] -- 2:21:09
      2565000 -- (-31770.031) (-31775.691) (-31795.543) [-31759.398] * (-31782.813) (-31779.285) [-31769.418] (-31755.995) -- 2:21:06

      Average standard deviation of split frequencies: 0.012904

      2566000 -- (-31767.383) [-31760.585] (-31809.869) (-31780.230) * (-31780.791) (-31771.845) (-31783.986) [-31766.193] -- 2:21:03
      2567000 -- (-31774.456) [-31760.402] (-31786.884) (-31781.508) * (-31760.803) (-31753.875) (-31773.221) [-31754.288] -- 2:21:00
      2568000 -- (-31779.152) [-31767.544] (-31776.619) (-31785.499) * [-31743.408] (-31758.051) (-31787.053) (-31761.250) -- 2:20:56
      2569000 -- (-31774.506) (-31784.022) [-31762.933] (-31779.425) * [-31751.484] (-31768.404) (-31755.306) (-31777.913) -- 2:20:53
      2570000 -- (-31788.180) (-31775.074) [-31769.749] (-31783.017) * (-31733.599) (-31779.156) (-31770.356) [-31756.373] -- 2:20:49

      Average standard deviation of split frequencies: 0.012823

      2571000 -- (-31823.085) (-31761.539) (-31794.710) [-31774.315] * [-31743.774] (-31771.673) (-31760.796) (-31767.504) -- 2:20:45
      2572000 -- (-31820.035) (-31767.075) (-31786.458) [-31730.439] * (-31748.860) [-31751.893] (-31781.757) (-31773.977) -- 2:20:42
      2573000 -- (-31794.637) (-31766.989) (-31789.059) [-31741.689] * (-31738.996) [-31756.025] (-31765.264) (-31804.111) -- 2:20:38
      2574000 -- (-31781.076) (-31781.592) [-31770.204] (-31761.874) * [-31720.782] (-31754.205) (-31752.540) (-31808.531) -- 2:20:34
      2575000 -- (-31781.000) (-31776.974) (-31776.453) [-31749.220] * (-31733.729) (-31783.782) [-31753.834] (-31805.565) -- 2:20:31

      Average standard deviation of split frequencies: 0.012750

      2576000 -- (-31792.318) (-31757.401) (-31777.670) [-31744.620] * [-31735.173] (-31769.414) (-31762.910) (-31815.215) -- 2:20:27
      2577000 -- (-31794.596) (-31753.363) (-31768.803) [-31739.678] * [-31727.227] (-31751.274) (-31758.651) (-31807.831) -- 2:20:23
      2578000 -- (-31819.617) (-31748.345) (-31768.960) [-31735.060] * [-31732.592] (-31760.565) (-31785.553) (-31801.216) -- 2:20:20
      2579000 -- (-31804.808) [-31736.655] (-31771.269) (-31762.642) * [-31746.055] (-31758.399) (-31770.274) (-31799.307) -- 2:20:16
      2580000 -- (-31802.688) [-31743.119] (-31777.674) (-31742.203) * [-31763.233] (-31764.544) (-31782.666) (-31804.975) -- 2:20:12

      Average standard deviation of split frequencies: 0.012662

      2581000 -- (-31765.483) (-31750.424) (-31809.696) [-31745.276] * [-31757.918] (-31771.700) (-31779.712) (-31801.657) -- 2:20:09
      2582000 -- (-31738.286) (-31755.190) (-31794.881) [-31747.964] * [-31746.456] (-31816.085) (-31775.065) (-31808.524) -- 2:20:05
      2583000 -- (-31787.796) (-31753.588) (-31803.475) [-31750.165] * [-31754.622] (-31790.362) (-31766.117) (-31789.188) -- 2:20:01
      2584000 -- (-31763.972) [-31735.347] (-31786.637) (-31768.495) * (-31772.066) (-31780.088) [-31758.025] (-31783.663) -- 2:19:58
      2585000 -- (-31754.650) [-31722.009] (-31802.175) (-31784.332) * (-31773.222) (-31762.924) [-31744.944] (-31791.479) -- 2:19:55

      Average standard deviation of split frequencies: 0.012748

      2586000 -- (-31760.427) [-31728.286] (-31788.337) (-31760.445) * (-31786.252) (-31770.134) [-31751.867] (-31792.690) -- 2:19:52
      2587000 -- (-31780.724) [-31738.295] (-31777.944) (-31756.221) * (-31790.109) (-31768.901) [-31765.822] (-31795.440) -- 2:19:48
      2588000 -- (-31775.716) (-31761.236) (-31792.690) [-31740.129] * (-31751.799) (-31769.463) [-31752.548] (-31806.218) -- 2:19:45
      2589000 -- (-31789.695) [-31752.037] (-31820.783) (-31753.803) * (-31757.747) (-31776.664) [-31746.957] (-31785.530) -- 2:19:41
      2590000 -- (-31780.069) (-31748.700) (-31811.271) [-31756.014] * (-31748.193) (-31788.963) [-31738.626] (-31798.125) -- 2:19:37

      Average standard deviation of split frequencies: 0.012719

      2591000 -- (-31778.796) [-31749.654] (-31833.016) (-31760.739) * [-31755.123] (-31790.796) (-31739.926) (-31790.461) -- 2:19:34
      2592000 -- (-31783.140) [-31750.186] (-31812.989) (-31771.892) * [-31740.283] (-31797.988) (-31766.272) (-31791.735) -- 2:19:30
      2593000 -- (-31765.589) [-31751.205] (-31776.451) (-31788.002) * [-31742.526] (-31795.101) (-31786.889) (-31769.474) -- 2:19:26
      2594000 -- (-31788.087) [-31753.674] (-31780.734) (-31774.136) * [-31739.175] (-31791.979) (-31785.992) (-31782.203) -- 2:19:23
      2595000 -- (-31766.359) (-31762.686) (-31774.543) [-31752.239] * [-31756.249] (-31809.265) (-31762.115) (-31782.473) -- 2:19:19

      Average standard deviation of split frequencies: 0.012703

      2596000 -- [-31759.093] (-31760.054) (-31780.228) (-31779.686) * [-31759.230] (-31795.974) (-31742.920) (-31791.476) -- 2:19:15
      2597000 -- [-31735.063] (-31761.875) (-31786.182) (-31789.249) * (-31772.080) (-31788.776) [-31745.728] (-31778.078) -- 2:19:12
      2598000 -- (-31751.936) [-31758.491] (-31783.878) (-31782.742) * (-31754.508) (-31783.337) [-31741.359] (-31788.638) -- 2:19:08
      2599000 -- [-31748.777] (-31762.720) (-31772.584) (-31792.409) * (-31764.548) (-31779.882) [-31735.166] (-31790.868) -- 2:19:04
      2600000 -- (-31755.201) [-31758.796] (-31774.361) (-31786.514) * (-31764.222) (-31799.656) [-31726.508] (-31794.190) -- 2:19:01

      Average standard deviation of split frequencies: 0.012820

      2601000 -- (-31757.662) [-31763.448] (-31792.229) (-31811.400) * (-31767.345) (-31806.530) [-31734.572] (-31791.650) -- 2:18:57
      2602000 -- (-31753.021) [-31762.757] (-31783.815) (-31791.437) * (-31792.974) (-31796.703) [-31755.888] (-31781.933) -- 2:18:54
      2603000 -- (-31742.717) (-31790.834) [-31756.467] (-31766.138) * (-31782.960) (-31790.474) [-31741.549] (-31795.610) -- 2:18:51
      2604000 -- (-31758.942) (-31766.574) [-31746.104] (-31771.752) * (-31790.125) (-31793.724) [-31758.900] (-31771.715) -- 2:18:47
      2605000 -- (-31759.115) (-31768.679) [-31751.869] (-31775.440) * (-31784.427) (-31773.871) [-31751.537] (-31775.308) -- 2:18:44

      Average standard deviation of split frequencies: 0.012933

      2606000 -- [-31743.812] (-31776.940) (-31786.995) (-31782.087) * (-31784.532) (-31783.071) [-31741.341] (-31789.044) -- 2:18:40
      2607000 -- [-31740.696] (-31768.985) (-31765.467) (-31783.072) * (-31776.971) (-31775.542) [-31760.917] (-31780.374) -- 2:18:36
      2608000 -- [-31738.213] (-31774.850) (-31765.248) (-31776.539) * (-31765.343) (-31778.457) (-31755.900) [-31769.834] -- 2:18:33
      2609000 -- [-31731.393] (-31782.196) (-31768.864) (-31784.006) * (-31756.649) (-31808.905) [-31750.736] (-31767.880) -- 2:18:29
      2610000 -- [-31747.924] (-31773.133) (-31770.812) (-31781.440) * (-31761.129) (-31815.538) [-31740.065] (-31786.525) -- 2:18:26

      Average standard deviation of split frequencies: 0.013072

      2611000 -- [-31745.291] (-31756.271) (-31759.702) (-31776.389) * (-31775.782) (-31810.522) [-31727.085] (-31777.073) -- 2:18:22
      2612000 -- [-31748.452] (-31770.203) (-31763.229) (-31776.476) * (-31774.115) (-31822.561) [-31733.670] (-31772.051) -- 2:18:18
      2613000 -- [-31754.304] (-31777.684) (-31781.882) (-31798.134) * (-31763.407) (-31807.853) (-31740.809) [-31763.221] -- 2:18:15
      2614000 -- (-31777.514) [-31757.252] (-31780.147) (-31788.732) * (-31768.922) (-31811.777) [-31736.979] (-31755.689) -- 2:18:11
      2615000 -- (-31764.003) [-31756.971] (-31800.498) (-31768.404) * (-31766.194) (-31815.796) [-31756.140] (-31767.245) -- 2:18:08

      Average standard deviation of split frequencies: 0.013111

      2616000 -- [-31761.750] (-31747.998) (-31782.741) (-31770.530) * (-31774.387) (-31817.271) (-31781.572) [-31764.084] -- 2:18:04
      2617000 -- (-31761.810) [-31756.823] (-31785.541) (-31759.319) * [-31769.762] (-31795.446) (-31761.159) (-31778.568) -- 2:18:00
      2618000 -- [-31762.545] (-31770.256) (-31779.179) (-31760.772) * (-31780.102) (-31756.831) [-31751.790] (-31785.907) -- 2:17:57
      2619000 -- (-31764.942) [-31756.089] (-31776.871) (-31763.384) * (-31785.763) [-31750.416] (-31763.013) (-31785.159) -- 2:17:53
      2620000 -- (-31764.993) [-31758.873] (-31769.155) (-31752.895) * (-31793.426) (-31750.917) [-31743.235] (-31799.320) -- 2:17:50

      Average standard deviation of split frequencies: 0.013029

      2621000 -- (-31776.669) (-31762.132) (-31781.416) [-31773.572] * (-31798.265) [-31741.504] (-31755.526) (-31793.513) -- 2:17:47
      2622000 -- (-31771.929) [-31759.788] (-31793.152) (-31762.934) * (-31791.051) (-31752.965) [-31748.556] (-31783.313) -- 2:17:43
      2623000 -- (-31773.098) (-31772.503) (-31784.870) [-31751.113] * (-31763.159) [-31760.852] (-31756.155) (-31795.551) -- 2:17:40
      2624000 -- (-31792.952) [-31770.437] (-31784.129) (-31773.270) * (-31763.028) [-31751.976] (-31766.978) (-31791.279) -- 2:17:36
      2625000 -- (-31795.010) [-31744.156] (-31776.590) (-31778.707) * [-31753.817] (-31763.656) (-31763.843) (-31783.422) -- 2:17:32

      Average standard deviation of split frequencies: 0.012925

      2626000 -- (-31793.474) [-31744.247] (-31791.861) (-31766.781) * [-31760.758] (-31758.770) (-31793.053) (-31804.614) -- 2:17:29
      2627000 -- (-31769.257) (-31762.966) (-31802.942) [-31766.733] * [-31744.123] (-31748.530) (-31760.306) (-31789.162) -- 2:17:25
      2628000 -- (-31797.784) [-31758.291] (-31796.447) (-31769.537) * (-31764.079) [-31764.485] (-31761.782) (-31780.852) -- 2:17:22
      2629000 -- (-31777.934) [-31736.347] (-31793.555) (-31753.023) * [-31767.134] (-31770.229) (-31766.289) (-31795.503) -- 2:17:18
      2630000 -- (-31804.432) [-31740.429] (-31770.307) (-31755.367) * [-31756.663] (-31775.001) (-31772.256) (-31796.672) -- 2:17:14

      Average standard deviation of split frequencies: 0.012876

      2631000 -- (-31790.216) (-31744.483) (-31761.322) [-31725.721] * (-31748.249) (-31782.826) [-31767.063] (-31802.379) -- 2:17:11
      2632000 -- (-31795.455) (-31748.324) (-31762.203) [-31725.566] * [-31727.329] (-31791.707) (-31768.811) (-31800.081) -- 2:17:07
      2633000 -- (-31790.268) (-31742.228) (-31780.906) [-31729.349] * [-31740.959] (-31786.372) (-31762.780) (-31812.924) -- 2:17:03
      2634000 -- (-31789.001) [-31738.963] (-31798.062) (-31755.889) * (-31739.933) (-31780.742) [-31762.063] (-31817.628) -- 2:17:00
      2635000 -- (-31771.348) [-31751.607] (-31809.036) (-31751.404) * (-31746.621) (-31772.524) [-31745.308] (-31822.631) -- 2:16:56

      Average standard deviation of split frequencies: 0.012855

      2636000 -- (-31761.953) (-31751.683) (-31806.292) [-31733.195] * [-31737.487] (-31759.722) (-31776.378) (-31797.419) -- 2:16:53
      2637000 -- (-31760.596) (-31760.521) (-31787.667) [-31737.901] * (-31763.838) [-31761.172] (-31777.045) (-31778.129) -- 2:16:50
      2638000 -- (-31777.999) (-31775.591) (-31810.988) [-31751.565] * [-31747.619] (-31756.474) (-31798.501) (-31776.008) -- 2:16:46
      2639000 -- (-31757.733) [-31770.084] (-31811.621) (-31759.431) * [-31747.023] (-31758.445) (-31808.956) (-31786.732) -- 2:16:43
      2640000 -- [-31767.532] (-31790.241) (-31783.567) (-31764.478) * [-31736.054] (-31747.752) (-31792.551) (-31766.774) -- 2:16:39

      Average standard deviation of split frequencies: 0.012761

      2641000 -- [-31767.027] (-31771.441) (-31814.721) (-31781.761) * [-31745.586] (-31762.492) (-31777.528) (-31769.859) -- 2:16:35
      2642000 -- (-31779.680) (-31775.079) (-31808.481) [-31776.074] * [-31755.483] (-31763.663) (-31788.468) (-31776.341) -- 2:16:32
      2643000 -- [-31755.557] (-31813.863) (-31771.502) (-31780.184) * (-31757.270) [-31756.463] (-31788.473) (-31802.878) -- 2:16:28
      2644000 -- [-31763.053] (-31794.611) (-31756.682) (-31769.734) * (-31774.831) [-31755.210] (-31776.325) (-31796.119) -- 2:16:24
      2645000 -- (-31757.284) (-31788.942) (-31749.094) [-31745.827] * [-31757.328] (-31747.300) (-31788.963) (-31792.168) -- 2:16:21

      Average standard deviation of split frequencies: 0.012671

      2646000 -- (-31773.434) (-31775.648) [-31753.870] (-31749.658) * [-31743.597] (-31764.383) (-31765.410) (-31782.167) -- 2:16:17
      2647000 -- (-31782.608) (-31787.960) (-31760.445) [-31763.477] * [-31747.094] (-31762.358) (-31774.412) (-31779.848) -- 2:16:14
      2648000 -- [-31758.763] (-31787.801) (-31784.052) (-31763.985) * [-31735.177] (-31764.550) (-31762.693) (-31774.214) -- 2:16:10
      2649000 -- [-31763.717] (-31786.781) (-31754.436) (-31767.662) * [-31740.448] (-31765.429) (-31775.600) (-31776.724) -- 2:16:06
      2650000 -- (-31754.793) (-31781.684) [-31760.601] (-31771.422) * [-31750.482] (-31777.157) (-31789.750) (-31779.254) -- 2:16:03

      Average standard deviation of split frequencies: 0.012636

      2651000 -- (-31768.359) (-31790.602) [-31746.324] (-31757.509) * [-31753.363] (-31789.985) (-31774.510) (-31784.646) -- 2:15:59
      2652000 -- (-31743.978) (-31777.405) [-31763.247] (-31773.355) * [-31741.587] (-31789.481) (-31766.128) (-31801.108) -- 2:15:56
      2653000 -- [-31743.225] (-31772.834) (-31771.658) (-31768.786) * [-31743.366] (-31796.933) (-31763.950) (-31797.153) -- 2:15:53
      2654000 -- (-31742.075) (-31784.486) (-31775.753) [-31764.489] * [-31747.063] (-31793.765) (-31788.559) (-31770.738) -- 2:15:50
      2655000 -- (-31757.207) (-31766.510) [-31772.791] (-31778.357) * [-31740.026] (-31785.926) (-31793.912) (-31760.587) -- 2:15:46

      Average standard deviation of split frequencies: 0.012630

      2656000 -- (-31762.411) [-31775.131] (-31777.912) (-31775.959) * (-31741.577) (-31773.306) (-31789.128) [-31744.227] -- 2:15:43
      2657000 -- (-31771.035) [-31767.390] (-31797.901) (-31763.522) * [-31741.076] (-31766.883) (-31790.003) (-31754.793) -- 2:15:39
      2658000 -- (-31764.499) [-31750.764] (-31789.223) (-31777.463) * (-31751.359) (-31776.060) (-31777.054) [-31744.075] -- 2:15:35
      2659000 -- [-31753.381] (-31779.383) (-31781.561) (-31805.213) * (-31759.617) (-31770.918) (-31782.339) [-31741.405] -- 2:15:32
      2660000 -- [-31738.270] (-31784.390) (-31781.332) (-31797.353) * (-31768.303) (-31800.957) (-31775.653) [-31755.107] -- 2:15:28

      Average standard deviation of split frequencies: 0.012570

      2661000 -- [-31740.225] (-31778.589) (-31779.997) (-31763.989) * (-31756.021) (-31791.159) (-31778.041) [-31758.811] -- 2:15:25
      2662000 -- (-31764.884) (-31791.387) (-31765.958) [-31755.528] * (-31762.626) (-31788.509) [-31783.125] (-31754.941) -- 2:15:21
      2663000 -- (-31758.727) [-31769.518] (-31784.719) (-31767.320) * (-31740.854) (-31798.777) (-31790.079) [-31733.019] -- 2:15:18
      2664000 -- [-31764.218] (-31778.370) (-31781.792) (-31755.350) * (-31753.090) (-31795.891) (-31795.187) [-31725.225] -- 2:15:14
      2665000 -- (-31767.175) (-31792.958) (-31782.171) [-31750.143] * (-31744.388) (-31804.205) [-31784.470] (-31738.437) -- 2:15:11

      Average standard deviation of split frequencies: 0.012659

      2666000 -- (-31775.028) (-31792.858) [-31768.748] (-31770.611) * [-31759.623] (-31796.678) (-31807.638) (-31738.416) -- 2:15:07
      2667000 -- (-31749.863) (-31808.538) [-31764.062] (-31770.401) * [-31749.613] (-31770.898) (-31788.569) (-31751.216) -- 2:15:03
      2668000 -- (-31764.021) (-31815.392) (-31795.227) [-31760.341] * [-31739.059] (-31782.794) (-31781.999) (-31746.042) -- 2:15:00
      2669000 -- (-31767.560) (-31775.119) (-31794.819) [-31750.490] * (-31747.803) (-31811.054) (-31773.196) [-31745.269] -- 2:14:56
      2670000 -- (-31756.058) (-31792.483) (-31792.705) [-31765.664] * [-31747.688] (-31813.637) (-31764.521) (-31753.570) -- 2:14:53

      Average standard deviation of split frequencies: 0.012671

      2671000 -- [-31763.610] (-31781.831) (-31791.385) (-31762.531) * [-31761.055] (-31802.732) (-31764.054) (-31769.208) -- 2:14:50
      2672000 -- [-31752.022] (-31768.610) (-31793.702) (-31768.499) * (-31766.055) (-31791.862) [-31756.940] (-31761.571) -- 2:14:46
      2673000 -- [-31755.386] (-31757.281) (-31777.166) (-31783.100) * (-31771.269) (-31791.779) (-31767.864) [-31761.254] -- 2:14:43
      2674000 -- [-31745.381] (-31743.149) (-31768.070) (-31796.623) * (-31782.827) (-31777.601) (-31790.006) [-31751.186] -- 2:14:39
      2675000 -- [-31749.108] (-31759.676) (-31779.974) (-31805.221) * [-31765.547] (-31784.435) (-31797.234) (-31753.597) -- 2:14:36

      Average standard deviation of split frequencies: 0.012733

      2676000 -- (-31757.468) [-31745.253] (-31776.735) (-31792.198) * [-31745.754] (-31771.495) (-31787.806) (-31774.644) -- 2:14:32
      2677000 -- (-31779.191) [-31751.462] (-31769.859) (-31833.560) * [-31736.981] (-31762.413) (-31771.433) (-31784.872) -- 2:14:29
      2678000 -- [-31765.007] (-31770.906) (-31766.490) (-31801.554) * [-31746.266] (-31765.162) (-31758.530) (-31805.502) -- 2:14:25
      2679000 -- (-31775.341) [-31759.944] (-31767.645) (-31784.021) * (-31750.015) (-31773.019) [-31752.584] (-31821.756) -- 2:14:22
      2680000 -- (-31796.089) [-31766.044] (-31760.392) (-31792.151) * [-31752.366] (-31769.950) (-31735.711) (-31791.035) -- 2:14:18

      Average standard deviation of split frequencies: 0.012733

      2681000 -- (-31806.332) [-31768.939] (-31771.092) (-31795.923) * (-31763.169) (-31783.929) [-31744.102] (-31786.094) -- 2:14:15
      2682000 -- (-31812.022) [-31761.209] (-31784.525) (-31774.492) * (-31769.165) (-31797.877) [-31767.055] (-31802.127) -- 2:14:11
      2683000 -- (-31785.537) [-31761.930] (-31766.122) (-31778.797) * [-31755.723] (-31779.042) (-31766.465) (-31791.367) -- 2:14:08
      2684000 -- (-31780.600) (-31756.792) [-31752.824] (-31780.976) * [-31750.153] (-31779.242) (-31781.515) (-31793.576) -- 2:14:04
      2685000 -- (-31760.492) (-31769.514) [-31753.212] (-31753.697) * [-31753.964] (-31790.449) (-31790.071) (-31781.212) -- 2:14:00

      Average standard deviation of split frequencies: 0.012774

      2686000 -- (-31770.803) [-31744.093] (-31749.497) (-31769.694) * [-31749.669] (-31774.762) (-31809.201) (-31774.896) -- 2:13:57
      2687000 -- (-31763.745) (-31766.321) [-31757.412] (-31808.406) * [-31750.954] (-31765.122) (-31778.581) (-31810.384) -- 2:13:53
      2688000 -- [-31746.387] (-31798.589) (-31777.686) (-31789.720) * (-31768.695) [-31762.753] (-31780.552) (-31802.938) -- 2:13:50
      2689000 -- (-31761.016) (-31789.483) [-31766.993] (-31774.624) * (-31779.818) (-31762.953) [-31768.443] (-31816.265) -- 2:13:47
      2690000 -- (-31787.419) (-31790.275) (-31762.452) [-31755.500] * (-31795.112) [-31743.880] (-31749.017) (-31804.126) -- 2:13:43

      Average standard deviation of split frequencies: 0.012788
[truncated: 432,845 more chars]
