# Supplementary material for: ﻿Global diversity of the Tylopilus alboater complex (Boletaceae, Boletales): new genus and species, and typification of the name Boletus alboater
Source: IMA Fungus. 2025 Oct 31;16:e159676. doi: 10.3897/imafungus.16.159676 (PMC12595509; doi:10.3897/imafungus.16.159676)
Supplement: Supplementary material 5 — Boletoideae lsu, tef1, rpb1, rpb2 [file imafungus-16-e159676-s005.fas]

>Afroboletus_luteolus_Yorou3141
--------------------------------------------------------------------------------
--------------------------------------------------------------------------------
--------------------------------------------------------------------------------
--------------------------------------------------------------------------------
--------------------------------------------------------------------------------
--------------------------------------------------------------------------------
--------------------------------------------------------------------------------
--------------------------------------------------------------------------------
--------------------------------------------------------------------------------
--------------------------------------------------------------------------------
--------------------------------------------------------------------------------
-------------------------------------AACATGATCACCGGTACTTCTCAGGCTGATTGTGCCATCCTCA
TTATCGCCGCTGGTGCGGGTGAGTTTGAGGCTGGTATCTCCAAGGACGGTCAGACCCGTGAACATGCCCTACTGGCGTGC
ACACTCGGTGTGCGTCAGTTCATTGTCGCCGTCAACAAGATGGACACAGCCAAGGTGTGTCTCACTTTCCCTC-------
-GTGATGAATGCGG-----TTCGACGTA-CATCATTGATAGTGGAGCGAGGACCGCTTCAACGAAATTGTCAAGGAAACG
TCATCTTACCTTAAGAAGGTTGGCTACAACCCAAAGAATATCCCTTTCGTCCCCATCTCTGGCTGGCATGGTGACAACAT
GCTGGAGGAATCTCCAAAGTAAGTATC-ACGTCTTCAGAGTGACCTCCG-GCATTCTTAC-GCATACATATATAGCATGC
CCTGGTACAAGGGTTGGACCAAGGAAATCAAGGGAGGTGTCGCCAAGGGCAAGACCCTTCTCGACGCCATTGACGCCATC
GAGCCTCCTGCCCGCCCCTCCGACAAACCCCTCCGCCTTCCCCTCCAGGACGTCTACAAGATCGGTGGTATCGGAACTGT
GCCCGTCGGCCGTGTTGAAACTGGCGCTGAACGAGGAGTGCGAAAATGAGAYGGAGACCACTCATGATGTGCTCACGGCA
CACCTCATGGTCCCGATTCTCGTACTACTCTC--GCCTGTGACGCAGGTGGGGAGATGTTACATCTTGYGGCCC------
----AGCACATACAT--------CAACGATGTGCTTGTCCTCTGCCTCCTTGCGACGC----------------------
-TTTTTGTTGTAGTAGTGA-TTTTTTTGCGCACGTCGCAT-CTTCGTTTC-CGAACGTGATTACTGACGTTTTCTTTTCT
TTATCCTGCATCGTTGCGATTTCCGTGTCGATGTTCCCCCAAT---ATGATGTGCGTT-ATTAGTCCAACCCTGATTTTG
CCGAAAAAATACGGCATGTCCGCGATCCCAAAGCACGGATGGCAGTTGTCTGGGCGCACTGCAAGACGAAAATGACTTGC
GAAACTGATGAACCTAAGGAGGAGGGAGCCGAAGCAGATGTCGAYGAACCCAAGAAAGGACATGGTGGTTGTGGTCACAG
TCAGCCGCTCATCCGGAAGGAAGGCCTCAAACTATTCGTCCAGTATAAGCGACCCAAGGACGAAGACGAGGTTCGTATAA
GCCATGTGGCS--TCGAGG-TTYGCCYTGCTAAAGGTTCGGCC-----------TAGGATGTCAAGTCGCTACAGCCGGA
TAAGAGGCTGTTCACGCCTTCGGAAGTATACACGACGTTCAAAAAGATGTCTGACTCGGATTTGCATTTGGTCGGGCTCT
CCGACGAGTATGCGAGGCCTGAGTGGATGGTTCATATTCTGCACCCGTCATCGAATTCTTGGAGGAGTGGGGCCTCGAAT
CACTAGAAGAGAATGCGCATTCGTCGACGCCTTGCACAAAGGTCTTCGTAAATGGTGTTTGGATGGGCGTGCATCGTGAT
CCCGCCAACCTTGTCAAGACTATCAAGAAACTTCGCCGAAAAGACGACATCAGTCCTGAGGTTTCTGTCGTCCGTGACAT
CCGCGAGAGGGAGCTGCGCCTCTATACTGATGCAGGGCGAGTTTGTCGACCTCTCTTCATCGTCGAAAATCAGCAGCTTG
CCCTGCAGAAGAAACATATTAAGTGGCTAAACCAGGGCTACCGTGATGACGACGGAGAAGAGTTCAAATGGGAACAACTG
GTGAAGACGGGGATAATCGAGTTACTGGATGCAGAGGAGGAGGAAACTGTGATGATTTCCATGACGCCGGAGGACCTGGA
GAATTCAAGGCTACAATCGGCGGGAATCAACCCGCATGAAAATGATGGAGAGTTTGACCCTGCGGCGCGCCTAAAGGCAG
GAATCAATGCGCATACGTGGACTCACTGCGAGATCCATCCGAGTATGATCCTTGGTGTCTGTGCTAGTATCATT------
--------------------------------------------------------------------------------
----------------
>Afroboletus_luteolus_Yorou4599
--------------------------------------------------------------------------------
--------------------------------------------------------------------------------
--------------------------------------------------------------------------------
--------------------------------------------------------------------------------
--------------------------------------------------------------------------------
--------------------------------------------------------------------------------
--------------------------------------------------------------------------------
--------------------------------------------------------------------------------
--------------------------------------------------------------------------------
--------------------------------------------------------------------------------
--------------------------------------------------------------------------------
-------------------------------------AACATGATCACCGGTACTTCTCAGGCTGATTGTGCCATCCTCA
TTATCGCCGCTGGTGCGGGTGAGTTTGAGGCTGGTATCTCCAAGGACGGTCAGACCCGTGAACATGCCCTACTGGCGTGC
ACACTCGGTGTGCGTCAGTTCATTGTCGCCGTCAACAAGATGGACACAGCCAAGGTGTGTCTCACTTTCCCTC-------
-GTGATGAATGCGG-----TTCGACGTA-CATCATTGATAGTGGAGCGAGGACCGCTTCAACGAAATTGTCAAGGAAACG
TCATCTTACCTTAAGAAGGTTGGCTACAACCCAAAGAATATCCCTTTCGTCCCCATCTCTGGCTGGCATGGTGACAACAT
GCTGGAGGAATCTCCAAAGTAAGTATC-ACGTCTTCAGAGTGACCTCCG-GCATTCTTAC-GCATACATATATAGCATGC
CCTGGTACAAGGGTTGGACCAAGGAAATCAAGGGAGGTGTCGCCAAGGGCAAGACCCTTCTCGACGCCATTGACGCCATC
GAGCCTCCTGCCCGCCCCTCCGACAAACCCCTCCGCCTTCCCCTCCAGGACGTCTACAAGATCGGTGGTATCGGAACTGT
GCCCGTCGGCCGTGTTGAAACTGGCGCTGAACGAGGAGTGCGAAAATGAGAYGGAGACCACTCATGATGTGCTCACGGCA
CACCTCATGGTCCCGATTCTCGTACTACTCTC--GCCTGTGACGCAGGTGGGGAGATGTTACATCTTGYGGCCC------
----AGCACATACAT--------CAACGATGTGCTTGTCCTCTGCCTCCTTGCGACGC----------------------
-TTTTTGTTGTAGTAGTGA-TTTTTTTGCGCACGTCGCAT-CTTCGTTTC-CGAACGTGATTACTGACGTTTTCTTTTCT
TTATCCTGCATCGTTGCGATTTCCGTGTCGATGTTCCCCCAAT---ATGATGTGCGTT-ATTAGTCCAACCCTGATTTTG
CCGAAAAAATACGGCATGTCCGCGATCCCAAAGCACGGATGGCAGTTGTCTGGGCGCACTGCAAGACGAAAATGACTTGC
GAAACTGATGAACCTAAGGAGGAGGGAGCCGAAGCAGATGTCGAYGAACCCAAGAAAGGACATGGTGGTTGTGGTCACAG
TCAGCCGCTCATCCGGAAGGAAGGCCTCAAACTATTCGTCCAGTATAAGCGACCCAAGGACGAAGACGAGGTTCGTATAA
GCCATGTGGCS--TCGAGG-TTCGCCYTGCTAAAGGTTCGGCC-----------TAGGATGTCAAGTCGCTACAGCCGGA
TAAGAGGCTGTTCACGCCTTCGGAAGTATACACGACGTTCAAAAAGATGTCTGACTCGGATTTGCATTTGGTCGGGCTCT
CCGACGAGTATGCGAGGCCTGAGTGGATGGTTCATATTCTGCACCCGTCATCGAATTCTTGGAGGAGTGGGGCCTCGAAT
CACTAGAAGAGAATGCGCATTCGTCGACGCCTTGCACAAAGGTCTTCGTAAATGGTGTTTGGATGGGCGTGCATCGTGAT
CCCGCCAACCTTGTCAAGACTATCAAGAAACTTCGCCGAAAAGACGACATCAGTCCTGAGGTTTCTGTCGTCCGTGACAT
CCGCGAGAGGGAGCTGCGCCTCTATACTGATGCAGGGCGAGTTTGTCGACCTCTCTTCATCGTCGAAAATCAGCAGCTTG
CCCTGCAGAAGAAACATATTAAGTGGCTAAACCAGGGCTACCGTGATGACGACGGAGAAGAGTTCAAATGGGAACAACTG
GTGAAGACGGGGATAATCGAGTTACTGGATGCAGAGGAGGAGGAAACTGTGATGATTTCCATGACGCCGGAGGACCTGGA
GAATTCAAGGCTACAATCGGCGGGAATCAACCCGCATGAAAATGATGGAGAGTTTGACCCTGCGGCGCGCCTAAAGGCAG
GAATCAATGCGCATACGTGGACTCACTGCGAGATCCATCCGAGTATGATCCTTGGTGTCTGTGCTAGTATCATT------
--------------------------------------------------------------------------------
----------------
>Afroboletus_multijugus_PC0723578
--------------------------------------------------------------------------------
--------------------------------------------------------------------------------
--------------------------------------------------------------------------------
--------------------------------------------------------------------------------
--------------------------------------------------------------------------------
--------------------------------------------------------------------------------
--------------------------------------------------------------------------------
--------------------------------------------------------------------------------
--------------------------------------------------------------------------------
--------------------------------------------------------------------------------
--------------------------------------------------------------------------------
-------------------------------------AACATGATCACCGGTACCTCCCAGGCTGACTGTGCCATCCTTA
TCATCGCCGCTGGTACCGGTGAGTTTGAGGCTGGTATCTCCAAGGACGGTCAGACCCGTGAACATGCCTTACTGGCGTTC
ACACTCGGTGTGCGTCAGCTCATTGTCGCTATCAACAAGATGGACACGACCAAGGTGTGTCTCGCACTCTGTT-------
-GTGATGAATACTG-----CTCAATGCACCCTCGTTAATAGTGGAGCGAGGACCGCTTCAACGAGATTGTCAAAGAAACG
TCTACCTTCATTAAGAAGGTGGGCTACAATCCCAAGGCTGTCGCTTTCGTGCCCATCTCCGGCTGGCATGGTGATAATAT
GCTAGAGGAATCTGCCAAGTAAGTATC-ATGTTGTCGGATTAGCCTCCG-ACATTCTTAA-GCATTCGTACGTAGCATGC
CCTGGTACAAGGGTTGGACCAAGGAAGTCAAGGGGGGCGTCGTCAAGGGCAAGACCCTCCTCGACGCCATTGATGCCATT
GAGCCTCCTGTCCGCCCCTCCGACAAACCTCTCCGCCTTCCCCTCCAGGACGT---------------------------
----------------------GGCGCTGAACGAGGAGTGCGAAAATGAGACGGAGACCACTCTTGATGTGCTGACGGCA
CACCTCGTGGCTCCGATTCTCGTACTACTCTC-CGCCTGTGACGCAGGCGGGGAGAAGTTACATCTTGCGGCCT------
----AGCACGTGTGT--------CAATGATGTGCTTGTCCGCTGCCTCCTTGTGACGC----------------------
-TTTTTGTTGTAGTAGTGA-CTTTTTTGCGCACGTCACAT-CTTTGTTTT-CGAACGTGATTACTGACGTCTTTTCTTTA
T--CTCCGCATCGTTGCAATTTTCGTGTCAATGTCCCTCCAAT---ATGATGTGCATT-TTTAGTCCGACCCTAGTTTTG
CCAGCAAAATACGGCATGTCCGTGATCCCAAAGCACGGATGGCCATCGTCTGGACGAACTGCAAGACGAAAATGGTTTGT
CCAACTGATGAACCCAAGGAGGAGGGAGCCGAGGCGGACGTCGATGAGCCCAAAAAAGGGCATGGCGGCTGTGGTCACAT
CCAACCGCTCATTAGAAAGGAGGGCCTCAAGTTGTTCGTCCAATATAAGCGACCCAAGGATGAAGACGAGGTTCGTACAG
CCCACGTGGCGTATTGAGGATTTGGCTTGTTAAAGGTTTGGCT-ATT-TGCAAACAGGACGTCAAGTCGCTACAGCCGGA
CAAGAGGCTCTTCACGCCTTCGGAAGTATACACGACGTTCAAAAAGATGTCCGACTCGGATTTGCACTTGATTGGTCTTT
CTGACGAATATGCAAGGCCTGAGTGGAT---------------------------------------------CTTGAAT
CACTAGAAGAGAATGCGCATTCATCGACGCCTTGCACGAAGGTTTTCGTGAATGGTGTTTGGATGGGCGTACATCGTGAT
CCCGCCAACCTTGTCAAGACGATCAAGAAACTTCGCCGAAAGGATGATATCAGTCCTGAGGTTTCTGTCGTTCGTGATAT
CCGTGAGAGGGAGCTTCGCCTCTATACTGATGCGGGGCGAGTTTGTCGACCTCTCTTCATTGTCGAAAACCAGCAGCTTG
CCCTGCAGAAGAAACATATCAAATGGTTGAATCAGGGCTACCGTGACGATGACGGTGAAGAATTCAAATGGGAGCAACTG
GTGAAGACGGGGATAATCGAATTACTGGATGCGGAGGAGGAGGAAACTGTGATGATTTCCATGACACCGGAGGACTTGGA
GAATTCGAGGTTACAATCGGCAGGAATCAACCCGCATGAGAATGATGGGGAGTTTGACCCTGCAGCGCGTCTAAAGGCCG
GAATTAATGCGCACACGTGGACTCACTGCGAGATTCATCCGAGTATGATCCTTGGTGTCTGCGCTAGTATCATT------
--------------------------------------------------------------------------------
----------------
>Afroboletus_multijugus_PC0723572
--------------------------------------------------------------------------------
--------------------------------------------------------------------------------
--------------------------------------------------------------------------------
--------------------------------------------------------------------------------
--------------------------------------------------------------------------------
--------------------------------------------------------------------------------
--------------------------------------------------------------------------------
--------------------------------------------------------------------------------
--------------------------------------------------------------------------------
--------------------------------------------------------------------------------
--------------------------------------------------------------------------------
-------------------------------------------------GGTACCTCCCAGGCTGACTGTGCCATCCTTA
TCATCGCCGCTGGTACCGGTGAGTTTGAGGCTGGTATCTCCAAGGACGGTCAGACCCGTGAACATGCCTTACTGGCGTTC
ACACTCGGTGTGCGTCAGCTCATTGTCGCTATCAACAAGATGGACACGACCAAGGTGTGTCTCGCACTCTGTT-------
-GTGATGAATACTG-----CTCAATGCACCCTCGTTAATAGTGGAGCGAGGACCGCTTCAACGAGATTGTCAAAGAAACG
TCTACCTTCATTAAGAAGGTGGGCTACAATCCCAAGGCTGTCGCTTTCGTGCCCATCTCCGGCTGGCACGGTGATAATAT
GCTAGAGGAATCTGCCAAGTAAGTATC-ATGTTGTCGGATTAGCCTCCG-ACATTCTTAA-GCATTCGTACGTAGCATGC
CCTGGTACAAGGGTTGGACCAAGGAAGTCAAGGGGGGCGTCGTCAAGGGCAAGACCCTCCTCGACGCCATTGATGCCATT
GAGCCTCCTGTCCGCCCCTCCGACAAACCTCTCCGCCTTCCCCTCCAGGACGTCTACAAGATCGGA--------------
----------------------GGCGCT-GACGAGGAGTGCG-AAATGAGACGGAGACCACTCTTGATGTGCTGACGGCA
C-CCTCG-GGCTCCGATTCTCGTACTACTCTC-TGCCTGTGACGCAGGCAGGAAGAAGTTACATC-TGCGGCCT------
----AGCATATGTGT--------CAATGATGTGCTTGTCCGCTGCCTCCTTGTGACGC----------------------
-TTTTTGTTGTAGTAGTGA-CTTTTTTGCGCACGTCACAT-CTTTGTTTT-CGAACGTGATTACTGACGTCTTTTCTTTA
T--CTCCGCATCGTTGCAATTTTCGTGTCAATGTCCCTCCAAT---ATGATGTGCATT-TTTAGTCCGACCCTAGTTTTG
CCGGCAAAATACGGCATGTCCGTGATCCCAAAGCACGGATGGCCATCGTCTGGACGAACTGCAAGACGAAAATGGTTTGT
CCAACTGATGAACCCAAGGAGGAGGGAGCCGAGGCGGACGTCGATGAGCCCAAAAAAGGGCATGGCGGCTGTGGTCACAT
CCAACCACTCATTAGAAAGGAGGGCCTCAAGTTGTTCGTCCAATATAAGCGACCCAAGGATGAAGACGAGGTTCGTACAG
CCCACGTGGCGTATTGAGGATTTGGCTTGTTAAAGGTTTGGCT-ATT-TGCAAACAGGACGTCAAGTCGCTACAGCCGGA
CAAGAGGCTCTTCACGCCTTCGGAAGTATACACGACGTTCAAAAAGATGTCCGACTCGGATTTGCACTTGATTGGTCTTT
CTGACGAATATGCAAGGCCTGAGTGGATGGTTCATATTCTGCACCCGTCATCGAATTCTTGGAGGAGTGGGGCCTTGAAT
CACTAGAAGAGAATGCACATTCATCGACGCCTTGCACGAAGGTTTTCGTGAATGGTGTTTGGATGGGCGTACATCGTGAT
CCCGCCAACCTTGTCAAGACGATCAAGAAACTTCGCCGAAAGGATGATATCAGTCCTGAGGTTTCTGTCGTTCGTGATAT
CCGTGAGAGGGAGCTTCGCCTCTATACTGATGCGGGGCGAGTTTGTCGACCTCTCTTCATTGTCGAAAACCAGCAGCTTG
CCCTGCAGAAGAAACATATCAAATGGTTGAATCAGGGCTACCGTGACGATGACGGTGAAGAATTCAAATGGGAGCAACTG
GTGAAGACGGGGATAATCGAATTACTGGATGCGGAGGAGGAGGAAACTGTGATGATTTCCATGACACCGGAGGACTTGGA
GAATTCGAGGTTACAATCGGCAGGAATCAACCCGCATGAGAATGATGGGGAGTTTGACCCTGCAGCGCGTCTAAAGGCCG
GAATTAATGCGCACACATGGACTCACTGCGAGATTCATCCGAGTATGATCCTTGGTGTCTGCGCTAGTATCATT------
--------------------------------------------------------------------------------
----------------
>Strobilomyces_seminudus_HKAS82848
--------------------------------------------------------------------------------
--------------------------------------------------------------------------------
--------------------------------------------------------------------------------
--------------------------------------------------------------------------------
--------------------------------------------------------------------------------
--------------------------------------------------------------------------------
--------------------------------------------------------------------------------
--------------------------------------------------------------------------------
--------------------------------------------------------------------------------
--------------------------------------------------------------------------------
--------------------------------------------------------------------------------
----------------------CGCGATTTCATCAAAAACATGATCACGGGTACCTCCCAGGCCGACTGTGCCATCCTCA
TTATCGCCGGCGGTACTGGCGAGTTTGAGGCTGGTATCTCGAAAGATGGTCAGACCCGTGAACACGCCTTGTTGGCGTTC
ACACTCGGTGTACGTCAGTTGATCGTCGCCGTTAACAAGATGGATACGACCAAGGTATGTCGTAAACTTTACT-------
-GTCATGAATGTGG-----GTTAACGTGGCATTGCCGACAGTGGAGCGAGGACCGCTTCAACGAAATTGTCAAGGAAACC
TCGACCTTCATCAAGAAGGTTGGCTACAACCCCAAAGCTGTCGCTTTCGTCCCGATCTCCGGCTGGCATGGTGACAACAT
GCTGGAGGAGTCTCCTAAGTAAGTATC-GCGTTATCACA-CGGCCCCCG-ACATTCTCAA-AGCATTGCA-ATAGCATGC
CCTGGTACAAAGGCTGGTCTAAGGAAGTCAAAGGTGGTGCTGTCAAGGGCAAGACCCTCCTCGACGCCATTGATGCCATC
GAGCCTCCCGTCCGTCCCTCCGACAAACCCCTCCGCCTTCCTCTCCAGGATGTCTACAAAATCGGCGGTATCGGAACAGT
GCCCGTCGGCCGTGTTGAAACTGGCGCTGAACGAGGAGTGCCAAAAGGACATGGTAACCGCTGCTGGCGTGCTGACGGCA
CTTCCCGTGGTTCCGACT--CATGCT-CTCTCCAGCCTGTGACGCAGGT-GGGAGATATGGCATCTTGCGGCCT------
----AGCATATCTAC--------CAATGATGTGCTTGTCCGTTGCCTCCTTGTGACGC----------------------
-TTTTTGTCGTAGTAGTGA-GCCTTTTGCGCAGGTCACAT-CTT--TTTT-CGGACGGGATTACTGACGA-TTTTCTCTA
C--CTCTGCATCGTTGCGGTTTTCCTGTCGATGTTCCTTCAAT---ATGATGTGCGTTAATTAGTCCGACATTAACTTTG
CCGACAAAATACGGCATGTCCGCGATCCTAAAGCACGGATGGCCATCGTCTGGGCGCATTGCAAGACGAAAATGATTTGC
GAAACTGACGAACCTAAGGAAGAGGGCGCTGAAGGGGATGTGGACGACCCCAAGAAAGGACATGGTGGTTGCGGTCACAT
TCAGCCCCTTATCCGAAAGGAGGGTCTCAAATTATTCGTCCAGTATAAGCGACCCAAAGACGAAGACGAGGTTCGTTCAA
GTGACGCATAGCAGCAGGGA-----CGCGCTAAACGTCTGGCT-GTTTCGAATACAGGACGTCAAGTCGCTACAGCCCGA
CAAAAGGCTGTTTACGCCTTCGGAAGTATACACGACTTTCAAAAAGATGTCCGACTCGGATCTGCATTTGATTGGGCTCT
CTGACGAATATGCGCGGCCTGAGTGGATGGTTCATATTCTGCACCCGTCATCGAATTCTTGGAAGAATGGGGCCTCGAAT
CACTGGAAGAAAATGCCCATTCGTCGACGCCTTGCACAAAGGTTTTCGTGAACGGTGTCTGGATGGGCGTGCATCGTGAT
CCTGCCAATCTTGTCAAGACGATCAAGAAACTTCGCCGAAAAGATGACATTAGTCCTGAAGTTTCGGTCGTTCGTGACAT
CCGTGAGAGGGAGCTTCGTCTCTATACCGATGCGGGTCGAGTTTGTCGCCCGCTCTTCATTGTTGAAAACCAGCAGCTTG
CTTTGCAGAAGAAACACATCAAGTGGCTAAATCAGGGCTTCCGTGATGACGATGGCGAAGAATTCAAGTGGGAGCAGCTG
GTGAAGACTGGTATAATTGAGCTATTGGATGCGGAGGAGGAAGAAACAGTGATGATTTCCATGACGCCAGAGGACCTCGA
GAATTCCAGGTTGCAATCAGCAGGAATCAACCCTCATGAGAATGATGGAGATTTTGACCCTGCGGCCCGCCTAAAGGCTG
GGATCAATGCGCACACGTGGACTCACTGCGAGATTCATCCAAGTATGATCCTTGGTGTT---------------------
--------------------------------------------------------------------------------
----------------
>Strobilomyces_verruculosus_HKAS77026
--------------------------------------------------------------------------------
--------------------------------------------------------------------------------
--------------------------------------------------------------------------------
--------------------------------------------------------------------------------
--------------------------------------------------------------------------------
--------------------------------------------------------------------------------
--------------------------------------------------------------------------------
--------------------------------------------------------------------------------
--------------------------------------------------------------------------------
--------------------------------------------------------------------------------
--------------------------------------------------------------------------------
--------------------------------------------------------------------------------
--------------------------------------TCCAAGGATGGTCAGACTCGTGAACACGCCCTGTTGGCGTTC
ACACTCGGTGTGCGTCAATTGATCGTCGCCGTTAACAAGATGGATACGACCAAGGTATACCGTGAACTGCGCT-------
-CCGACAAATGTGG-----GCTAACATGACATTGCTGATAGTGGAGCGAGGACCGCTTCAACGAAATTGTCAAGGAAACC
TCGACCTTCATTAAGAAGGTTGGCTACAACCCCAAAGCTGTCGCTTTCGTCCCGATCTCTGGCTGGCATGGCGACAACAT
GCTGGAGGAGTCTCCCAAGTAGGTGTC-ATGCTACCACA-CGGCCCCCG-GCATTCTGAA-AGCGTTGCG-ATAGCATGC
CCTGGTACAAAGGCTGGACTAAGGAAGTCAAGAGTGGTGCCGTCAAGGGCAAGACCCTCCTCGACGCTATTGATGCCATT
GAGCCCCCCGTCCGTCCGTCTGACAAACCTCTCCGCCTTCCTCTCCAGGATGTCTACAAGATCGGTGGTATCGGAACAGT
GCCCGTCGGCCGTGTTGA----GGCGCTGAACGAGGAGTGCGAAAAGGACATGGCAACCACTACTGGCCTGCTGACGGCA
-TTCCTGTGGTTCCGACTCTCATGCT-CTTTCCCGCCTGTGACGCAGGG-GGGAGATGTGGCATCTTGCGGCTT------
----AGCATGTCTTT--------CAGCGATGTGCTTGTCCGCTGCCTCCTTGTGACGC----------------------
-TTTTTGTTGTAGTAGCGA-CTCTCTTGCGCGCGTCGCAT-CTCCTTTTT-CGGACATGATTACTGACAA-ATTTCTTTA
C--CTCTGCGTCGTTGGGATTTTCGTGTCCATGTTTCTTCAAT---GTGATGTGCGTCGATTAGTCCGACCCTAACTTTG
CCGACAAAATACGGCATGTTCGCGATCCCAAAACGCGGATGGCCATTGTCTGGGCGCATTGCAAAACGAAAATGACTTGC
GAAACTGATGAGCCTAAGGAAGAGGGCATCGAAGGGGACGCGGACGAGCCCAAGAAAGGACACGGTGGTTGCGGTCACAT
CCAGCCTCTCATTCGAAAGGAGGGTCTCAAATTATTTGTCCAGTATAAGCGACCCAAAGACGATGACGAGGTTCGTGCGA
GTAATGCATGGCGGCAAGGA-----CGTGCTAAACGTTCCGCC-GTTTTGAAAACAGGACATCAAGTCATTGCAACCAGA
CAAAAGGCTGTTTTCACCTTCGGAAGTATACACGACTTTCAAAAAGATGTCCGACTCGGAC-------------------
----------------------------GGTTCTTATTCTGCACCCGTCATCGAATTCTTGGAAGAATGGGGCCTCGAAT
CACTGGAGGAAAATGCCCATTCGTCGACGCCTTGCACAAAAGTTTTCGTGAACGGTGTCTGGATGGGTGTGCATCGTGAT
CCTGCCAATCTTGTCAAGACGATCAAGAAACTTCGCCGAAAAGATGATATCAGTCCTGAAGTTTCGGTCGTCCGTGACAT
CCGTGAGAGGGAGCTTCGTCTGTATACCGATGCGGGACGAGTTTGTCGACCACTTTTCATTGTTGAAAACCAGCAGCTTG
CTCTGCAGAAGAAACACATTAAGTGGCTAAATCAGGGCTTCCGTGAGGACGATGGCGAAGAATTCAAATGGGAGCACCTG
GTGAAGACTGGGATAATCGAGTTGTTGGATGCGGAGGAAGAGGAAACAGTAATGATTTCCATGACGCCGGAGGACCTGGA
GAATTCCAGGTTGCAATCAGCAGGAATCAATCCTCATGAGAATGACGGAGATTTTGACCCTGCAGCCCGCCTAAAGGCTG
GAATCAATGCGCACACGTGGACTCACTGCGAGATTCATCCAAGTATGATCCTG---------------------------
--------------------------------------------------------------------------------
----------------
>Strobilomyces_seminudus_HKAS80400
GGGAAAAGCTCAAATTTTGAATC-GGCGGTCCTGTTG--GGCTGTCCGAGTTGTAATCTAGAGAAGCGTTGTCC-GCGCT
G-GC-CCGTGTACAAGTCTCCTGGAAGGGAGCGTCATAGAGGGTGAGAATCCCGTCTCTGACAC-GGACCACCAGGGC-T
AT-GTGACGCGCTCTCGACGAGTCGAGTTGTTTGGGAATGCAGCTCAAAATGGGTGGTAAACTCCATCTAAAGCTAAATA
CTGGCGAGAGACCGATAGCGAACAAGTACCGTGAGGGAAAGATGAAAAGGACTTTGAAAAGAGAGTTAAACAGTATGTGA
AATCGTTGAAAGGGAAACGCTTGATGT-CAGTCATGTCGGCC-GGGGGTCAACCTTG-CTTC-ATCGCT-CGGTGTACTT
CTCAGTC-GACAGGTCAGCATTGGCTTT---GGTCATCACACAATGGTG-GGGGGAACGTGGCAC----TTC-------G
GTGTG-TTATAGCCCTCCA-TCGCCTG-TGGT-GGT-CGGGGCTGAGGA-CTCTCAGCG--C------------------
--TTGTCGCTG-ATGATGCTGGCATAATGGCCTTAAGCGACCCGTCTTGAAACACGGACCAAGGAGTCTAACATGCCTGC
GAGTGTACGGGTGGA--AAA--CCCGCATGCGAAATGAAAGTG-AAGGTC-GGGACCTCCCT-CGC-GGAGGGCACCGAC
GCCCGGACTAG------AGTCAT-GGAC-GACGGA--TCTGCGGTGGAGCATGTATGTTGGGACCCGAAAGATGGTGAAC
TATGCCTGAATAGGGTGAAGCCAGAGGAAACTCTGGTGGAGGCTCGTAGCGATTCTGACGTGCAAATCGATCGTCGAATT
TGGGTATGGGGGCGAAAGACTACGCGATTTCATCAAAAACATGATCACGGGTACCTCCCAGGCCGACTGTGCCATCCTCA
TTATCGCCGGCGGTACTGGCGAGTTTGAGGCTGGTATCTCGAAAGATGGTCAGACCCGTGAACATGCCTTGTTGGCGTTC
ACACTCGGTGTACGTCAGTTGATCGTCGCCGTTAACAAGATGGATACGACCAAGGTATGTAGTAAACTCCACT-------
-GTCATGAATGTGG-----GTCAACGTGGCATTGCCGACAGTGGAGCGAGGACCGCTTCAACGAAATTGTCAAGGAAACC
TCGACCTTCATCAAGAAGGTTGGCTACAACCCCAAAGCTGTCGCTTTCGTCCCGATCTCCGGCTGGCATGGTGACAACAT
GCTGGAGGAGTCTCCTAAGTAAGTATC-GCGTTATCACA-CGGCCCCCG-ACATTCTCAA-AGCATTGCA-ATAGCATGC
CCTGGTACAAAGGCTGGTCTAAGGAAGTCAAAGGTGGTGCTGTCAAGGGCAAGACCCTCCTCGACGCCATTGATGCCATC
GAGCCTCCCGTCCGTCCCTCCGACAAACCCCTCCGCCTTCCTCTCCAGGATGTCTACAAAATCGGCGGTATCGGAACAGT
GCCCGTCGGCCGTGTTGAAACTGGCGCTGAACGAGGAGTGCCAAAAGGACATGGTAACCGCTGCTGGCGTGCTGACGGCA
CTTCCCGTGGTTCCGACT--CATGCT-CTCTCCAGCCTGTGACGCAGGT-GGGAGATGTAGCATCTTGCGGCCT------
----AGCATATCTAC--------CAATGATGTGCTTGTCCGTTGCCTCCTTGTGACGC----------------------
-TTTTTGTCGTAGTAGTGA-GCCTTTTGCGCAGGTCACATATCTT-TTTT-CGGACGGGATTACTGACG--TTTTCTCTA
C--CTCTGCATCGTTGCGGTTTTCCTGTCGATGTTCCTTCAAT---ATGATGTGCGTTAATTAGTCCGACATTAACTTTG
CCGACAAAATACGGCATGTCCGCGATCCTAAAGCACGGATGGCCATTGTCTGGGCGCATTGCAAGACGAAAATGATTTGC
GAAACTGACGAACCTAAGGAAGAGGGCGCTGAAGGGGATGTGGACGACCCCAAGAAAGGACATGGTGGTTGCGGTCACAT
TCAGCCCCTTATCCGAAAGGAGGGTCTCAAATTATTCGTCCAGTATAAGCGACCCAAAGACGAAGACGAGGTTCGTTCAA
GTGACGCATAGCAGCAGGGA-----CGCGCTAAACGTCTGGCT-GTTTCGAATACAGGACGTCAAGTCGCTACAGCCCGA
CAAAAGGCTGTTTACGCCTTCGGAAGTATACACGACTTTCAAAAAGATGTCCGACTCGGATCTGCATTTGATTGGGCTCT
CTGACGAATATGCGCGGCCT--------GGTTCATATTCTGCGCCCGTCATCGAATTCTTGGAAGAATGGGGCCTCGAAT
CACTGGAAGAAAATGCCCATTCGTCGACGCCTTGCACAAAGGTTTTCGTGAACGGTGTCTGGATGGGCGTGCATCGTGAT
CCTGCCAATCTTGTCAAGACGATCAAGAAACTTCGCCGAAAAGATGACATTAGTCCTGAAGTTTCGGTCGTTCGTGACAT
CCGTGAGAGGGAGCTTCGTCTCTATACCGATGCGGGTCGAGTTTGTCGCCCGCTCTTCATTGTTGAAAACCAGCAGCTTG
CTCTGCAGAAGAAACACATCAAGTGGCTAAATCAGGGCTTCCGTGATGACGATGGCGAAGAATTCAAGTGGGAACAGCTG
GTGAAGACTGGTATAATTGAGCTATTGGATGCGGAGGAGGAAGAAACAGTGATGATTTCCATGACGCCAGAGGACCTCGA
GAATTCCAGGTTGCAATCAGCAGGAATCAACCCTCATGAGAATGATGGAGATTTTGACCCTGCGGCCCGCCTAAAGGCTG
GGATCAATGCGCACACGTGGACTCACTGCGAGATTCATCCAAGTATGATCCTTGGTGTTTGTGCTAGTATCATT------
--------------------------------------------------------------------------------
----------------
>Strobilomyces_verruculosus_HKAS59637
GGGAAGAGCTCACATTTGGAATC-GGCGGTCCT-TC---GGCCGTCCGAGTTGTCATCTAGAGAAGCGTGCTCC-GCGCT
GGCC-CCGTGTACAAGTCTCCTGGAAGGGAGCGTCGTGGAGGGTGAGAACCCCGTCTCGGACACGGGACCGCCAGGGC-T
TT-GTGAGGCGCTCTCGACGAGTCGAGTTGTTTGGGAATGCAGCTCAAAACGGGTGGTAAACTCCATCTAAAGCTAAATA
CGGGCGAGAGACCGATAGCGAACAAGTACCGTGAGGGAAAGATGAAAAGGACTTTGGAAAGAGAGTCAAACAGTACGTGA
AATTGCTGGAAGGGAAACGCTGGACGT-CAGTCGCGTCGGCC-GGGGGTCAGCCTCG-CCTT--GAGCA-GGGCGTACTT
CCCGGTC-GGCGGGTCAGCATCGGTCTC--TGGTCGCGGCACAAGGGTC-GGAGGAAGGTGGCACTC--CTC-----GGA
GTGTGTTTATAGCCTCCGG-CCGCATGCCAGC-GGT-GGGGACCGACGA-GGCTCGGCG--C-----CTTC-----GGGG
------CGCCA-GAGATGCTGGCGTAATGGCGTTCAGCGACCCGTCTTGAAACACGGACCAAGGAGTCTAACGTGCGTGC
GAGCGTTCGGGCGGC--AAA--CCCGTGCGCGGAATGAAAGTG-ACCGTC-GAGACCTCCGT-CGT-GGAGGGCACCGAC
GCCCGGACCCG------AGTCTC-TGAC-GAGGGC--CCTGCGGCGGAGCATGTACGTTGGGACCCGAAAGATGGTGAAC
TATGCCTGAGTAGGGCGAAGCCAGAGGAAACTCTGGTGGAGGCTCGCAGCGATTCTGACGTGCAAATCGATCGTCGAACT
TGGGTATGGGGGCGAAAGACTACGTGATTTCATCAAGAACATGATCACGGGTACCTCCCAGGCTGACTGTGCCATCCTCA
TCATCGCCGGTGGTACCGGCGAGTTCGAGGCTGGTATCTCGAAGGATGGTCAGACTCGTGAACACGCCCTGTTGGCGTTC
ACACTCGGTGTGCGTCAATTGATCGTCGCCGTTAACAAGATGGATACGACCAAGGTATACCGTGAACTGCGCT-------
-CCGACAAATGTGG-----GCTAACATGACATTGCTGATAGTGGAGCGAGGACCGCTTCAACGAAATTGTCAAGGAAACC
TCGACCTTCATTAAGAAGGTTGGCTACAACCCCAAAGCTGTCGCTTTCGTCCCGATCTCTGGCTGGCATGGCGACAACAT
GCTGGAGGAGTCTCCCAAGTAGGTGTC-ATGCTACCACA-CGGCCCCCG-GCATTCTGAA-AGCGTTGCG-ATAGCATGC
CCTGGTACAAAGGCTGGACTAAGGAAGTCAAGAGTGGTGCCGTCAAGGGCAAGACCCTCCTCGACGCTATTGATGCCATT
GAGCCCCCCGTCCGTCCGTCTGACAAACCTCTCCGCCTTCCTCTCCAGGACGTCTACAAGATC-----------------
----------------------GGCGCTGAACGAGGAGTGCGAAAAGGACATGGCAACCACTACTGGCCTGCTGACGGCA
-TTCCCGTGGTTCCGACTCTCATGCT-CTTTCCCGCCTGTGACGCAGGG-GGGAGATGTGGCATCTTGCGGCTT------
----AGCATGTCTTT--------CAGCGATGTGCTTGTCCGCTGCCTCCTTGTGACGC----------------------
-TTTTTGTTGTAGTAGCGA-CTCTCTTGCGCGCGTCGCAT-CTCCTTTTT-CGGACATGATTACTGACAA-ATTTCTTTA
C--CTCTGCGTCGTTGGGATTTTCGTGTCCATGTTTCTTCAAT---GTGATGTGCGTCGATTAGTCCGACCCTAACTTTG
CCGACAAAATACGGCATGTTCGCGATCCCAAAACGCGGATGGCCATTGTCTGGGCGCATTGCAAAACGAAAATGACTTGC
GAAACTGATGAGCCTAAGGAAGAGGGCATCGAAGGGGACGCGGACGAGCCCAAGAAAGGACACGGTGGTTGCGGTCACAT
CCAGCCTCTCATTCGAAAGGAGGGTCTCAAATTATTTGTCCAGTATAAGCGACCCAAAGACGATGACGAGGTTCGTGCGA
GTAATGCATGGCGGCAAGGA-----CGTGCTAAACGTTCCGCC-GTTTTGAAAACAGGACATCAAGTCATTGCAACCAGA
CAAAAGGCTGTTTTCACCTTCGGAAGTATACACGACTTTCAAAAAGATGTCCGACTCGGACCTGCACTTGATTGGGCTCT
CTGACGAATATGCGCGACCTGAGTGGATGGTTCTTATTCTGCACCCGTCATCGAATTCTTGGAAGAATGGGGCCTCGAAT
CACTGGAGGAAAATGCCCATTCGTCGACGCCTTGCACAAAAGTTTTCGTGAACGGTGTCTGGATGGGTGTGCATCGTGAT
CCTGCCAATCTTGTCAAGACGATCAAGAAACTTCGCCGAAAAGATGATATCAGTCCTGAAGTTTCAGTCGTCCGTGACAT
CCGTGAGAGGGAGCTCCGTCTGTATACCGATGCGGGACGAGTTTGTCGACCACTTTTCATTGTTGAAAACCAGCAGCTTG
CTCTGCAGAAGAAACACATTAAGTGGCTGAATCAGGGCTTCCGTGAGGACGATGGCGAAGAATTCAAATGGGAGCACCTG
GTGAAGACTGGGATAATCGAGTTGTTGGATGCGGAGGAAGAGGAAACAGTAATGATTTCCATGACGCCGGAGGACCTGGA
GAATTCGAGGTTGCAATCAGCAGGAATCAACCCTCATGAGAATGACGGAGATTTTGACCCTGCAGCCCGCCTAAAGGCTG
GAATCAATGCGCACACGTGGACTCACTGCGAGATTCATCCAAGTATGATCCTG---------------------------
--------------------------------------------------------------------------------
----------------
>Anthracoporus_cystidiatus_HKAS55375
GGGAAAAGCTCAAATTTTGAATCTGGCGGTCCTTTCCATGGCCGTCCGAATTGTAATCTAGAGAAGCGTCTTCC-GCGCT
GGAC-CCGTGTACAAGTCTCCTGGAAGGGAGCGTCATAGAGGGTGAGAATCCCGTCTTTGACAC-GGACAACCAGGGCTT
AT-GTGATGCGCTCTCGACGAGTCGAGTTGTTTGGGAATGCAGCTCAAAACGGGTGGTAAATTCCATCTAAAGCTAAATA
CAGGCGAGAGACCGATAGCGAACAAGTACCGTGAGGGAAAGATGAAAAGGACTTTGAAAAGAGAGTTAAACAGTACGTGA
AATTGCTGAAAGGGAAACGCTTGATGT-CAGTCGCGTCGCCC-GGGGATCAACCTTG-CTTC-ACCGCT-CGGCGTACTT
CCCGGTC-GATGGGTCAGCATCAGTGTC---GCTCGTCATACAATGGCGCTAGGGAACGTGGCACCCTCTTCT-----GG
GTGTG-TTATAGCCCTTCG-TCGTATC-TGGCGGGT-CGGCACTGAGGA-AC-TCAGCA--C-G-CCCCTC-----GGGG
TTCTCGTGCAT-GGGATGCTGGCATAATGGCCTTAAGCGACCCGTCTTGAAACACGGACCAAGGAGTCTAACATGCCTGC
GAGTGTTCGGGTGCCCTAAA--CCCGTGCGCGCAACGAAAGTG-AACGTC-GAGATCTCTGT-CGT-GGAGTGCACCGAC
GCCCAGACCCCCTTTGTCCTTTC-CGAC-GAAGGT--TCTGCGGTAGAGCATGCATGTTAGGACCCGAAAGATGGTGAAC
TATGCCTGAATAGGGTGAAGCCAGAGGAAACTCTGGTGGAGGCTCGTAGCGATTCTGACGTGCAAATCGATCGTCGAATT
TGGGTATAGGGGCGAAAGACTA----------------------------------------------------------
--------------------------------------------------------------------------------
--------------------------------------------------------------------------------
--------------------------------------------------------------------------------
--------------------------------------------------------------------------------
--------------------------------------------------------------------------------
--------------------------------------------------------------------------------
--------------------------------------------------------------------------------
----------------------GGCGCTGAACGAGGAGTGCGAAAGTGAGACGGTGGCCGCTATTGGTGTGCTGACGGCA
CACCTCGTGGTTCCGATTCTCATCTTACTCTCTCGCCTGTGACGCAGGT-GGGAAGTGTTGCATCTTGTGGCCT------
----AGCACATGCGT--------CGACGACGTGCTTGTCCGCTGCCTCCTTGTGACGC----------------------
-TTTTTGTCGTAGTAGCGA-TCTTTTTGCGTACATCGCGT-CTTT-CTTA-AGAACATGATTACTGACG----TTTTTCA
T--CCCTGCATCATTGCAATTTTCGTGTCGATGTTCCTCCAAT---ATCATGTGCGTT-ATTAGTCCGACCCCAATTTCG
CCGACAAAGTACGGCATGTTCGCGATCCCAAAGCACGGATGGCCATTGTCTGGACGCACTGCAAGACCAAAATGATCTGC
GACACTGACGAACCCAAAGAGGAGGGAGTCGAAGGGGATGTCGATGAGCCTAAGAAAGGGCATGGTGGTTGTGGCCACAT
CCAGCCCCTTATTCGAAAGGAGGGTCTCAAGTTGTTCGTCCAATATAAGCGACCCAAGGATGAAGACGAGGTTCGTATCA
TCGACGCAACGCGTTGAGGGGTCACCTTGATGAACGTTTTGCT-CTGATGTA--CAGGACGTCAAATCATTGCAACCGGA
CAAAAGGCTGTTTACGCCCTCCGAAGTGTACACGACGTTCAAAAAGATGTCCGATTCGGATCTACACTTGATTGGCCTCT
CGGACGAATATGCACGTCC-------------------------------------------------------------
--------------------------------------------------------------------------------
--CGCCAACCTTGTCAAGACAATCAAGAAACTTCGCCGGAAAGACGACATCAGTCCGGAAGTTTCGGTCGTCCGCGACAT
TCGCGAGAGGGAGCTTCGTCTCTATACTGATGCAGGGCGAGTTTGTCGACCGCTCTTCATTGTTGAAAATCAGCAGCTTG
CCCTGCAGAAGAAGCACATCAAGTGGCTTAATCAGGGTTTCCGCGATGACGACGGCGAAGAGTTCAAATGGGAACAGCTG
GTGAAGACAGGAATAATCGAGCTATTAGATGCCGAGGAGGAGGAAACAGTGATGATTTCGATGACCCCGGAGGACTTGGA
GAATTCCAGGTTACAGTCAGCGGGCATCAACCCCCACGAGAACGATGGTGACTTTGACCCCGCGGCTCGACTAAAGGCCG
GAATCAATGCGCATACGTGGACGCACTGCGAGATTCATCCTAGTATGATTCTTGGTGTGTGTGCTAGTATCATTCCGTTC
CCCGATCACAACCAGGTGCGTGCT--ACTTCGACATGGATCGATGGTGG-CCTTACGCCTTCACAGTCACCACGTAACA-
----------------
>Anthracoporus_cystidiatus_MHHNU7312
GGGAAAAGCTCAAATTTTGAATCTGGCGGTCC-TTCCATGGCCGTCCGAATTGTAATCTAGAGAAGCGTCTTCC-GCGCT
GGAC-CCGTGTACAAGTCTCCTGGAAGGGAGCGTCATAGAGGGTGAGAATCCCGTCTTTGACAC-GGACAACCAGGGCTT
AT-GTGATGCGCTCTCGACGAGTCGAGTTGTTTGGGAATGCAGCTCAAAACGGGTGGTAAATTCCATCTAAAGCTAAATA
CAGGCGAGAGACCGATAGCGAACAAGTACCGTGAGGGAAAGATGAAAAGGACTTTGAAAAGAGAGTTAAACAGTACGTGA
AATTGCTGAAAGGGAAACGCTTGATGT-CAGTCGCGTCGCCC-GGGGATCAACCTTG-CTTC-ACCGCT-CGGCGTACTT
CCCGGTC-GATGGGTCAGCATCAGTGTC---GCTCGTCATACAATGGCGCTAGGGAACGTGGCACCCTCTTCT-----GG
GTGTG-TTATAGCCCTTCG-TCGTATC-TGGCGGGT-CGGCACTGAGGA-AC-TCAGCA--C-G-CCCCTC-----GGGG
TTCTCGTGCAT-GGGATGCTGGCATAATGGCCTTAAGCGACCCGTCTTGAAACACGGACCAAGGAGTCTAACATGCCTGC
GAGTGTTCGGGTGCCCTAAA--CCCGTGCGCGCAACGAAAGTG-AACGTC-GAGATCTCTGT-CGT-GGAGTGCACCGAC
GCCCAGACCCCCTTTGTCCTTTC-CGAC-GAAGGT--TCTGCGGTAGAGCATGCATGTTAGGACCCGAAAGATGGTGAAC
TATGCCTGAATAGGGTGAAGCCAGAGGAAACTCTGGTGGAGGCTCGTAGCGATTCTGACGTGCAAATCGATCGT-GAATT
CGGGTATAGGG-CGAGAGA-------------------------------------------------------------
--------------------------------------------------------------------------------
--------------------------------------------------------------------------------
--------------------------------------------------------------------------------
--------------------------------------------------------------------------------
--------------------------------------------------------------------------------
--------------------------------------------------------------------------------
--------------------------------------------------------------------------------
--------------------------------------------------------------------------------
----------------------------TCTCTTGCCTGTGACGCAGGT-GGGAAATGTTGCATCTTGTGGCCT------
----AGCACATGCGT--------CGACGACGTGCTTGTCCGCTGCCTCCTTGTGACGC----------------------
-TTTTTGTCGTAGTAGCGA-TCTTTTTGCGTACATYGCGT-CTTT-CTTA-AGAACATGATTACTGACG----TTTTTCA
T--CCCTGCATCATTGCAATTTTCGTGTCGATGTTCCTCCAAT---ATCATGTGCGTT-ATTAGTCCGACCCCAATTTCG
CCGACAAAGTACGGCATGTTCGCGATCCCAAAGCACGGATGGCCATTGTCTGGACGCACTGCAAGACCAAAATGATCTGC
GACACTGAYGAACCCAAAGAGGAGGGAGTCGAAGGGGATGTCGATGAGCCTAAGAARGGGCATGGTGGTTGTGGCCACAT
CCAGCCCCTTATTCGAAAGGAGGGTCTCAAGTTGTTCGTCCAATATAAGCGACCCAAGGATGAAGACGAGGTTCGTATCA
TCGACGCAACGCGTTGAGGGGTCACCTTGATGAACGTTTTGCT-CTGATGTA--CAGGACGTCAAATCATTGCAACCGGA
CAAAAGGCTGTTTACGCCCTCCGAAGTGTACACGACGTTCAAAAAGATGTCCGATTCGGATCTACACTTGATTGGCCTCT
CGGACGAATATGCGCGGCCTGAGTGGA-----------------------------------------------------
-----------------------------------------------GTGAACGGTGTCTGGATGGGTGTACACCGTGAT
CCCGCCAACCTTGTCAAGACAATCAAGAAACTTCGCCGGAAAGACGACATCAGTCCGGAAGTTTCGGTCGTCCGCGACAT
TCGCGAGAGGGAGCTTCGTCTCTATACTGATGCAGGGCGAGTTTGTCGACCGCTCTTCATTGTTGAAAATCAGCAGCTTG
CCCTGCAGAAGAAGCACATCAAGTGGCTTAATCAGGGTTTCCGCGATGACGACGGCGAAGAGTTCAAATGGGAACAGCTG
GTGAAGACAGGAATAATCGAGCTATTAGATGCCGAGGAGGAGGAAACAGTGATGATTTCGATGACCCCGGAGGACTTGGA
GAATTCCAGGTTACAGTCAGCGGGCATCAACCCCCACGAGAACGATGGTGACTTTGACCCCGCGGCTCGACTAAAGGCCG
GAATCAATGCGCATACGTGGACGCACTGCGAGATTCATCCTAGTATGATTCTTGGTGTGTGTGCTAGTATCATTCCGTTC
CCCGATCACAACCAGGTGCGTGCT--ACTC-GACA---------------------------------------------
----------------
>Tylopilus_alboater_261_Thailand
GGGAAAAGCTCAAATTTTGAATCTGGCGGTCC-TTCCATGGCCGTCCGAATTGTAATCTAGAGAAGCGTCTTCC-GCGCT
GGAC-CCGTGTACAAGTCTCCTGGAAGGGAGCGTCATAGAGGGTGAGAATCCCGTCTTTGACAC-GGACAACCAGGGCTT
AT-GTGATGCGCTCTCGACGAGTCGAGTTGTTTGGGAATGCAGCTCAAAACGGGTGGTAAATTCCATCTAAAGCTAAATA
CAGGCGAGAGACCGATAGCGAACAAGTACCGTGAGGGAAAGATGAAAAGGACTTTGAAAAGAGAGTTAAACAGTACGTGA
AATTGCTGAAAGGGAAACGCTTGATGT-CAGTCGCGTCGCCC-GGGGATCAACCTTG-CTTC-ACCGCT-CGGCGTACTT
CCCGGTC-GATGGGTCAGCATCAGTGTC---GCTCGTCATACAATGGCGCTAGGGAACGTGGCACCCTCTTCT-----GG
GTGTG-TTATAGCCCTTCG-TCATATC-TGGCGGGT-CCGGACTGAGGA-AC-TCAGCA--C-G-CCCCTC-----GGGG
TTCTCGTGCAT-GGGATGCTGGCATAATGGCCTTAAGCGACCCGTCTTGAAACACGGACCAAGGAGTCTAACATGCCTGC
GAGTGTTCGGGTGCCCTAAA--CCCGTGCGCGCAACGAAAGTG-AACGTC-GAGATCTCTGT-CGT-GGAGTGCACCGAC
GCCCAGACCCCCTTTGTCCTTTC-CGAC-GAAGGT--TCTGCGGTAGAGCATGCATGTTAGGACCCGAAAGATGGTGAAC
TATGCCTGAATAGGGTGAAGCCAGAGGAAACTCTGGTGGAGGCTCGTAGCGATTCTGACGTGCAAATCGATCGT------
-----------------------------------------TGATCACAGGTACCTCACAGGCTGACTGTGCCATTCTCA
TTATCGCCGGTGGTACCGGTGAGTTTGAGGCTGGTATCTCCAAGGATGGTCAGACCCGTGAACACGCCCTTTTGGCGTTC
ACTCTCGGTGTGCGTCAGCTCATCGTCGCTGTTAACAAGATGGACATGACCAAGGTGTGTTGTGCATTCTGCT-------
-GTGATGAATGTGA-----CTTGACGTGCTATCACGAATAGTGGAGTGAGGACCGCTTCAACGAAATTGTAAAGGAAACC
TCGACGTTCATTAAAAAGGTCGGCTACAACCCCAAGGCTGTCGCTTTCGTGCCCATCTCTGGCTGGCATGGTGACAACAT
GCTAGAGGAGTCCTCCAAGTAAGTACT-GTATTACCAAAGTGATTTCTA-GCATCCTCAA-AGCGTCGCC-ATAGCATGC
CCTGGTACAAGGGCTGGACCAAGGAAGTCAAGGGTGGTGCCGTCAAGGGCAAGACCCTCCTCGACGCCATCGACGCCATC
GAACCTCCTGTCCGTCCCTCCGACAAGCCCCTTCGGCTTCCTCTCC----------------------------------
--------------------------------------------------------------------------------
--------------------------------------------------------------------------------
--------------------------------------------------------------------------------
--------------------------------------------------------------------------------
--------------------------------------------------------------------------------
--------------------------------------------------------------------------------
--------------------------------------------------------------------------------
--------------------------------------------------------------------------------
--------------------------------------------------------------------------------
--------------------------------------------------------------------------------
--------------------------------------------------------------------------------
--------------------------------------------------------------------------------
--------------------------------------------------------------------------------
--------------------------------------------------------------------------------
--------------------------------------------------------------------------------
--------------------------------------------------------------------------------
--------------------------------------------------------------------------------
--------------------------------------------------------------------------------
--------------------------------------------------------------------------------
----------------
>Tylopilus_alboater_837_Thailand
GGGAAAAGCTCAAATTTTGAATCTGGCGGTCC-TTCCATGGCCGTCCGAATTGTAATCTAGAGAAGCGTCTTCC-GCGCT
GGAC-CCGTGTACAAGTCTCCTGGAAGGGAGCGTCATAGAGGGTGAGAATCCCGTCTTTGACAC-GGACAACCAGGGCTT
AT-GTGATGCGCTCTCGACGAGTCGAGTTGTTTGGGAATGCAGCTCAAAACGGGTGGTAAATTCCATCTAAAGCTAAATA
CAGGCGAGAGACCGATAGCGAACAAGTACCGTGAGGGAAAGATGAAAAGGACTTTGAAAAGAGAGTTAAACAGTACGTGA
AATTGCTGAAAGGGAAACGCTTGATGT-CAGTCGCGTCGCCC-GGGGATCAACCTTG-CTTC-ACCGCT-CGGCGTACTT
CCCGGTC-GATGGGTCAGCATCAGTGTC---GCTCGTCATACAATGGCGCTAGGGAACGTGGCACCCTCTTCT-----GG
GTGTG-TTATAGCCCTTCG-TCGTATC-TGGCGGGT-CCGCACTGAGGA-AC-TCAGCA--C-G-CCCCTC-----GGGG
TTCTCGTGCAT-GGGATGCTGGCATAATGGCCTTAAGCGACCCGTCTTGAAACACGGACCAAGGAGTCTAACATGCCTGC
GAGTGTTCGGGTGCCCTAAA--CCCGTGCGCGCAACGAAAGTG-AACGTC-GAGATCTCTGT-CGT-GGAGTGCACCGAC
GCCCAGACCCCCTTTGTCCTTTC-CGAC-GAAGGT--TCTGCGGTAGAGCATGCATGTTAGGACCCGAAAGATGGTGAAC
TATGCCTGAATAGGGTGAAGCCAGAGGAAACTCTGGTGGAGGCTCGTAGCGATTCTGACGTGCAAATCGATCGTCGAA--
--------------------------------------------------------------------------------
--------------------------------------------------------------------------------
--------------------------------------------------------------------------------
--------------------------------------------------------------------------------
--------------------------------------------------------------------------------
--------------------------------------------------------------------------------
--------------------------------------------------------------------------------
--------------------------------------------------------------------------------
--------------------------------------------------------------------------------
--------------------------------------------------------------------------------
--------------------------------------------------------------------------------
--------------------------------------------------------------------------------
--------------------------------------------------------------------------------
--------------------------------------------------------------------------------
--------------------------------------------------------------------------------
--------------------------------------------------------------------------------
--------------------------------------------------------------------------------
--------------------------------------------------------------------------------
--------------------------------------------------------------------------------
--------------------------------------------------------------------------------
--------------------------------------------------------------------------------
--------------------------------------------------------------------------------
--------------------------------------------------------------------------------
--------------------------------------------------------------------------------
--------------------------------------------------------------------------------
--------------------------------------------------------------------------------
--------------------------------------------------------------------------------
----------------
>Anthracoporus_holophaeus_HKAS50508
GGGAAAAGCTCAAATTTTGAATCTGGCGGTCC-TTCCATGGCCGTCCGAATTGTAATCTAGAGAAGCGTCTTCC-GCGCT
GGAC-CCGTGTACAAGTCTCCTGGAAGGGAGCGTCATAGAGGGTGAGAATCCCGTCTTTGACAC-GGACCGCCAGGGCTT
AT-GTGATGCGCTCTCGACGAGTCGAGTTGTTTGGGAATGCAGCTCAAAACGGGTGGTAAATTCCATCTAAAGCTAAATA
CAGGCGAGAGACCGATAGCGAACAAGTACCGTGAGGGAAAGATGAAAAGGACTTTGAAAAGAGAGTTAAACAGTACGTGA
AATTGCTGAAAGGGAAACGCTTGATGT-CAGTCGCGTCGCCC-GGGGATCAACCTTG-CTTC-ACTGCT-CGGCGTACTT
CCCGGTC-GATGGGTCAGCATCAGTGTC---GCTCGTCATACAATGGCGCTAGGGAACGTGGCACCCTCTTCT-----GG
GTGTG-TTATAGCCCTTCG-TCGTATC-CGGCGGGT-CGGCACTGAGGA-AC-TCAGCA--C-G-CCCCCC-CCTAGGGG
TTTTCGTGCAT-GGGATGCTGGCATAATGGCCTTAAGCGACCCGTCTTGAAACACGGACCAAGGAGTCTAACATGCCTGC
GAGTGTTCGGGTGCCCAAAA--CCCGTCCGCGCAACGAAAGTG-AACGTC-GAGATCTCTGT-CGT-GGAGTGCACCGAC
GCCCAGACCCCCTTTGTCCTTTT-CGAC-GAAGGT--TCTGCGGTAGAGCATGCATGTTAGGACCCGAAAGATGGTGAAC
TATGCCTGAATAGGGTGAAGCCAGAGGAAACTCTGGTGGAGGCTCGTAGCGATTCTGACGTGCAAATCGATCGTCGAATT
TGGGTATAGGGGCGAAA-----CGAGATTTCATCAAAAACATGATCACAGGTACCTCACAGGCTGACTGTGCCATTCTCA
TTATCGCCGGTGGTACCGGTGAGTTTGAGGCTGGTATCTCCAAGGATGGTCAGACCCGTGAACACGCCCTTTTGGCGTTC
ACTCTCGGTGTGCGTCAGCTCATCGTCGCTGTTAACAAGATGGACATGACCAAGGTGTGTTGTGCATTCTACT-------
-GTGATGAATGTGG-----CTTGACGTGCTATCACGAATAGTGGAGTGAGGACCGCTTCAACGAAATTGTAAAGGAAACC
TCGACGTTCATTAAAAAGGTCGGCTACAACCCCAAGGCTGTCGCTTTCGTGCCCATCTCTGGCTGGCATGGTGACAACAT
GCTAGAGGAGTCCTCCAAGTAAGTACG-GTAT--CCAAAATGATTTCTA-GCATCCTCAA-AGCGTCGCC-ATAGCATGC
CCTGGTACAAGGGCTGGACCAAGGAAGTCAAGGGTGGTGCCGTCAAGGGCAAGACCCTCCTCGACGCCATCGACGCCATC
GAACCTCCTGTCCGTCCCTCCGACAAACCCCTTCGGCTTCCTCTCCAGGATGTCTACAAGATTGGTGGTATCGGAACAGT
GCCCGTCGGTCGTGTTGAAACT----------------------------------------------------------
-------TGGTTCCGATTCTCATCTTACTCTCTTGCCTGTGACGCAGGT-GGGAAATGTTGCATCTTGTGGCCT------
----AGCACATGCGT--------CGACGACGTGCTTGTCCGCTGCCTCCTTGTGACGC----------------------
-TTTTTGTCGTAGTAGTGA-TCTTTTTGCGCACATCGCGT-CTTT-CTTC-AGAACATGATTACTGACG----TTTTTCA
T--CCCTGCATCGTTGCAATTTTCGTGTCGATGTTCCTCCAAT---ATCATGTGCGTTTATTAGTCCGACCCCAATTTTG
CCGACAAAGTACGGCATGTTCGCGATCCCAAAGCACGGATGGCCATTGTCTGGACGCACTGCAAGACCAAAATGATCTGC
GACACTGACGAACCCAAAGAGGAGGGAGTCGAAGGGGATGTCGATGAGCCTAAGAAAGGACATGGTGGTTGTGGCCACAT
CCAGCCCCTTATTCGAAAGGAGGGTCTCAAGTTGTTCGTCCAATATAAGCGACCCAAGGATGAAGACGAGGTTCGTATCA
TCGACGCAACGCGTTGAAGGGTCACCTTGATGAACGTTTTGCT-CTGATGTA--CAGGACGTCAAATCATTGCAACCGGA
CAAAAGGCTGTTTACGCCCTCCGAAGTGTACACGACGTTCAAAAAGATGTCCGATTCGGATCTACACTTGATTGGCCTCT
CGGACGAATATGCACGTCCTGAGTGGAT----------------------------------------------------
--------------------------------------------------------------------------------
--------------------------------------------------------------------------------
--------------------------------------------------------------------------------
--------------------------------------------------------------------------------
--------------------------------------------------------------------------------
--------------------------------------------------------------------------------
--------------------------------------------------------------------------------
--------------------------------------------------------------------------------
----------------
>Anthracoporus_holophaeus_HKAS59407
GGGAAAAGCTCAAATTTTGAATCTGGCGGTCC-TTCCATGGCCGTCCGAATTGTAATCTAGAGAAGCGTCTTCC-GCGCT
GGAC-CCGTGTACAAGTCTCCTGGAAGGGAGCGTCATAGAGGGTGAGAATCCCGTCTTTGACAC-GGACCGCCAGGGCTT
AT-GTGATGCGCTCTCGACGAGTCGAGTTGTTTGGGAATGCAGCTCAAAACGGGTGGTAAATTCCATCTAAAGCTAAATA
CAGGCGAGAGACCGATAGCGAACAAGTACCGTGAGGGAAAGATGAAAAGGACTTTGAAAAGAGAGTTAAACAGTACGTGA
AATTGCTGAAAGGGAAACGCTTGATGT-CAGTCGCGTCGCCT-GGGGATCAACCTTG-CTTC-ACTGCT-CGGCGTACTT
CCCGGTC-GATGGGTCAGCATCAGTGTC---GCTCGTCATACAATGGCGCTAGGGAACGTGGCACCCTCTTCT-----GG
GTGTG-TTATAGCCCTTCG-TCATATC-TGGCGGGT-CGGCACTGAGGA-AC-TCAGCA--C---CCCCTC-----GGGG
TTCTCGTGCAT-GGGATGCTGGCATAATGGCCTTAAGCGACCCGTCTTGAAACACGGACCAAGGAGTCTAACATGCCTGC
GAGTGTTCGGGTGCCCAAAA--CCCGTCCGCGCAACGAAAGTG-AACGTC-GAGATCTCTGT-CGT-GGAGTGCACCGAC
GCCCAGACCCCCTTTGTCCTTTT-CGAC-GAAGGT--TCTGCGGTAGAGCATGCATGTTAGGACCCGAAAGATGGTGAAC
TATGCCTGAATAGGGTGAAGCCAGAGGAAACTCTGGTGGAGGCTCGTAGCGATTCTGACGTGCAAATCGATCGTCGAATT
TGGGTATAGGGGCGAGAGACT-CGTGATTTTATCAAAAACATGATCACAGGTACCTCACAGGCTGACTGTGCCATTCTCA
TTATCGCCGGTGGTACCGGTGAGTTTGAGGCTGGTATCTCCAAGGATGGTCAGACCCGTGAACACGCCCTTTTGGCGTTC
ACTCTCGGTGTGCGTCAGCTCATCGTCGCTGTTAACAAGATGGACATGACCAAGGTGTGTTGTGCATTCTACT-------
-GTGATGAATGTGG-----CTTGACGTGCTATCACGAATAGTGGAGTGAGGACCGCTTCAACGAAATTGTAAAGGAAACC
TCGACGTTCATTAAAAAGGTCGGCTACAACCCCAAGGCTGTCGCTTTCGTGCCCATCTCTGGCTGGCATGGTGACAACAT
GCTAGAGGAGTCCTCCAAGTAAGTACG-GTAT--CCAAAATGATTTCTA-GCATCCTCAA-AGCGTCGCC-ATAGCATGC
CCTGGTACAAGGGCTGGACCAAGGAAGTCAAGGGTGGTGCCGTCAAGGGCAAGACCCTCCTCGACGCCATCGACGCCATC
GAACCTCCTGTCCGTCCC--------------------------------------------------------------
--------------------------------------------------------------------------------
-----------------------------------------ACGCAGGT-GGGAAATGTTGCATCTTGTGGCCT------
----AGCACATGCGT--------CGACGACGTGCTTGTCCGCTGCCTCCTTGTGACGC----------------------
-TTTTTGTCGTAGTAGTGA-TCTTTTTGCGCACGTCGCGT-CTTT-CTTC-AGAACATGATTACTGACG----TTTTTCA
T--CCCTGCATCGTTGCAATTTTCGTGTCGATGTTCCTCCAAT---ATCATGTGCGTTTATTAGTCCGACCCCAATTTTG
CCGACAAAGTACGGCATGTTCGCGATCCCAAAGCACGGATGGCCATTGTCTGGACGCACTGCAAGACCAAAATGATCTGC
GACACTGACGAACCCAAAGAGGAGGGAGCCGAAGGGGATGTCGATGAGCCTAAGAAAGGGCATGGTGGTTGTGGCCACAT
CCAGCCCCTTATTCGAAAGGAGGGTCTCAAGTTGTTCGTCCAATATAAGCGACCCAAGGATGAAGACGAGGTTCGTATCA
TCGACGCAACGCGTTGATGGGTCACCTTGATGAACGTTTTGCT-CTGATGTA--CAGGACGTCAAATCATTGCAACCGGA
CAAAAGGCTGTTTACGCCCTCCGAAGTGTACACGACGTTCAAAAAGATGTCCGATTCGGATCTACACTTGATTGGCCTCT
CGGACGAATATGCGCGG---------------------------------------------------------------
--------------------------------------------------------GTCTGGATGGGTGTACACCGTGAT
CCCGCCAACCTTGTCAAGACAATCAAGAAACTTCGCCGGAAAGACGACATCAGTCCGGAAGTTTCGGTCGTCCGCGACAT
TCGCGAGAGGGAGCTTCGTCTCTATACTGATGCAGGGCGAGTTTGTCGACCGCTCTTCATTGTTGAAAATCAGCAGCTTG
CCCTGCAGAAGAAGCACATCAAGTGGCTTAATCAGGGTTTCCGCGATGACGACGGCGAAGAGTTCAAATGGGAACAGCTG
GTGAAGACAGGAATAATCGAGCTATTAGATGCCGAGGAGGAGGAAACAGTGATGATTTCGATGACCCCGGAGGACTTGGA
GAATTCCAGGTTACAGTCAGCGGGCATCAACCCCCACGAGAACGATGGTGACTTTGACCCCGCGGCTCGACTAAAGGCCG
GAATCAATGCGCATACGTGGACGCACTGCGAGATTCATCCTAGTATGATTCTTGGTGTGTGTGCTAGTATCATTCCGTTC
CCCGATCACAACCAGGTGCGTGCT--ACTTCGACATGGATCGATGGTGG-CCTTACGCCTTCACAGTCGCCACGTAACAC
CTACCAA---------
>Anthracoporus_nigropurpureus_HKAS53370
------------------------------CC--TC---GGTCGTCCGAGTTGTAATCTAGAGAAGCGTCTTCC-GCGCT
G-GC-CCGTGTACAAGTCTCCTGGAAGGGAGCGTCATAGAGGGTGAGAATCCCGTCTTTGACAC-GGACTACCAGGGC-T
AT-GTGATGCGCTCTCGACGAGTCGAGTTGTTTGGGAATGCAGCTCAAAACGGGTGGTAAATTCCATCTAAAGCTAAATA
CAGGCGAGAGACCGATAGCGAACAAGTACCGTGAGGGAAAGATGAAAAGAACTTTGGAAAGAGAGTTAAACAGTACGTGA
AATTGCTGAAAGGGAAACGCTTGATGT-CCGTCACGTCGCTC-GGGGATCAACCTTG-CTTC--TCGCT-CGGTGTACTT
CCCGCTC-GACGGGTCAGCATCAGTTTC---GCTCGCCGTACAAGGGCG-AAGGGAACGTGGCACTC--TTC-----GGG
GTGTG-TTATAGCCTTTCG-TCGCATG-CGCC-GGT-CGGGACTGAGGA-AC-TCAGCA--C-G--GCTTC---------
CGTCTGTGCTC-AGGATGCTGGCATAAT-GCCTTAAGCGACCCGTCTTGAAACACGGACCAAGGAGTCCAACATG-CTGC
GAGTGTTCGGGTGTC--AAA--CCCGAGTGCGTAATGAAAGTG-AACGTC-GAGACCTCTGT-CAT-GGAGGGCACCGAC
GCCCGGACCTG------AGTCTT-CGAC-GACGGA--TCTGCGGTAGAGCATGCATGTTGGGACCCGAAAGATGGTGAAC
TATGCCTGAATAGGGTGAAGCCAGAGGAAACTCTGGTGGAGGCTCGTAGCGATTCTGACGTGCAAATCGATCGTCGAATT
TGGGTATAGGGGCGAAAGACTA----------------------------------------------------------
--------------------------------------------------------------------------------
---------------------------------AACAAGATGGACACTACAAAGGTGTGTTGTGCATTCTGCT-------
-GCGCTGAATGTGG-----TTTGATGTACCATTGCGAATAGTGGAGCGAGGACCGCTTCAATGAAATTGTCAAGGAAACC
TCGACCTTCATTAAGAAGGTTGGCTACAACCCTAAGGCTGTCGCTTTCGTGCCCATCTCTGGCTGGCACGGTGACAACAT
GCTGGAGGAATCCCCCAAGTAAGTATT-GCATTTTTAGATTGGCTTCCA-GCATTCTCAA-AACGTCGCA-ATAGCATGC
CCTGGTATAAGGGTTGGGTTAAGGAAGTCAAGAGTGGTGCCGTCAAGGGCAAGACCCTCCTCGACGCAATCGACGCCATT
GAGCCTCCTGTCCGTCCCTCCGACAAACCCCTTCGGCTTCCTCTTCAAGATGTTTACAAGATCGGTGGT-----------
----------------------GGCGCTGAACGAGGAGTGCGAAAATGGGACGGTGATCGCTATTGGTGCGCTGACGGCG
CACCTCGCGATCCCGACTCTCATGCTACTCTCCTGCCTGCGACGCAGGT-GTGAGATGTTGCATCTTAGGGCCT------
----AGCATATGCGT--------TAATGATGTGCTTGTCCGCTGCCTCCTTGTGACGC---------------------T
TTTTTTGTCGTAGTAGTGA-CCTTTTTGCGCAAGTCGCAC-CTTT-TTTC-TGAACGTGATTACTGACG----TTTTTCA
T--CCCTGCATTTTTGCAATTTTCGTATCGACGTTCCTTCAAT---ATGATGTGCGTTTATTAGTCCGACCCCAATTTTG
CCGACAAAATACGGCATGTCCGCGATCCCAAAGCACGGATGGCCATTGTCTGGGCGCACTGCAAGACGAAAATGGTTTGC
GAAACCGACGAACCTAAA---GAGGGAGTCGAAGGAGACGTCGATGAGCCTAAGAAAGGGCATGGTGGTTGTGGTCACAT
CCAACCCCTTATCCGAAAGGAGGGTCTCAAGTTATTCGTCCAGTATAAGCGACCCAAGGATGAAGACGAGGTTCGTATCA
GTGACGCAACGCGTTAAGAATTTCCCCGGTTAAACGTTTTGCT-CTTATGTC--TAGGACGTCAAATCACTGCAACCGGA
CAAAAGGCTGTTTACGCCTTCCGAAGTGTACACGACATTCAAAAAGATGTCCGATTCGGATTTGCACTTGATTGGCCTCT
CGGACGAATATGCACGT---------------------------------------------------------------
--------------------------------------------------------GTTTGGATGGGCGTACATCGTGAT
CCCGCCAACCTTGTCAAGACGATCAAGAAACTTCGCCGGAAAGACGACATCAGTCCGGAAGTTTCGGTCGTCCGCGACAT
TCGTGAGAGGGAGCTCCGTCTCTATACTGATGCGGGGCGAGTTTGTCGACCCCTTTTCATTGTCGAAAACCAGCAGCTTG
CTCTGCAGAAGAAGCATATCAAGTGGCTTAATCAGGGTTACCGCGATGACGATGGTGAGGAGTTCAAATGGGAGCAGCTG
GTGAAAACAGGAATAATTGAGTTACTGGATGCGGAGGAGGAGGAAACAGTGATGATTTCCATGACCCCAGAGGACTTGGA
GAATTCCAGGTTACAATCAGCAGGCATCAACCCCCATGAGAACGACGGTGACTTTGACCCAGCGGCGCGACTAAAGGCTG
GAATTAATGCGCATACATGGACGCACTGCGAGATTCACCCTAGTATGATTCTTGGTGTCTGTGCTAGTATTATTCCGTTC
CCCGATCACAACCAGGTGCGTACT--ACTTCGACGTAGATTGATAATGG-CCTTACACCTCCGCAGTCGCCGCGCAATAC
CTATCAATCTGCCATG
>Anthracoporus_nigropurpureus_HKAS52685
--------------------------------------------------------------------------------
-----CCGTGTACAAGTCTCCTGGAAGGGAGCGTCATAGAGGGTGAGAATCCCGTCTTTGACAC-GGACTACCAGGGC-T
AT-GTGATGCGCTCTCGACGAGTCGAGTTGTTTGGGAATGCAGCTCAAAACGGGTGGTAAATTCCATCTAAAGCTAAATA
CAGGCGAGAGACCGATAGCGAACAAGTACCGTGAGGGAAAGATGAAAAGAACTTTGGAAAGAGAGTTAAACAGTACGTGA
AATTGCTGAAAGGGAAACGCTTGATGT-CAGTCACGTCGCTC-GGGGATCAACCTTG-CTTC--TCGCT-CGGTGTACTT
CCCGCTC-GATGGGTCAGCATCAGTTTC---GCTCGCCGTACAAGGGCA-AAGGGAACGTGGCACTC--TTC-----GGG
GTGTG-TTATAGCCTTTCG-TCGCATG-CGCC-GGT-CGGGACTGAGGA-AC-TCAGCA--C-G--GCTTC---------
CGTCTGTGCTC-AGGATGCTGGCATAATGGCCTTAAGCGACCCGTCTTGAAACACGGACCAAGGAGTCCAACATGCCTGC
GAGTGTTCGGGTGTC--AAA--CCCGAGTGCGTAATGAAAGTG-AACGTC-GAGACCTCTGT-CAT-GGAGGGCACCGAC
GCCCGGACCTG------AGTCTT-CGAC-GACGGA--TCTGCGGTAGAGCATGCATGTTGGGACCCGAAAGATGGTGAAC
TATGCCTGAATAGGGTGAAGCCAGAGGAAACTCTGGTGGAGGCTCGTAGCGATTCTGACGTGCAAATCGA----------
--------------------------------------------------------------------------------
--------------------------------------------------------------------------------
---------------------------------AACAAGATGGACACTACAAAGGTGTGTTGTGCATTCTGCT-------
-GCGCTGAATGTGG-----TTTGATGTACCATTGCGAATAGTGGAGCGAGGACCGCTTCAATGAAATTGTCAAGGAAACC
TCGACCTTCATTAAGAAGGTTGGCTACAACCCTAAGGCTGTCGCTTTCGTGCCCATCTCTGGCTGGCACGGTGACAACAT
GCTGGAGGAATCCCCCAAGTAAGTATT-GCATTTTTAGATTGGCTTCCA-GCATTCTCAA-AACGTCGCA-ATAGCATGC
CCTGGTATAAGGGTTGGGTTAAGGAGGTCAAGAGTGGTGCCGTCAAGGGCAAGACCCTCCTCGACGCAATCGACGCCATT
GAGCCTCCTGTCCGTCCCTCCGACAAACCCCTTCGGCTTCCTCTTCAAGATGTTTACAAGATCGGTGGT-----------
----------------------GGCGCTGAACGAGGAGTGCGAAAATGGGACGGTGATCGCTATTGGTGCGCTGACGGCG
CACCTCGCGATCCCGACTCTCATGCTACTCTCCTGCCTGCGACGCAGGT-GTGAGATGTTGCATCTTAGGGCCT------
----AGCATATGCGT--------TAATGATGTGCTTGTCCGCTGCCTCCTTGTGACGC---------------------T
TTTTTTGTCGTAGTAGTGA-CCTTTTTGCGCAAGTCGCAC-CTTT-TTTC-TGAACGTGATTACTGACG----TTTTTCA
T--CCCTGCATTTTTGCAATTTTCGTATCGACGTTCCTTCAAT---ATGATGTGCGTTTATTAGTCCGACCCCAATTTTG
CCGACAAAATACGGCATGTCCGGGATCCCAAAGCACGGATGGCCATTGTCTGGGCGCACTGCAAGACGAAAATGGTTTGC
GAAACCGACGAACCTAAA---GAGGGAGTCGAAGGAGACGTCGATGAGCCTAAGAAAGGGCATGGTGGTTGTGGTCACAT
CCAACCCCTTATCCGAAAGGAGGGTCTCAAGTTATTCGTCCAGTATAAGCGACCCAAGGATGAAGACGAGGTTCGTATCA
GTGACGCAACGCGTTAAGAATTTCCCCGGTTAAACGTTTTGCC-CTTATGTC--TAGGACGTCAAATCACTGCAACCGGA
CAAAAGGCTGTTTACGCCTTCCGAAGTGTACACGACATTCAAAAAGATGTCCGATTCGGATTTGCACTTGATTGGCCTCT
CGGACGAATATGCACGT---------------------------------------------------------------
--------------------------------------------------------GTTTGGATGGGCGTACATCGTGAT
CCCGCCAACCTTGTCAAGACGATCAAGAAACTTCGCCGGAAAGACGACATCAGTCCGGAAGTTTCGGTCGTCCGCGACAT
TCGTGAGAGGGAGCTCCGTCTCTATACTGATGCGGGGCGAGTTTGTCGACCCCTTTTCATTGTCGAAAACCAGCAGCTTG
CTCTGCAGAAGAAGCATATCAAGTGGCTTAATCAGGGTTACCGCGATGACGATGGTGAGGAGTTCAAATGGGAGCAGCTG
GTGAAAACAGGAATAATTGAGTTACTGGATGCGGAGGAGGAGGAAACAGTGATGATTTCCATGACCCCAGAGGACTTGGA
GAATTCCAGGTTACAATCAGCAGGCATCAACCCCCATGAGAACGACGGTGACTTTGACCCAGCGGCGCGACTAAAGGCTG
GAATTAATGCGCATACATGGACGCACTGCGAGATTCACCCTAGTATGATTCTTGGTGTCTGTGCTAGTATTATTCCGTTC
CCCGATCACAACCAGGTGCGTACT--ACTTCGACGTAGATTGATAATGG-CCTTACACCTCCGCAGTCGCCGCGCAATAC
CTATCAATCTGCCATG
>Brasilioporus_olivaceoflavidus_VIES_9901322_Holotype
GGGAAGAGCTCAAATTTTGAATCTGGCGGTC--TTT---GGCCGTCCGAGTTGTAATCTAGAGAAGTGTCTTCC-GCGCT
G-GC-CCGTGTACAAGTCTCCTGGAAGGGAGCGTCATAGAGGGTGAGAATCCCGTCTTTGACAC-GGACTACCAGTGC-T
TT-GTGATGCACTCTCGACGAGTCGAGTTGTTTGGGAATGCAGCTCAAAATGGGTGGTAAATTCCATCTAAAGCTAAATA
TGGGCGAGAGACCGATAGCGAACAAGTACCGTGAGGGAAAGATGAAAAGAACTTTGGAAAGAGAGTTAAACAGTACGTGA
AATTGCTGAAAGGGAAACGCTTGATGT-CAGTCACGTCGGCC-AGGGATCAACCTTG-CTTC--TCGCT-GGGTGTACTT
CCTGGTT-GACGGGTCAGCGTCAGTTTG---GGTCGGCGTACAAGGGCA-AAGGGAACGTGGCACTC--TCC-----GGA
GTGTG-TTATAGCCTTTCG-TCGTATG-CGGC-GGT-CTGGACTGAGGA-AC-TCAGCA--C-G--GCTTC---------
GGTGTGTGCTT-AGGATGCTGGCATAATGGCCTTAAGCGACCCGTCTTGAAACACGGACCAAGGAGTCTAACATGCCTGC
GAGTGTTTGGGTGGC--AAA--CCCGAGCGCGTAATGAAAGTG-AAAGTC-GAGACCTCTGT-CAT-GGAGGGCATCGAC
GCCCGGACCTG------AGTCTT-TGAC-GACGGA--TCTGCGGTAGAGCATGTATGTTGGGACCCGAAAGATGGTGAAC
TATGCCTGAATAGGGTGAAGCCAGAGGAAACTCTGGTGGAGGCTCGTAGCGATTCTGACGTGCAAATCGATCGTCGAATT
TGGGTATAGGGGCGAAAGACTACGTGATTTCATCAAGAACATGATCACTGGTACATCCCAGGCGGACTGTGCTATTCTCA
TCATCGCCGGTGGTACCGGTGAGTTCGAGGCTGGTATCTCCAAGGACGGTCAAACCCGTGAACACGCCCTTCTGGCGTTC
ACCCTCGGTGTGCGTCAGCTTATTGTCGCCGTTAACAAGATGGATACGACCAAGGTGTGTTGTGCACTCTACT-------
-GTGACGAGTGTGG-----TTTGACGTGCCATTGCCAATAGTGGAGCGAGGACCGCTTCAACGAAATTGTCAAGGAAACT
TCGACCTTTATTAAGAAGGTCGGCTACAACCCCAAGGCTGTTGCTTTCGTGCCCATCTCTGGCTGGCATGGTGACAATAT
GCTGGAGGAATCTGCAAAGTAAGTAAC-ATG--GTCGGATTGGTTTCCA-GCGTTTTCAA-ATCATCTCA-ATAGCATGC
CCTGGTATAAGGGCTGGACCAAGGAGGTCAAGGGGGGTGCCGTCAAAGGCAAAACCCTGCTTGACGCCATTGACGCCATC
GAGCCCCCTGTTCGTCCCTCCGACAAACCCATTCGCCTTCCTCTACAGGATGTCTACAAAATTGGTGGTATCGGAACAGT
GCCCGTTGGTCGTGTTGAAACTGGCGCTGAACGAGGAGTGCGAAAATAAGACGGTGGTCACTATTGGTGTGCTAACGGCG
CACCTTATGGTCCCGACTCTCGTGTTACTCTCTTACCTGTGGCGCAGGT-GGGAGATGTTGCATCTTGGGGCTC------
----AGCATATACAT--------CAATGATATGCTTGTCCACTGCCTCCTTGTGACGC----------------------
TTTCTTGTCGTAGTAGTAA-CCTCTTTGCGCACGTCGCAT-CTTT-TTCC-AGGACATGATTACTGACG----TTTTTTA
T--CCCTGCATCCTTGCCACTTTCGTATCGATGTTCGTCCAAT---ATGATGTGCATTTACTAGTCCGACCCTAATTTTG
CCGACAAAATACGGCATGTCCGCGATCCCAAGGCTCGGATGGCTATTGTCTGGGCGCACTGCAAGACGAAAATGGTCTGC
GAAACTGACGAACCCAAGGAAGAGGGAGTCGAAGGGGAAGCTGATGAGCCTAAGAAAGGGCACGGTGGTTGCGGCCACTC
CCAGCCGCTTATCCGGAAGGAGGGGTTGAAGTTATTCGTCCAGTATAAGCGACCTAAGGACGAAGACGAGGTTCGTATTG
GTAACGCAGCACGTTAAGGGCTTGCTGTGTTAAATGCCTTGAC-GTTATCCACACAGGATGTCAAGTCACTGCAGCCGGA
CAAAAGGCTATTCACGCCTTCGGAAGTGTACACGACATTCAAAAAGATGTCCGACTCGGATTTGCACTTGATTGGGCTCT
CTGACGAATATGCGCGGCCTGAGTGGATGGTTCATATTCCGCACCCGTCATTGAATTCTTGGAGGAATGGGGTCTTGAAT
CACTGGAAGAGAATGCGCATTCGTCGACGCCCTGCACAAAGGTTTTCGTGAATGGTGTCTGGATGGGTGTGCATCGTGAT
CCTGCCAACCTTGTCAAGACGATCAAGAAGCTTCGGCGAAAAGATGATATTAGTCCCGAAGTTTCGGTCGTCCGTGATAT
TCGCGAGAGAGAGCTTCGTCTCTATACTGATGCAGGGCGAGTTTGTCGACCTCTCTTCATTGTCGAAAACCAGCAGCTCG
CCCTGCAGAAGAAACATATCAAATGGCTAAACCAAGGCTACCGCGACGACGATGGCGAAGAGTTCAAGTGGGAGCAGCTA
GTGAAGTCAGGGATAATCGAACTACTGGACGCCGAGGAAGAGGAAACGGTGATGATCTCCATGACACCAGAGGACTTGGA
GAATTCCAGGTTACAATCAGCGGGGATTAACCCTCATGAGAATGATGGTGACTTCGACCCCGCGGCGCGGCTGAAGGCTG
GAATCAATGCGCACACATGGACTCACTGCGAGATTCACCCGAGTATGATCCTTGGTGTCTGTGCCAGTATCATTCCTTTC
CCCGAT--------------------------------------------------------------------------
----------------
>Tylopilus_rufonigricans_TH6376
GGGAAGAGCTCAAATTTCGAATCTGGCGGTC--ATT---GGCCGTCCGAGTTGTAATCTAGAGAAGCGTCTTCC-GCGCT
G-GC-CCGTGTACAAGTCTCCTGGAAGGGAGCGTCATAGAGGGTGAGAATCCCGTCTTTGACAC-GGACTACCAGTGC-T
TT-GTGATGCGCTCTCGACGAGTCGAGTTGTTTGGGAATGCAGCTCAAAACGGGTGGTAAATTCCATCTAAAGCTAAATA
CTGGCGAGAGACCGATAGCGAACAAGTACCGTGAGGGAAAGACGAAAAGAACTTTGGAAAGAGAGTTAAACAGTACGTGA
AATTGCTGAAAGGGAAACGCTTGATGT-CAGTCATGTCGGCC-GGGGATCAACCTTG-CTTC--TTGCT-GGGCGTATTT
CCTGGTC-GACAGGTCAGCATCAGTTTC---AGTCGCCATACAAGGGCA-AAGGGAACGTGGCACTC--TTC-----GGG
GTGTG-TTATAGCCTTTCG-TCGTATG-TGGC--GT-CGGGACTGAGGT-AC-TCGGCA--C-G--GCTTC---------
GGTCTGTGCTT-AGGATG-------------------------GTCTTGAAACACGGACCAAGGAGTCTAACATGCCTGC
GAGTGTTCGGGTGGC--AAA--CCCGAGCGCGCAACGAAAGTG-AAAGTC-GAGACCTTCGT-CAT-GGAGGGCATCGAC
GCCCGGACCTG------AGTCTT-TGAC-GACGGA--TCTGCGGTAGAGCATGCATGTTGGGACCCGAAAGATGGTGAAC
TATGCCTGAATAGGGTGAAGCCAGAGGAAACTCTGGTGGAGGCTCGTAGCGATTCTGACGTGCAAATCGATCGTCGAATT
TGGGTATAGGGGCGAAAGACTA----------------------------------------------------------
--------------------------------------------------------------------------------
--------------------------------------------------------------------------------
--------------------------------------------------------------------------------
--------------------------------------------------------------------------------
--------------------------------------------------------------------------------
--------------------------------------------------------------------------------
--------------------------------------------------------------------------------
--------------------------------------------------------------------------------
--------------------------------------------------------------------------------
--------------------------------------------------------------------------------
--------------------------------------------------------------------------------
--------------------------------------------------------------------------------
--------------------------------------------------------------------------------
--------------------------------------------------------------------------------
--------------------------------------------------------------------------------
--------------------------------------------------------------------------------
--------------------------------------------------------------------------------
--------------------------------------------------------------------------------
--------------------------------------------------------------------------------
--------------------------------------------------------------------------------
--------------------------------------------------------------------------------
--------------------------------------------------------------------------------
--------------------------------------------------------------------------------
--------------------------------------------------------------------------------
--------------------------------------------------------------------------------
--------------------------------------------------------------------------------
----------------
>Brasilioporus_olivaceoflavidus_VIES_9901323
GGGAAGAGCTCAAATTTTGAATCTGGCGGTC--TTT---GGCCGTCCGAGTTGTAATCTAGAGAAGTGTCTTCC-GCGCT
G-GC-CCGTGTACAAGTCTCCTGGAAGGGAGCGTCATAGAGGGTGAGAATCCCGTCTTTGACAC-GGACTACCAGTGC-T
TT-GTGATGCACTCTCGACGAGTCGAGTTGTTTGGGAATGCAGCTCAAAATGGGTGGTAAATTCCATCTAAAGCTAAATA
TGGGCGAGAGACCGATAGCGAACAAGTACCGTGAGGGAAAGATGAAAAGAACTTTGGAAAGAGAGTTAAACAGTACGTGA
AATTGCTGAAAGGGAAACGCTTGATGT-CAGTCACGTCGGCC-AGGGATCAACCTTG-CTTC--TCGCT-GGGTGTACTT
CCTGGTT-GACGGGTCAGCGTCAGTTTG---GGTCGGCGTACAAGGGCA-AAGGGAACGTGGCACTC--TCC-----GGA
GTGTG-TTATAGCCTTTCG-TCGTATG-CGGC-GGT-CTGGACTGAGGA-AC-TCAGCA--C-G--GCTTC---------
GGTGTGTGCTT-AGGATGCTGGCATAATGGCCTTAAGCGACCCGTCTTGAAACACGGACCAAGGAGTCTAACATGCCTGC
GAGTGTTTGGGTGGC--AAA--CCCGAGCGCGTAATGAAAGTG-AAAGTC-GAGACCTCTGT-CAT-GGAGGGCATCGAC
GCCCGGACCTG------AGTCTT-TGAC-GACGGA--TCTGCGGTAGAGCATGTATGTTGGGACCCGAAAGATGGTGAAC
TATGCCTGAATAGGGTGAAGCCAGAGGAAACTCTGGTGGAGGCTCGTAGCGATTCTGACGTGCAAATCGATCGTCGAATT
TGGGTATAGGGGCGAAAGACTACGTGATTTCATCAAGAACATGATCACTGGTACATCCCAGGCGGACTGTGCTATTCTCA
TCATCGCCGGTGGTACCGGTGAGTTCGAGGCTGGTATCTCCAAGGACGGTCAAACCCGTGAACACGCCCTTCTGGCGTTC
ACCCTCGGTGTGCGTCAGCTTATTGTCGCCGTTAACAAGATGGATACGACCAAGGTGTGTTGTGCACTCTACT-------
-GTGACGAGTGTGG-----TTTGACGTGCCATTGCCAATAGTGGAGCGAGGACCGCTTCAACGAAATTGTCAAGGAAACT
TCGACCTTTATTAAGAAGGTCGGCTACAACCCCAAGGCTGTTGCTTTCGTGCCCATCTCTGGCTGGCATGGTGACAATAT
GCTGGAGGAATCTGCAAAGTAAGTAAC-ATG--GTCGGATTGGTTTCCA-GCGTTTTCAA-ATCATCTCA-ATAGCATGC
CCTGGTATAAGGGCTGGACCAAGGAGGTCAAGGGGGGTGCCGTCAAAGGCAAAATCCTGCTTGACGCCATTGACGCCATC
GAGCCCCCCGTTCGTCCCTCCGACAAACCCCTTCGCCTTCCTCTACAGGATGTCTACAAAATTGGTGGTATCGGAACAGT
GCCCGTTGGTCGTGTTGAAACTGGCGCTGAACGAGGAGTGCGAAAATAAGACGGTGGTCACTATTGGTGTGCTAACGGCG
CACCTTATGGTCCCGACTCTCGTGTTACTCTCTTACCTGTGGCGCAGGT-GGGAGATGTTGCATCTTGGGGCTC------
----AGCATATACAT--------CAATGATATGCTTGTCCACTGCCTCCTTGTGACGC----------------------
TTTCTTGTCGTAGTAGTAA-CCTCTTTGCGCACGTCGCAT-CTTT-TTCC-AGGACATGATTACTGACG----TTTTTTA
T--CCCTGCATCCTTGCCACTTTCGTATCGATGTTCGTCCAAT---ATGATGTGCATTTACTAGTCCGACCCTAATTTTG
CCGACAAAATACGGCATGTCCGCGATCCCAAGGCTCGGATGGCTATTGTCTGGGCGCACTGCAAGACGAAAATGGTCTGC
GAAACTGACGAACCCAAGGAAGAGGGAGTCGAAGGGGAAGCTGATGAGCCTAAGAAAGGGCACGGTGGTTGCGGCCACTC
CCAGCCGCTTATCCGGAAGGAGGGGTTGAAGTTATTCGTCCAGTATAAGCGACCTAAGGACGAAGACGAGGTTCGTATTG
GTAACGCAGCACGTTAAGGGCTTGCTGTGTTAAATGCCTTGAC-GTTATCCACACAGGATGTCAAGTCACTGCAGCCGGA
CAAAAGGCTATTCACGCCTTCGGAAGTGTACACGACATTCAAAAAGATGTCCGACTCGAATTTGCAC-------------
--------------------------------------------------------------------------------
--------------------------------------------------------------------------------
--------------------------------------------------------------------------------
--------------------------------------------------------------------------------
--------------------------------------------------------------------------------
--------------------------------------------------------------------------------
--------------------------------------------------------------------------------
--------------------------------------------------------------------------------
--------------------------------------------------------------------------------
----------------
>Brasilioporus_simoniarum_VIES_9901327_holotype
GGGAAGAGCTCAAATTTCGAATCTGGCGGTC--CTT---GGCCGTCCGAGTTGTAATCTAGAGAAGCGTCTTCC-GTGCT
G-GC-CCGTGTACAAGTCTCCTGGAAGGGAGCGTCATAGAGGGTGAGAATCCCGTCTTTGACAC-GGACTACCAGTGC-T
TT-GTGATGCGCTCTCGACGAGTCGAGTTGTTTGGGAATGCAGCTCAAAACGGGTGGTAAATTCCATCTAAAGCTAAATA
CTGGCGAGAGACCGATAGCGAACAAGTACCGTGAGGGAAAGACGAAAAGAACTTTGGAAAGAGAGTTAAACAGTACGTGA
AATTGCTGAAAGGGAAACGCTTGATGT-CAGTCGTGTCGGCC-GGGGATCAACCTTG-CTTT--TCGCT-GGGCGTATTT
CCTGGTC-GACAGGTCAGCATCAGTTTC---GGTCGCCATACAAGGGCG-AAGGGAATGTGGCACTC--TTC-----GGG
GTGTG-TTATAGCCTTTCG-TCGTATG-TGGC-GGT-CGGGACTGAGGT-AC-TCGGCA--C-G--ACTTC---------
CGTCTGTGCTT-AGGATGCTGGCATAATGGCCTTAAGCGACCCGTCTTGAAACACGGACCAAGGAGTCTAACATGCCTGC
GAGTGTTCGGGTGGC--AAA--CTCGAGCGCGCAACGAAAGTG-AAAGTC-GAGACCTTCGT-CGT-GGAGGGCATCGAC
GCCCGGACCTG------AGTCTT-TGAC-GACGGA--TCTGCGGTAGAGCATGCATGTTGGGACCCGAAAGATGGTGAAC
TATGCCTGAATAGGGCGAAGCCAGAGGAAACTCTGGTGGAGGCTCGTAGCGATTCTGACG--------------------
-------------------------------ATCAAAAACATGATCACCGGTACCTCCCAGGCTGACTGTGCTGTCCTCA
TCATCGCCGCAGGTACTGGTGAGTTCGAGGCTGGTATCTCCAAGGACGGTCAAACCCGTGAACATTGCCTTTTGGCGTAC
ACCCTCGGTGTGCGTCAGCTCATTGTTGCTATCAACAAGATGGACACGACCAAGGTGTGTTGTGCACTCTGCT-------
-GTGACGAATGTAG-----TTTAATATACTTTCGCCGATAGTGGAGTGAGGACCGCTTCAATGAAATTATCAAGGAAACT
TCGAACTTTATTAAAAAGGTCGGCTACAATCCCAAGGCTGTCGCTTTCGTGCCCATCTCTGGCTGGCATGGTGACAACAT
GCTGGAAGAATCCCCCAAGTAAGTACT-ACGTCATCAAATTCGTCATCC-GCATTCTCAA-AGCATCGCA-ATAGCATGC
CCTGGTACAAGGGCTGGACCAAAGAGATCAAGGGTGGTGCCGTGAAGGGCAAGACCCTCCTCGACGCCATTGATGCCATT
GAGCCCCCTGTCCGTCCCTCCGACAAA-----------------------------------------------------
----------------------GGCGCTGAACGAGGAGTGCGAAAATGAGACAGTGACCACTGTTGGTGTGCTGACGGCG
CACTTCGTGGTCCTGATTCTTACGCCACTCTCTTGSCTGTGACGCAGGT-GGGAGTGGTTGCACCTTGTGGCCT------
----GGCATATACGT--------CAATGTTGTGCTTGTCCACTGCCTCCTTGTGACGC----------------------
ATCTTTGTTGTAGTAGCAA-CCTTTTTGCGCACGTCGCAT-CTTC-TTTC-CGAACATGATTACTGACG---TTTTTTTA
T--CCCTGCATCCTTGCAATTTTCGTTTC---GTTCCTCCAAT---GTGATGTGCGTTTATTAGTCCGACCCTAATTTTG
CCGACAAAATACGGCATGTTCGCGATCCTAAAGCACGGATGGCGATTGTCTGGACGCACTGCAAGACAAAAATGATTTGC
GAAACCGACGAACCCAAGGAGGAGGGTGTCGAAGGGGATGCCGATGAGCCTAAGAAAGGACATGGAGGTTGTGGCCACAT
CCAACCACTTATCCGGAAGGAGGGTCTCAAGTTATTTGTCCAGTACAAGCGACCCAAAGACGAGGACGAGGTTCGTGTCA
GCGACGCAGCACGTTGAGGACTTGCCTTCTTAAACGTTTTGCTTGCTATGCATATAGGACGTCAAGTCACTG--------
--------------------------------------------------------------------------------
----------------------------GGTTCATACTCCGCTCCCGTCATCGAATTCTTGGAGGAATGGGGTCTCGAAT
CACTGGAGGAGAATGCACATTCATCGACGCCTTGCACAAAGGTTTTCGTGAACGGTGTCTGGATGGGCGTGCATCGTGAC
CCCGCCAATCTTGTCAAGACGATCAAGAAACTTCGCCGAAAAGATGATATCAGTCCCGAAGTATCGGTTGTCCGCGACAT
CCGCGAGAGGGAACTTCGTCTCTATACTGATGCAGGCCGGGTTTGTCGACCTCTCTTTATTGTCGAAAACCAGCAGCTCG
CCTTGCAGAAGAAACACATCAAGTGGCTAAATCAAGGCTACCGCGATGACGATGGTGAGGAGTTCAAATGGGAACAGCTG
GTGAAGACAGGGATAATCGAGTTGCTGGATGCCGAGGAGGAGGAAACAGTGATGATCTCCATGACACCAGAGGATTTGGA
GAATTCCAGGTTACAATCAGCAGGAATCAACCCTCATGAGAATGATGGAGACTTTGACCCTGCCGCGCGGTTAAAGGCTG
GAATCAATGCGCACACATGGACTCACTGCGAGATTCACCCAAGTATGATCCTCGGTGTCTGCGCCAGTATTATTCCTTTC
CCCGATCACAACCAGGTGCGCACT--GCTTCGACGTTGATTGATGATGG-CCTCACACCTGCATAGTCGCCGCGTAATAC
CTACCAATCNGCNATG
>Indoporus_shoreae_AP6693
GGGAAGAGCTCAAATTTCAAATCTGGCGGTT-TCTTCG-AACCGTCCGAGTTGTAATCTAGAGAAGCGTTTTCC-GTGCT
G-GC-CCGTGTACAAGTCTCCTGGAAGGGAGCGTCATAGAGGGTGAGAATCCCGTCTCTGACAT-GGACCACCAGTGC-T
TT-GTGATGCGCTCTCGACGAGTCGAGTTGTTTGGGAATGCAGCTCAAAATGGGTGGTAAATTCCATCTAAAGCT-AATA
TGGGCGAGAGACCGATAGCGAACAAGTACCGTGAGGGAAAGATGAAAAGGACTTTGAAAAGAGAGTTAAACAGTACGTGA
AATCGCTGAAAGGGAAACGCTCGAGGT-CAGTCGCATCGACC-GGGGATCAACCTTGCCTTT-GCTGCT-GGGTGTACTT
CCTGGTC-GATGGGTCAGCATCAGTTTC---GGTCGCCGTACAAGGGCA-AGGGGAACGTGGCACCT--CCTCATGGGGG
GTGTGTTTATAGCCTTTCG-TCGGATG-CGGC-GGT-CGGGACTGAGGA-AC-TCGGCA--C-G--GCCCCT----CGAG
GGCTTGTGCTT-GGGATGCTGGCATAATGGCCTCGAGCGACCCGTCTTGAAACACGGACCAAGGAGTCTAACATGCCTGC
GAGTGTTCGGGTGGC--AAA--CTCGAGCGCGCAACG-AAGTG-AAGGTC-GAGACCTCCGT-CGT-GGAGGGCATCGAC
GCCCGGACCAG------AGTCTT-TGACGGACGGA--TCTGCGGTGGAGCATGCATGTTGGGACCCGAAAGATGGTGAAC
TATGCCTGAATAGGGCGAAGCCAGAGGAAACTCTGGTGGAGGCTCGTAGCGATTCTGACGTGCAAATCGATCGTCGAATT
TGGGTATAGGGGCGAAAGACTA----------------------------------------------------------
--------------------------------------------------------------------------------
--------------------------------------------------------------------------------
--------------------------------------------------------------------------------
--------------------------------------------------------------------------------
--------------------------------------------------------------------------------
--------------------------------------------------------------------------------
--------------------------------------------------------------------------------
--------------------------------------------------------------------------------
--------------------------------------------------------------------------------
--------------------------------------------------------------------------------
--------------------------------------------------------------------------------
--------------------------------------------------------------------------------
--------------------------------------------------------------------------------
--------------------------------------------------------------------------------
--------------------------------------------------------------------------------
--------------------------------------------------------------------------------
--------------------------------------------------------------------------------
--------------------------------------------------------------------------------
--------------------------------------------------------------------------------
--------------------------------------------------------------------------------
--------------------------------------------------------------------------------
--------------------------------------------------------------TTCAAATGGGAACAATTA
GTGAAAACAGGGATAATCGAGTTGCTAGACGCTGAGGAGGAGGAAACAGTGATGATATCCATGACACCGGAGGACTTGGA
GAATTCTAGGTTACAATCAGCAGGGATCAACCCGCACGAGAACGATGGAGATTTTGATCCCGCAGCGCGGCTAAAGGCTG
GGATTAATGCGCACACGTGGACTCATTGCGAGATTCATCCAAGTATGATCCTTGGTGTTTGTGCTAGTATCATCCCCTTC
CCCGATCACAACCAGGTATGTCCT--GCTTCG------------------------------------------------
----------------
>Indoporus_shoreae_AP6697
GGGAAGAGCTCAAATTTCAAATCTGGCGGTT-TCTTCG-AACCGTCCGAGTTGTAATCTAGAGAAGCGTTTTCC-GTGCT
G-GC-CCGTGTACAAGTCTCCTGGAAGGGAGCGTCATAGAGGGTGAGAATCCCGTCTCTGACAT-GGACCACCAGTGC-T
TT-GTGATGCGCTCTCGACGAGTCGAGTTGTTTGGGAATGCAGCTCAAAATGGGTGGTAAATTCCATCTAAAGCT-AATA
TGGGCGAGAGACCGATAGCGAACAAGTACCGTGAGGGAAAGATGAAAAGGACTTTGAAAAGAGAGTTAAACAGTACGTGA
AATCGCTGAAAGGGAAACGCTCGAGGT-CAGTCGCATCGACC-GGGGATCAACCTTGCCTTT-GCTGCT-GGGTGTACTT
CCTGGTC-GATGGGTCAGCATCAGTTTC---GGTCGCCGTACAAGGGCA-AGGGGAACGTGGCACCT--CCTCATGGGGG
GTGTGTTTATAGCCTTTCG-TCGGATG-CGGC-GGT-CGGGACTGAGGA-AC-TCGGCA--C-G--GCCCCT----CGAG
GGCTTGTGCTT-GGGATGCTGGCATAATGGCCTCGAGCGACCCGTCTTGAAACACGGACCAAGGAGTCTAACATGCCTGC
GAGTGTTCGGGTGGC--AAA--CTCGAGCGCGCAACG-AAGTG-AAGGTC-GAGACCTCCGT-CGT-GGAGGGCATCGAC
GCCCGGACCAG------AGTCTT-TGACGGACGGA--TCTGCGGTGGAGCATGCATGTTGGGACCCGAAAGATGGTGAAC
TATGCCTGAATAGGGCGAAGCCAGAGGAAACTCTGGTGGAGGCTCGTAGCGATTCTGACGTGCAAATCGATCGTCGAATT
TGGGTATAGGGGCGAAAGACTA----------------------------------------------------------
--------------------------------------------------------------------------------
--------------------------------------------------------------------------------
--------------------------------------------------------------------------------
--------------------------------------------------------------------------------
--------------------------------------------------------------------------------
--------------------------------------------------------------------------------
--------------------------------------------------------------------------------
--------------------------------------------------------------------------------
--------------------------------------------------------------------------------
--------------------------------------------------------------------------------
--------------------------------------------------------------------------------
--------------------------------------------------------------------------------
--------------------------------------------------------------------------------
--------------------------------------------------------------------------------
--------------------------------------------------------------------------------
--------------------------------------------------------------------------------
--------------------------------------------------------------------------------
--------------------------------------------------------------------------------
--------------------------------------------------------GTCTGGATGGGCGTGCATCGTGAT
CCCGCCAACCTCGTCAAGACGATTAAGAAGCTTCGCCGAAAAGACGACATTAGTCCCGAGGTTTCGGTTGTCCGTGATAT
TCGTGAGAGGGAGTTTCGTCTCTATACCGATGCCGGGNGAGTTTGCCGACCACTCTTCATCGTTGAAAACCAGCAGCTTG
CCCTGCAAAAGAAGCACATCAAGTGGCTTAATCAGGGCTATGGGGACGACGATGGTGAAGAGTTCAAATGGGAACAATTA
GTGAAAACAGGGATAATCGAGTTGCTAGACGCTGAGGAGGAGGAAACAGTGATGATATCCATGACACCGGAGGACTTGGA
GAATTCTAGGTTACAATCAGCAGGGATCAACCCGCACGAGAACGATGGAGATTTTGATCCCGCAGCGCGGCTAAAGGCTG
GGATTAATGCGCACACGTGGACTCATTGCGAGATTCATCCAAGTATGATCCTTGGTGTTTGTGCTAGTATCATCCCCTTC
CCCGATCACAACCAGGTATGTCCT--GCTTCG------------------------------------------------
----------------
>Indoporus_squamulosus_HKAS107153
GGGAAGAGCTCAAATTTCGAATCTGGCGGTT-CCCTGG-AACCGTCCGAGTTGTAATCTAGAGAAGCGTTTTCC-GCGCT
G-GC-CCGTGTACAAGTCTCCTGGAAGGGAGCGTCATAGAGGGTGAGAATCCCGTCTCTGACAT-GGACCACCAGCGC-T
TTCGTGATGYGCTCTCGACGAGTCGAGTTGTTTGGGAATGCAGCTCAAAACGGGTGGTAAATTCCATCTAAAGCTAAATA
CGGGCGAGAGACCGATAGCGAACAAGTACCGTGAGGGAAAGATGAAAAGGACTTTGAAAAGAGAGTTAAACAGTACGTGA
AATCGCTGAAAGGGAAACGCTCGACGT-CAGTCGCGTCGACC-GGGGATCAACCTTG-CTTT-GCTGCT-GGGTGTACTT
CCTGGTCTGACGGGTCAGCATCAGTCTT---GGTCGCCGTACAAGGGCG-AGGGGAACGTGGCACCC--CCCT-CGGGAG
GTGTGTTTATAGCCTTTCG-TCGGATG-CGGC-GGT-CGGAACTGAGGA-AC-TCGGCA--T-G--GCCTTC-------G
GGCTTGTGCTT-GGGATGCTGGCATAATGGCGTTGAGCGACCCGTCTTGAAACACGGACCAAGGAGTCTAACATGCCTGC
GAGTGTTTGGGTGGC--AAA--CCCGAGCGCGCAACGAAAGTG-AAGGTC-GAGACCTCCGT-CGT-GGAGGGCATCGAC
GCCCGGACCAG------AGTCTT-TGACGGACGGA--TCTGCGGTAGAGCATGCATGTTGGGACCCGAAAGATGGTGAAC
TATGCCTGAATAGGGCGAAGCCAGAGGAAACTCTGGTGGAGGCTCGTAGCGATTCTGACGTGCAAATCGATCGTCGAATT
TGGGTATAGGGGCGAAAGACTA----------------------------------------------------------
--------------------------------------------------------------------------------
------------------CTTATTGTTGCTGTCAACAAGATGGACACTACTAAGGTGAGTCGTACACTCTACC-------
-GTAATGAATGTGA-----TTTGATGTAAGATCTCCAATAGTGGAGCGAGGACCGCTTCAACGAAATTATTAAGGAAACC
TCGAACTTCATTAAGAAAGTCGGCTACAATCCAAAGGCTGTGGCTTTCGTCCCTATCTCTGGCTGGCATGGTGACAACAT
GCTGGAGGAATCCACCAAGTGAGTATT-GTGCTACCAG-TTGGCCTCCG-ACGTCCTCAG-AGCATTGCA-ACAGCATGT
CCTGGTACAAAGGTTGGACCAAGGAGGTTAAGGGTGGTGTCGCCAAGGGCAAGACTCTCCTCGATGCCATTGATGCCATT
GAGCCTCCTACCCGACCCTCTGACAAACCCCTTCGCCTTCCACTTCAGGATGTCTACAAGA-------------------
--------------------------------------------------------------------------------
----------------------------------------TGCGCAGGT-GCGAGATGTTGCATCCTGCGGCCT------
----AGCATATGTGT--------CAATGATGTGCTTGTCCGCTGCCTCCTTGTGACGC--------------------TT
TTTTTTGTCGTAGTAATGA-CCTTTTCGCGCGCGTCGGATCCTTT-TTTC-CAAACATGATTACTGACT-----TTTTTG
T--CCCTGCTTTCGTGCAATTTTCGTGTCGATCTTCTTCCAAT---ATCATGTTCGTTTATTAGTCCGACCTCAATTTCG
CCGACAAAATACGGCATGTCCGCGATCCCAAAACACGGATGGCCATTGTCTGGACACATTGCAAGACCAAAAAGATTTGC
GAAACTGACGAACCCAAGGAAGAAGGAGCTGATGGAGACGCCGACGAGCCTAAGAAGGGGCATGGTGGCTGTGGTCACGT
CCAACCGCTTATCCGAAAGGAGGGTCTCAAGCTATTCGTCCAGTATAAACGCCCCAAAGACGAAGATGAGGTTCGTATCA
ACGACGCAACGCGTTGAAGACTTACCTTGTTAAACGTTTTG--GATCCCCCCTACAGGACGTCAAGTCACTGCAACCGGA
CAAAAGGCTGTTCACGCCTTCCGAAGTGTACACGACATTCAAAAAGATGTCCGATGCGGATCTGCACCTGATTGGGCTTT
CTGACGAATATGC---------------GGTTCATATTCTGCTCCTGTCATCGAATTCTTGGAGGAATGGGGTCTCGAAT
CACTGGAAGAGAATGCGCATTCATCGACGCCCTGCACAAAGGTTTTCGTGAATGGTGTCTGGATGGGCGTGCATCGTGAT
CCCGCTAACCTCGTCAAGACGATCAAGAAGCTTCGCCGAAAAGATGACATTAGTCCCGAGGTTTCGGTTGTCCGTGACAT
TCGTGAGAGGGAGCTTCGTCTCTATACCGATGCGGGGCGAGTTTGTCGACCACTCTTCATTGTTGAAAACCAGCAACTTG
CCCTGCAGAAGAAGCATATCAAGTGGCTTAATCAGGGCTACCGCGACGATGATGGTGAAGAGTTCAAATGGGAACAGTTG
GTGAAAACAGGGATAATCGAGTTACTAGACGCCGAGGAGGAGGAAACAGTGATGATTTCCATGACGCCGGAGGACTTGGA
GAACTCCAGGTTACAATCAGCAGGGATCAACCCCCATGAAAATGATGGAGATTTTGACCCCGCGGCACGGCTAAAGGCTG
GGATCAATGCACATACATGGACTCATTGCGAGATTCATCCAAGTATGATCCTTGGTGTTTGTGCTAGTATCATCCCCTTC
CCGGATCACAACCAGGTATGTCCT--GCTTCGGTGTGGACTGATATCGACCCTTACACCTCCACAGTCACCTCGTAACAC
CTATCAATCTGCCATG
>Indoporus_squamulosus_HKAS76299
GGGAAGAGCTCAAATTTCGAATCTGGCGGTT-CCCTGG-AACCGTCCGAGTTGTAATCTAAAGAAGCGTTTTCC-GCGCT
G-GC-CCGTGTACAAGTCTCCTGGAAGGGAGCGTCATAAAGGGTGAGAATCCCGTCTCTGACAT-GGACCACCAGCGC-T
TTCGTGATGCGCTCTCGACGAGTCGAGTTGTTTGGGAATGCAGCTCAAAACGGGTGGTAAATTCCATCTAAAGCTAAATA
CGGGCGAGAGACCGATAGCGAACAAGTACCGTGAGGGAAAGATGAAAAGGACTTTGAAAAGAGAGTTAAACAGTACGTGA
AATCGCTGAAAGGGAAACGCTCGACGT-CAGTCGCGTCGACC-GGGGATCAACCTTG-CTTT-GCTGCT-GGGTGTACTT
CCTGGTCTGACGGGTCAGCATCAGTCTT---GGTCGCCGTACAAGGGCG-AGGGGAACGTGGCACCC--CCCT-CGGGAG
GTGTGTTTATAGCCTTTCG-TCGGATG-CGGC-GGT-CGGAACTGAAGA-AC-TCGGCA--T-G--GCCTTC-------G
GGCTTGTGCTT-GGGATGCTGGCATAATGGCGTTGAGCGACCCGTCTTGAAACACGGACCAAGGAGTCTAACATGCCTGC
GAGTGTTTGGGTGGC--AAA--CCCGAGCGCGCAACGAAAGTG-AAGGTC-GAGACCTCCGT-CGT-GGAGGGCATCGAC
GCCCGGACCAG------AGTCTT-TGACGGACGGA--TCTGCGGTAGAGCATGCATGTTGGGACCCGAAAGATGGTGAAC
TATGCCTGAATAGGGCGAAGCCAGAGGAAACTCTGGTGGAGGCTCGTAGCGATTCTGACGTGCAAATCGATCGTCGAATT
TGGGTATAGGGGCGAAAGACTA----------------------------------------------------------
--------------------------------GGTATCTCCAAGGACGGTCAAACTCGTGAACACGCCCTTCTAGCGTTC
ACTCTCGGTGTGCGTCAGCTTATTGTCGCTGTTAACAAAATGGACACGACCAAGGTGAGTCGTACACTCTACC-------
-GTGATGAATGTGA-----TTTGATGTAAGATCTCCAATAGTGGAGCGAGGACCGCTTCAACGAAATTATTAAGGAAACC
TCGAACTTCATTAAGAAAGTCGGCTACAATCCAAAGGCTGTGGCTTTCGTCCCTATCTCTGGCTGGCATGGTGACAACAT
GCTGGAGGAATCCACCAAGTGAGTATT-GTGCTACCAG-TTGGCCTCCG-ACGTCCTCAG-AGCATTGCA-ACAGCATGT
CCTGGTACAAAGGTTGGACCAAGGAGGTTAAGGGTGGTGTCGCCAAGGGCAAGACTCTCCTCGATGCCATTGATGCCATT
GAGCCTCCTACCCGACCCTCTGACAAACCCCTTCGCCTTCCACTTCAGGATGTCTACAAGATTGGCGGTATTGGAACCGT
GCCCGTTGG-------------GGCGCTGAACGAGGAGTGCGAAAATGA-GCGGTGGCCATGACGGATGTGCTGACGGCA
TACCTCGTGGTCCCGACTCTCCTGCT-TTCTCATACCTGTGACGCAGGT-GCGAGATGTTGCATCCTGCGGCCT------
----AGCATATGTGT--------CAATGATGTGCTTGTCCGCTGCCTCCTTGTGA-------------------------
--------------------------------------------------------------------------------
--------------------------------------------------------------------------------
--------------------------------------------------------------------------------
--------------------------------------------------------------------------------
--------------------------------------------------------------------------------
--------------------------------------------------------------------------------
--------------------------------------------------------------------------------
--------------------------------------------------------------------------------
--------------------------------------------------------------------------------
--------------------------------------------------------------------------------
--------------------------------------------------------------------------------
--------------------------------------------------------------------------------
--------------------------------------------------------------------------------
--------------------------------------------------------------------------------
--------------------------------------------------------------------------------
--------------------------------------------------------------------------------
----------------
>Tylopilus_alboater_839_Thailand
GGGAAGAGCTCAAATTTCGAATCTGGCGGTT-CCCTGG-AACCGTCCGAGTTGTAATCTAGAGAAGCGTTTTCC-GCGCT
G-GC-CCGTGTACAAGTCTCCTGGAAGGGAGCGTCATAGAGGGTGAGAATCCCGTCTCTGACAT-GGACCACCAGCGC-T
TTCGTGATGCGCTCTCGACGAGTCGAGTTGTTTGGGAATGCAGCTCAAAACGGGTGGTAAATTCCATCTAAAGCTAAATA
CGGGCGAGAGACCGATAGCGAACAAGTACCGTGAGGGAAAGATGAAAAGGACTTTGAAAAGAGAGTTAAACAGTACGTGA
AATCGCTGAAAGGGAAACGCTCGACGT-CAGTCGCGTCGACC-GGGGATCAACCTTG-CTTT-GCTGCT-GGGTGTACTT
CCTGGTCTGACGGGTCAGCATCAGTCTT---GGTCGCCGTACAAGGGCG-GGGGGAACGTGGCACCC--CCTT-CGGGAG
GTGTGTTTATAGCCTTTCG-TCGGATG-CGGC-GGT-CGGAACTGAGGA-AC-TCGGCA--T-G--GCCTTC-------G
GGCTTGTGCTT-GGGATGCTGGCATAATGGCGTTGAGCGACCCGTCTTGAAACACGGACCAAGGAGTCTAACATGCCTGC
GAGTGTTTGGGTGGC--AAA--CCCGAGCGCGCAACGAAAGTG-AAGGTC-GAGACCTCCGT-CGT-GGAGGGCATCGAC
GCCCGGACCAG------AGTCTT-TGACGGACGGA--TCTGCGGTAGAGCATGCATGTTGGGACCCGAAAGATGGTGAAC
TATGCCTGAATAGGGCGAAGCCAGAGGAAACTCTGGTGGAGGCTCGTAGCGATTCTGACGTGCAAATCGATCGTC-----
---------------------------------------CATGATCACCGGTACCTCCCAGGCTGACTGTGCCATCCTCA
TCATTGCCGCTGGTACTGGAGAGTTCGAGGCTGGCATCTCCAAGGACGGTCAAACTCGTGAACACGCCCTTCTAGCGTTC
ACTCTCGGTGTGCGTCAGCTTATTGTCGCTGTTAACAAAATGGACACGACTAAGGTGAGTCGTACACTCTACC-------
-GTGATGAATGTGA-----TTTGATGTAAGATCTCCAATAGTGGAGCGAGGACCGCTTCAACGAAATTATTAAGGAAACC
TCGAACTTCATTAAGAAAGTCGGCTACAATCCAAAGGCTGTGGCTTTCGTCCCTATCTCTGGCTGGCATGGTGACAACAT
GCTGGAGGAATCCACCAAGTGAGTATT-GTGCTACCAG-TTGGCCTCCG-ACGTCCTCAG-AGCATTGCA-ACAGCATGT
CCTGGTACAAAGGTTGGACCAAGGAGGTTAAGGGTGGTGTCGCCAAGGGCAAGACTCTCCTCGATGCCATTGATGCCATT
GAGCCTCCTACCCGACCCTCTGACAAACCCCTTCGCCTTCCACTTCAGGATGTCTACA----------------------
--------------------------------------------------------------------------------
--------------------------------------------------------------------------------
--------------------------------------------------------------------------------
--------------------------------------------------------------------------------
--------------------------------------------------------------------------------
--------------------------------------------------------------------------------
--------------------------------------------------------------------------------
--------------------------------------------------------------------------------
--------------------------------------------------------------------------------
--------------------------------------------------------------------------------
----------------------------GGTTCATATTCTGCTCCTGTCATCGAATTCTTGGAGGAATGGGGTCTCGAAT
CACTGGAAGAGAATGCGCATTCATCGACGCCCTGCACAAAGGTTTTCGTGAATGGTGTCTGGATGGGYGTGCATCGTGAT
CCCGCTAACCTCGTCAAGACGATCAAGAAGCTTCGCCGAAAAGATGACATTAGTCCCGARGTTTCGGTTGTCCGTGACAT
TCGTGAGAGGGAGCTTCGTCTCTATACCGATGCGGGGCGAGTTTGTCGACCACTCTTCATTGTTGAAAACCAGCAACTTG
CCCTGCAAAAGAAGCAYATCAAGTGGCTTAATCAGGGCTACCGCGACGATGATGGCGAAGAGTTCAAATGGGAACAGTTA
GTGAAAACAGGGATAATYGAGTTACTAGACGCCGAGGAGGAGGAAACAGTGATGATTTCTATGACGCCGGAGGACYTGGA
GAACTCCAGGTTACAATCAGCAGGGATCAACCCCCATGAAAATGATGGAGATTTTGACCCCGCGGCGCGGCTAAAGGCTG
GGATCAATGCRCACACATGGACTCATTGCGAGATTCATCCAAGTATGATCCTTGGTGTTTGTGCTAGTATCATCCCCTTC
CCGGATCACAACCAGGTATGTCCT--GCTTCGGTGTGGACTGATATCG--------------------------------
----------------
>Tylopilus_sinoalboater_HKAS78815
GGGAAAAGCTCAAATTTTGAATCTGGCGGTCGTTTC---GGCCGTCCGAGTTGTAATCTAGAGAAGCGTCTTCC-GCGCT
G-GC-CCGTGTACAAGTCTCCTGGAAGGGAGCGTCATGGAGGGTGAGAATCCCGTCTTTGACAC-GGACTACCAGTGC-T
TT-GTGATGCGCTCTCGACGAGTCGAGTTGTTTGGGAATGCAGCTCAAAACGGGTGGTAAATTCCATCTAAAGCTAAATA
CAGGCGAGAGACCGATAGCGAACAAGTACCGTGAGGGAAAGACGAAAAGAACTTTGGAAAGAGAGTTAAACAGTACGTGA
AATCGCTGAAAGGGAAACGCTTGATGT-CAGTCGCGTCGGCC-GGGGATCAACCTTG-CTTC--TCGCT-GGGTGTACTT
CCCGGTC-GACGGGTCAGCATCAGTTTC---GGTCGCCATACAAGGGCG-AAGGGAACGTGGCACCC--TTC-----GGG
GTGTG-TTATAGCCTTTCG-TCGTATG-TGGC-GGT-CGGGACTGAGGA-ACTTGAGCA--C-G-AACTTC---------
GGTCTGTGCTT-GGGATGCTGGCATAATGGCCTTAAGCG-----------------------------------------
--------------------------------------------------------------------------------
--------------------------------------------------------------------------------
--------------------------------------------------------------------------------
----------------------CGTGATTTCATCAAAAACATGATCACTGGTACCTCCCAGGCTGACTGTGCCGTCCTCA
TTATCGCCGGTGGTACCGGTGAGTTCGAGGCCGGTATCTCCAAGGACGGTCAAACCCGTGAACACGCTCTTCTGGCGTTC
ACTCTCGGTGTGCGTCAGCTCATTGTCGCTGTTAACAAGATGGACACGACCAAGGTGTGTTGTGCACTCTACT-------
-GTGACGAATGTAG-----TTTGACGTGCCATCACCAATAGTGGAGCGAGGACCGTTTCAACGAAATTGTCAAGGAAACC
TCAACCTTTATTAAGAAGGTCGGCTACAACCCCAAGGCTGTCGCTTTCGTCCCCATTTCTGGCTGGCATGGTGACAACAT
GCTGGAGGAATCCCCCAAGTAAGTGCC-ATGTTATCAGATTGGCCTCCA-GCATTCTAAA-AGCATCGCA-ATAGCATGC
CCTGGTACAAGGGCTGGACCAAGGAGATCAAGGGTGGTGTTGTGAAGGGCAAGACCCTCCTCGACGCCATTGATGCCATC
GAGCCTCCTGTCCGTCCCTCCGACAAACCTCTTCGCCTTCCTCTCCAGGATGTCTACAAGATCGGTGGTATTGGAACAGT
GCCCGTCGGTCGTGTTGAAACTGGCGCTGAACGAGGAGTGCGAAAATGAGACGGTGACCAC-TTGG-TGTGCTGACGGCG
CACCTCGTGATCCTGACTCTCGTGCTACTTTCTTACCTGTGACGCAGGT-GGGAGATGTTGCATCTTGTGGCCT------
----AGCATATACAT--------CAACGATGTGCTTGTCCGCTGCCTCCTTGTGACGC----------------------
TTTTTTGTTGTAGTAGTGA-CCTTTTTGCGCACGTCGCAT-CTTT-CTTC-CGAACGTGATTACTGACG---TTTTTTTA
T--CCCTGCAT---TGCCATTTTCGTGTCGATGTTCCTCCAAT---ATGATGTGCGTTTATTAGTCCGACCCCAATTTTG
CCGACAAAATACGGCATGTCCGCGATCCCAAAGCACGGATGGCCATTGTCTGGGCGCACTGCAAGACGAAAATGGTTTGC
GAAACTGACGAACCCAAGGAGGAGGGAGTCGAGGGAGATGTTGATGAGCCTAAGAAAGGGCATGGTGGTTGTGGTCACAT
CCAACCGTCCATCCGAAAGGAGGGTCTCAAGTTATTCGTCCAGTATAAGCGACCCAAAGATGAAGACGAGGTTCGTATCA
GCGACGCAACGCGTTGAGGACTTACCTTGTTAAATGTTTTGC-CCTTAC-TACACAGGATGTCAAGTCACTGCAACCGGA
CAAAAGGTTGTTTACGCCTTCCGAAGTGTACACGACGTTCAAAAAGATGTCCGATTCGGATTTGCACTTGATTGGGCTCT
CTGACGAATATGCGCGGCCTGAGTGGATGGTTCATATTCTGCACCCGTCATCGAGTTCTTGGAAGAATGGGGTCTCGAAT
CACTAGAAGAGAATGCGCATTCTTCGACGCCTTGCACAAAGGTTTTCGTGAACGGTGTCTGGATGGGCGTGCATCGTGAT
CCCGCCAACCTTGTCAAGACGATCAAAAAACTTCGCCGAAAAGACGACATTAGTCCCGAAGTTTCCGTCGTCCGTGACAT
TCGTGAGAGGGAGCTTCGTCTCTATACTGATGCGGGGCGAGTTTGTCGACCTCTCTTCATTGTCGAAAATCAGCAACTTG
CCCTGCAGAAGAAGCATATCAAGTGGCTTAACCAAGGCTACCGCGATGACGATGGCGAAGAGTTCAAATGGGAACAGCTG
GTGAAAACAGGGATAATCGAGTTACTGGATGCCGAGGAGGAGGAAACAGTGATGATTTCTATGACGCCGGAGGACTTGGA
GAATTCCAGGTTACAATCAGCAGGAATCAACCCCCATGAGAATGATGGAGAATTTGACCCCGCGGCGCGACTGAAGGCAG
GAATTAATGCGCACACATGGACTCACTGCGAGATTCACCCTAGTATGATTCTCGGTGTCTGTGCTAGTATCATTCCCTTC
CCCGATCACAACCAGGTGCGTCCT--GCTTGTACGTGGTCTGATAATGA-CCTTACACCTCCGCAGTCACCGCGTAACAC
CTACCAATCTGCTATG
>Tylopilus_sinoalboater_HKAS107186
GGGAAAAGCTCAAATTTTGAATCTGGCGGTCATTTC---GGCCGTCCGAGTTGTAATCTAGAGAAGCGTCTTCC-GCGCT
G-GC-CCGTGTACAAGTCTCCTGGAAGGGAGCGTCATGGAGGGTGAGAATCCCGTCTTTGACAC-GGACTACCAGTGC-T
TT-GTGATGCGCTCTCGACGAGTCGAGTTGTTTGGGAATGCAGCTCAAAACGGGTGGTAAATTCCATCTAAAGCTAAATA
CAGGCGAGAGACCGATAGTGAACAAGTACCGTGAGGGAAAGACGAAAAGAACTTTGGAAAGAGAGTTAAACAGTACGTGA
AATCGCTGAAAGGGAAACGCTTGATGT-CAGTCGCGTCGGCC-GGGGATCAACCTTG-CTTC--TCGCT-GGGTGTACTT
CCCGGTC-GACGGGTCAGCATCAGTTTC---GGTCGCCATACAAGGGCG-AAGGGAACGTGGCACCC--TTC-----GGG
GTGTG-TTATAGCCTTTCG-TCGTATG-TGGT-GGT-CGGGACTGAGGA-ACTTGAGCA--C-G-AACTTC---------
GGTCTGTGCTT-GGGATGCTGGCATAATGGCCTTAAGCGACCCGTCTTGAAACACGGACCAAGGAGTCTAACATGTCTGC
GAGTGTTTGGGTGGC--AAA--CCCGAGCGCACAATGAAAGTG-AAAGTT-GAGACCTCCGT-CGT-GGAGGGCATCGAC
GCCCGGACCTG------AGTCTT-CGAC-GAGGGA--TCTGCGGTAGAGCATGCATGTTGGGACCCGAAAGATGGTGAAC
TATGCCTGAATAGGGTGAAGCCAGAGGAAACTCTGGTGGAGGCTCGTAGCGATTCTGACGTGCAAATCGATCGTCGAATT
TGGGTATAGGGGCGAAAGACTACGTGATTTCATCAAAAACATGATCACTGGTACCTCCCAGGCTGACTGTGCCGTCCTCA
TTATCGCCGGTGGTACCGGTGAGTTCGAGGCCGGTATCTCCAAGGACGGTCAAACCCGTGAACACGCTCTTCTGGCGTTC
ACTCTCGGTGTGCGTCAGCTCATTGTCGCTGTTAACAAGATGGACACGACCAAGGTGTGTTGTGCACTCTACT-------
-GTGACGAATGTAG-----TTTGACGTGCCATCACCAATAGTGGAGCGAGGACCGTTTCAACGAAATTGTCAAGGAAACC
TCAACCTTTATTAAGAAGGTCGGCTACAACCCCAAGGCTGTCGCTTTCGTCCCCATTTCTGGCTGGCATGGTGACAACAT
GCTGGAGGAATCCCCCAAGTAAGTGCC-ATGTTATCAGATTGGCCTCCA-GCATTCTAAA-AGCATCGCA-ATAGCATGC
CCTGGTACAAGGGCTGGACCAAGGAGATCAAGGGTGGTGTTGTGAAGGGCAAGACCCTCCTCGACGCCATTGATGCCATC
GAGCCTCCTGTCCGTCCCTCCGACAAACCTCTTCGCCTTCCTCTCCAGGATGTCTACAAGATCGGTGGTATTGGAACAGT
GCCCGTCGGTCGTGTTGAAACTGGCGCTGAACGAGGAGTGCGAAAATGAGACGGTGACCAC-TTAG-TGTGCTGACGGCG
CACCTCGTGATCCTGACTCTCGTGCTACTTTCTTACCTGTGACGCAGGT-GGGAGATGTTGCATCTTGTGGCCT------
----AGCATATACAT--------CAACGATGTGCTTGTCCGCTGCCTCCTTGTGACGC----------------------
TTTTTTGTTGTAGTAGTGA-CCTTTTTGCGCACGTCGCAT-CTTT-CTTC-CGAACGTGATTACTGACG---TTTTTTTA
T--CCCTGCAT---TGCCATTTTCGTGTCGATGTTCCTCCAAT---ATGATGTGCGTTTATTAGTCCGACCCCAATTTTG
CCGACAAAATACGGCATGTCCGCGATCCCAAAGCACGGATGGCCATTGTCTGGGCGCACTGCAAGACGAAAATGGTTTGC
GAAACTGACGAACCCAAGGAGGAGGGAGTCGAGGGAGATGTTGATGAGCCTAAGAAAGGGCATGGTGGTTGTGGTCACAT
CCAACCGTCCATCCGAAAGGAGGGTCTCAAGTTATTCGTCCAGTATAAGCGACCCAAAGATGAAGACGAGGTTCGTATCA
GCGACGCAACGCGTTGAGGACTTACCTTGTTAAATGTTTTGC-CCTTAC-CACACAGGACGTCAAGTCACTGCAACCGGA
CAAAAGGTTGTTTACGCCTTCCGAAGTGTACACGACGTTCAAAAAGATGTCCGATTCGGATTTGCACTTGATTGGGCTCT
CTGACGAATATGCGCGGCCTGAGTGGATGGTTCATATTCTGCACCCGTCATCGAGTTCTTGGAAGAATGGGGTCTCGAAT
CACTAGAAGAGAATGCGCATTCTTCGACGCCTTGCACAAAGGTTTTCGTGAACGGTGTCTGGATGGGCGTGCATCGTGAT
CCCGCCAACCTTGTCAAGACGATCAAAAAACTTCGCCGAAAAGACGACATTAGTCCCGAAGTTTCCGTCGTCCGTGACAT
TCGTGAGAGGGAGCTTCGTCTCTATACTGATGCGGGGCGAGTTTGTCGACCTCTCTTCATTGTCGAAAATCAGCAACTTG
CCCTGCAGAAGAAGCATATCAAGTGGCTTAACCAAGGCTACCGCGATGACGATGGCGAAGAGTTCAAATGGGAACAGCTG
GTGAAAACAGGGATAATCGAGTTACTGGATGCCGAGGAGGAGGAAACAGTGATGATTTCTATGACGCCGGAGGACTTGGA
GAATTCCAGGTTACAATCAGCAGGAGTCAACCCCCATGAGAATGATGGAGAATTTGACCCCGCGGCGCGACTGAAGGCAG
GAATTAATGCGCACACATGGACTCACTGCGAGATTCACCCTAGTATGATTCTCGGTGTCTGTGCTAGCATCATTCCCTTC
CCCGATCACAACCAGGTGCGTCCT--GCTTGTACGTGGTCTGATAATGA-TCTTACACCTCCGCAGTCACCGCGTAACAC
CTACCAATCTGCTATG
>Li6989
GGGAAAAGCTCAAATTTTGAATCTGGCGGTCATTTC---GGCCGTCCGAGTTGTAATCTAGAGAAGCGTCTTCC-GCGCT
G-GC-CCGTGTACAAGTCTCCTGGAAGGGAGCGTCATGGAGGGTGAGAATCCCGTCTTTGACAC-GGACTACCAGTGC-T
TT-GTGATGCGCTCTCGACGAGTCGAGTTGTTTGGGAATGCAGCTCAAAACGGGTGGTAAATTCCATCTAAAGCTAAATA
CAGGCGAGAGACCGATAGCGAACAAGTACCGTGAGGGAAAGACGAAAAGAACTTTGGAAAGAGAGTTAAACAGTACGTGA
AATCGCTGAAAGGGAAACGCTTGATGT-CAGTCGCGTCGGCT-GGGGATCAACCTTG-CTTC--TCGCT-GGGTGTACTT
CCCGGTC-GACGGGTCAGCATCAGTTTC---GGTCGCCATACAAGGGCG-AAGGGAACGTGGCACCC--TTC-----GGG
GTGTG-TTATAGCCTTTCG-TCGTATG-TGGT-GGT-CGGGACTGAGGA-ACTTGAGCA--C-G-AACTTC---------
GGTCTGTGCTT-GGGATGCTGGCATAATGGCCTTAAGCGACCCGTCTTGAAACACGGACCAAGGAGTCTAACATGTCTGC
GAGTGTTTGGGTGGC--AAA--CCCGAGCGCGCAATGAAAGTG-AAAGTT-GAGACCTCCGT-CGT-GGAGGGCATCGAC
GCCCGGACCTG------AGTCTT-CGAC-GAGGGA--TCTGCGGTAGAGCATGCATGTTGGGACCCGAAAGATGGTGAAC
TATGCCTGA-----------------------------------------------------------------------
---------------------------------------------------------------TGACTGTGCCGTCCTCA
TTATCGCCGGTGGTACTGGTGAGTTCGAGGCCGGTATCTCCAAGGACGGTCAAACCCGTGAACACGCTCTTCTGGCGTTC
ACTCTCGGTGTGCGTCAGCTCATTGTCGCTGTTAACAAGATGGACACGACCAAGGTGTGTTGTGCACTCTACT-------
-GTGACGAATGTAG-----TTTGACGTGCCATCACCAATAGTGGAGCGAGGACCGTTTCAACGAAATTGTCAAGGAAACC
TCAACCTTTATTAAGAAGGTCGGCTATAACCCCAAGGCTGTCGCTTTCGTCCCCATTTCTGGCTGGCATGGTGACAATAT
GCTGGAGGAATCCCCTAAGTAAGTGCC-ATGTTATCAGATTGGCCTCCA-GCATTCTAAA-AGCATCGCA-ATAGCATGC
CCTGGTACAAGGGCTGGACCAAGGAGATCAAGGGTGGTGTTGTGAAGGGCAAGACCCTCCTCGACGCCATTGATGCCATC
GAGCCTCCTGTCCGTCCCTCCGACAAACCTCTTCGCCTTCCTCTCCAGGATGTCTACAAGATCGGT--------------
--------------------------------------------------------------------------------
--------------------------------------------------------------------------------
--------------------------------------------------------------------------------
--------------------------------------------------------------------------------
--------------------------------------------------------------------------------
--------------------------------------------------------------------------------
--------------------------------------------------------------------------------
--------------------------------------------------------------------------------
--------------------------------------------------------------------------------
--------------------------------------------------------------------------------
----------------------------GGTTCATATTCTGCACCCGTCATCGAGTTCTTGGAAGAATGGGGTCTCGAAT
CACTAGAAGAGAATGCGCATTCTTCGACGCCTTGCACAAAGGTTTTCGTGAACGGTGTCTGGATGGGCGTGCATCGTGAT
CCCGCCAACCTTGTCAAGACGATCAAAAAACTTCGCCGAAAAGACGACATTAGTCCCGAAGTTTCCGTCGTCCGTGACAT
TCGTGAGAGGGAGCTTCGTCTCTATACTGATGCGGGGCGAGTTTGTCGACCTCTCTTCATTGTTGAAAATCAGCAACTTG
CCCTGCAGAAGAAGCATATCAAGTGGCTTAACCAAGGCTACCGCGATGACGATGGCGAAGAGTTCAAATGGGAACAGCTG
GTGAAAACAGGGATAATCGAGTTACTGGATGCCGAGGAGGAGGAAACAGTGATGATTTCTATGACGCCGGAGGACTTGGA
GAATTCCAGGTTACAATCGGCAGGAGTCAACCCCCATGAGAATGATGGAGAATTTGACCCCGCGGCGCGACTGAAGGCAG
GAATCAATGCGCACACATGGACTCACTGCGAGATTCATCCTAGTATGATTCTTGGTGTCTGTGCTAGCATCATTCCCTTC
CCCGATCACAACCAGGTGCGTCCT--GCTTGTACGTGGTCTGATAATGA-CCTTACACCTCCGCAGTCACCGCGTAACAC
CTACCAATCTGCTAT-
>Li7010
GGGAAAAGCTCAAATTTTGAATCTGGCGGTCATTTC---GGCCGTCCGAGTTGTAATCTAGAGAAGCGTCTTCC-GCGCT
G-GC-CCGTGTACAAGTCTCCTGGAAGGGAGCGTCATGGAGGGTGAGAATCCCGTCTTTGACAC-GGACTACCAGTGC-T
TT-GTGATGCGCTCTCGACGAGTCGAGTTGTTTGGGAATGCAGCTCAAAACGGGTGGTAAATTCCATCTAAAGCTAAATA
CAGGCGAGAGACCGATAGCGAACAAGTACCGTGAGGGAAAGACGAAAAGAACTTTGGAAAGAGAGTTAAACAGTACGTGA
AATCGCTGAAAGGGAAACGCTTGATGT-CAGTCGCGTCGGCT-GGGGATCAACCTTG-CTTC--TCGCT-GGGTGTACTT
CCCGGTC-GACGGGTCAGCATCAGTTTC---GGTCGCCATACAAGGGCG-AAGGGAACGTGGCACCC--TTC-----GGG
GTGTG-TTATAGCCTTTCG-TCGTATG-TGGT-GGT-CGGGACTGAGGA-ACTTGAGCA--C-G-AACTTC---------
GGTCTGTGCTT-GGGATGCTGGCATAATGGCCTTAAGCGACCCGTCTTGAAACACGGACCAAGGAGTCTAACATGTCTGC
GAGTGTTTGGGTGGC--AAA--CCCGAGCGCGCAATGAAAGTG-AAAGTT-GAGACCTCCGT-CGT-GGAGGGCATCGAC
GCCCGGACCTG------AGTCTT-CGAC-GAGGGA--TCTGCGGTAGAGCATGCATGTTGGGACCCGAAAGATGGTGAAC
TATGCCTGAATAGGGTGAAGCCAGAGGAAACTCTGGTGGAGGCTCG----------------------------------
---------------------------------------------------------------------------CCTCA
TTATCGCCGGTGGTACTGGTGAGTTCGAGGCCGGTATCTCCAAGGACGGTCAAACCCGTGAACACGCTCTTCTGGCGTTC
ACTCTCGGTGTGCGTCAGCTCATTGTCGCTGTTAACAAGATGGACACGACCAAGGTGTGTTGTGCACTCTACT-------
-GTGACGAATGTAG-----TTTGACGTGCCATCACCAATAGTGGAGCGAGGACCGTTTCAACGAAATTGTCAAGGAAACC
TCAACCTTTATTAAGAAGGTCGGCTATAACCCCAAGGCTGTCGCTTTCGTCCCCATTTCTGGCTGGCATGGTGACAATAT
GCTGGAGGAATCCCCTAAGTAAGTGCC-ATGTTATCAGATTGGCCTCCA-GCATTCTAAA-AGCATCGCA-ATAGCATGC
CCTGGTACAAGGGCTGGACCAAGGAGATCAAGGGTGGTGTTGTGAAGGGCAAGACCCTCCTCGACGCCATTGATGCCATC
GAGCCTCCTGTCCGTCCCTCCGACAAACCTCTTCGCCTTCCTCTCCAGGATGTCTACAAGATCGGT--------------
----------------------GGCGCTGAACGAGGAGTGCGAAAATGAGACGGTGACCAC-TTGG-TGTGCTGACGGCG
CACCTCGTGATCCTGACTCTCGTGCTACTTTCTTACCTGTGACGCAGGT-GGGAGATGTTGCATCTTGTGGCCT------
----AGCATATACAT--------CAACGATGTGCTTGTCCGCTGCCTCCTTGTGACGC----------------------
TTTTTTGTTGTAGTAGTGA-CCTTTTTGCGCACGTCGCAT-CTTT-CTTC-CGAACGTGATTACTGACG---TTTTTTTA
T--CCCTGCAT---TGCCATTTTCGTGTCGATGTTCCTCCAAT---ATGATGTGCGTTTATTAGTCCGACCCCAATTTTG
CCGACAAAATACGGCATGTCCGCGATCCCAAAGCACGGATGGCCATTGTCTGGGCGCACTGCAAGACGAAAATGGTTTGC
GAAACTGACGAACCCAAGGAGGAGGGAGTCGAGGGAGATGTTGATGAGCCTAAGAAAGGGCATGGTGGTTGTGGTCACAT
CCAACCGTCCATCCGAAAGGAGGGTCTCAAGTTATTCGTCCAGTATAAGCGACCCAAAGATGAAGACGAGGTTCGTATCA
GCGACGCAACGCGTTGAGGACTTACCTTGTTAAATGTTTTGC-CCTTAC-TACACAGGATGTCAAGTCACTGCAACCGGA
CAAAAGGTTGTTTACGCCTTCCGAAGTGTACACGACGTTCAAAAAGATGTCCGATTCGGATTTGCACTTGATCGGGCTCT
CTGACGAATATGCGCGGCCTGAGTGGATGGTTCATATTCTGCACCCGTCATCGAGTTCTTGGAAGAATGGGGTCTCGAAT
CACTAGAAGAGAATGCGCATTCTTCGACGCCTTGCACAAAGGTTTTCGTGAACGGTGTCTGGATGGGCGTGCATCGTGAT
CCCGCCAACCTTGTCAAGACGATCAAAAAACTTCGCCGAAAAGACGACATTAGTCCCGAAGTTTCCGTCGTCCGTGACAT
TCGTGAGAGGGAGCTTCGTCTCTATACTGATGCGGGGCGAGTTTGTCGACCTCTCTTCATTGTCGAAAATCAGCAACTTG
CCCTGCAGAAGAAGCATATCAAGTGGCTTAACCAAGGCTACCGCGATGACGATGGCGAAGAGTTCAAATGGGAACAGCTG
GTGAAAACAGGGATAATCGAGTTACTGGATGCCGAGGAGGAGGAAACAGTGATGATTTCTATGACGCCGGAGGACTTGGA
GAATTCCAGGTTACAATCAGCAGGAGTCAACCCCCATGAGAATGATGGAGAATTTGACCCCGCGGCGCGACTGAAGGCAG
GAATTAATGCGCACACATGGACTCACTGCGAGATTCACCCTAGTATGATTCTCGGTGTCTGTGCTAGCATCATTCCCTTC
CCCGATCACAACCAGGTGCGTCCT--GCTTGTACGTGGTCTGATAATGA-CCTTACACCTCCGCAGTCACCGCGTAACAC
CTACCAATCTGCTAT-
>Tylopilus_atronicotianus_CFMR_160
GGGAAAAGCTCAAATTTTGAATCTGGCGGTCGTTTC---GGCCGTCCGAGTTGTAATCTAGAGAAGCGTCTTCC-GCGCT
G-GC-CCGTGTACAAGTCTCCTGGAAGGGAGCGTCATAGAGGGTGAGAATCCCGTCTTTGACAC-GGACAACCAGTGC-T
AT-GTGATGCGCTCTCGACGAGTCGAGTTGTTTGGGAATGCAGCTCAAAACGGGTGGTAAATTCCATCTAAAGCTAAATA
CAGGCGAGAGACCGATAGCGAACAAGTACCGTGAGGGAAAGATGAAAAGAACTTTGGAAAGAGAGTTAAATAGTACGTGA
AATTGCTGAAAGGGAAACGCTTGATGT-CAGTCGCGTCGGCC-GGGGATCAACCTTG-CTTC--TCGCT-GGGTGTACTT
CCCGGTC-GACGGGTCAGCATCAGTTTC---GGTCGCCGTACAAGGGTG-GAGGGAACGTGGCACTC--TTC-----GGG
GTGTG-TTATAGCCTTTCG-TCGTATG-CGGC-GGT-CGGGACTGAGGA-AC-TGAGCA--C-G-AACTTC---------
GGTCTGTGCTT-GGGATGCTGGCATAATGGCCTTAAGCGACCCGTCTTGAAACACGGACCAAGGAGTCTAACATGTCTGC
GAGTGTTTGGGTGGC--AAA--CCCGGGCGCGCAACGAAAGTG-AAAGTC-GAGACCTCCGT-CGT-GGAGGGCATCGAC
GCCCGGACCTG------AGTCTT-CGAC-GACGGA--TCTGCGGTAGAGCATGCATGTTGGGACCCGAAAGATGGTGAAC
TATGCCTGAATAGGGTGAAGCCAGAGGAAACTCTGGTGGAGGCTCGTAGCGATTCTGACGTGCAAATCGATCGTCGAATT
TGGGTATAGGGGCGAAAGACTA----------------------------------------------------------
--------------------------------------------------------------------------------
--------------------------------------------------------------------------------
--------------------------------------------------------------------------------
--------------------------------------------------------------------------------
--------------------------------------------------------------------------------
--------------------------------------------------------------------------------
--------------------------------------------------------------------------------
--------------------------------------------------------------------------------
--------------------------------------------------------------------------------
--------------------------------------------------------------------------------
--------------------------------------------------------------------------------
--------------------------------------------------------------------------------
--------------------------------------------------------------------------------
--------------------------------------------------------------------------------
--------------------------------------------------------------------------------
--------------------------------------------------------------------------------
--------------------------------------------------------------------------------
--------------------------------------------------------------------------------
--------------------------------------------------------------------------------
--------------------------------------------------------------------------------
--------------------------------------------------------------------------------
--------------------------------------------------------------------------------
--------------------------------------------------------------------------------
--------------------------------------------------------------------------------
--------------------------------------------------------------------------------
--------------------------------------------------------------------------------
----------------
>Tylopilus_atronicotianus_snWV
GGGAAAAGCTCAAATTTTGAATCTGGCGGTCGTTTC---GGCCGTCCGAGTTGTAATCTAGAGAAGCGTCTTCC-GCGCT
G-GC-CCGTGTACAAGTCTCCTGGAAGGGAGCGTCATAGAGGGTGAGAATCCCGTCTTTGACAC-GGACAACCAGTGC-T
AT-GTGATGCGCTCTCGACGAGTCGAGTTGTTTGGGAATGCAGCTCAAAACGGGTGGTAAATTCCATCTAAAGCTAAATA
CAGGCGAGAGACCGATAGCGAACAAGTACCGTGAGGGAAAGATGAAAAGAACTTTGGAAAGAGAGTTAAATAGTACGTGA
AATTGCTGAAAGGGAAACGCTTGATGT-CAGTCGCGTTGGCC-GGGGATCAACCTTG-CTTC--TCGCT-GGGTGTACTT
CCCGGTC-GACGGGTCAGCATCAGTTTC---GGTCGCCGTACAAGGGCG-GAGGGAACGTGGCACTC--TTC-----GGG
GTGTG-TTATAGCCTTTCG-TCGTATG-CGGC-GGT-CGGGACTGAGGA-AC-TGAGCA--C-G-AACTTC---------
GGTCTGTGCTT-GGGATGCTGGCATAATGGCCTTAAGCGACCCGTCTTGAAACACGGACCAAGGAGTCTAACATGTCTGC
GAGTGTTTGGGTGGC--AAA--CCCGGGCGCGCAACGAAAGTG-AAAGTC-GAGACCTCCGT-CGT-GGAGGGCATCGAC
GCCCGGACCTG------AGTCTT-CGAC-GACGGA--TCTGCGGTAGAGCATGCATGTTGGGACCCGAAAGATGGTGAAC
TATGCCTGAATAGGGTGAAGCCAGAGGAAACTCTGGTGGAGGCTCGTAGCGATTCTGACGTGCAAATCGATCGTCGAATT
TGGGTATAGGGGCGAAAGACTA----------------------------------------------------------
--------------------------------------------------------------------------------
--------------------------------------------------------------------------------
--------------------------------------------------------------------------------
--------------------------------------------------------------------------------
--------------------------------------------------------------------------------
--------------------------------------------------------------------------------
--------------------------------------------------------------------------------
--------------------------------------------------------------------------------
--------------------------------------------------------------------------------
--------------------------------------------------------------------------------
--------------------------------------------------------------------------------
--------------------------------------------------------------------------------
--------------------------------------------------------------------------------
--------------------------------------------------------------------------------
--------------------------------------------------------------------------------
--------------------------------------------------------------------------------
--------------------------------------------------------------------------------
--------------------------------------------------------------------------------
--------------------------------------------------------------------------------
--------------------------------------------------------------------------------
--------------------------------------------------------------------------------
--------------------------------------------------------------------------------
--------------------------------------------------------------------------------
--------------------------------------------------------------------------------
--------------------------------------------------------------------------------
--------------------------------------------------------------------------------
----------------
>Tylopilus_atronicotianus_170
GGGAAAAGCTCAAATTTTGAATCTGGCGGTCGTTTC---GGCCGTCCGAGTTGTAATCTAGAGAAGCGTCTTCC-GCGCT
G-GC-CCGTGTACAAGTCTCCTGGAAGGGAGCGTCATAGAGGGTGAGAATCCCGTCTTTGACAC-GGACAACCAGTGC-T
AT-GTGATGCGCTCTCGACGAGTCGAGTTGTTTGGGAATGCAGCTCAAAACGGGTGGTAAATTCCATCTAAAGCTAAATA
CAGGCGAGAGACCGATAGCGAACAAGTACCGTGAGGGAAAGATGAAAAGAACTTTGGAAAGAGAGTTAAATAGTACGTGA
AATTGCTGAAAGGGAAACGCTTGATGT-CAGTCGCGTCGGCC-GGGGATCAACCTTG-CTTC--TCGCT-GGGTGTACTT
CCCGGTC-GACGGGTCAGCATCAGTTTC---GGTCGCCGTACAAGGGTG-GAGGGAACGTGGCACTC--TTC-----GGG
GTGTG-TTATAGCCTTTCG-TCGTATG-CGGC-GGT-CGGGACTGAGGA-AC-TGAGCA--C-G-AACTTC---------
GGTCTGTGCTT-GGGATGCTGGCATAATGGCCTTAAGCGACCCT------------------------------------
--------------------------------------------------------------------------------
--------------------------------------------------------------------------------
--------------------------------------------------------------------------------
--------------------------------------------------------------------------------
--------------------------------------------------------------------------------
--------------------------------------------------------------------------------
--------------------------------------------------------------------------------
--------------------------------------------------------------------------------
--------------------------------------------------------------------------------
--------------------------------------------------------------------------------
--------------------------------------------------------------------------------
--------------------------------------------------------------------------------
--------------------------------------------------------------------------------
--------------------------------------------------------------------------------
--------------------------------------------------------------------------------
--------------------------------------------------------------------------------
--------------------------------------------------------------------------------
--------------------------------------------------------------------------------
--------------------------------------------------------------------------------
--------------------------------------------------------------------------------
--------------------------------------------------------------------------------
--------------------------------------------------------------------------------
--------------------------------------------------------------------------------
--------------------------------------------------------------------------------
--------------------------------------------------------------------------------
--------------------------------------------------------------------------------
--------------------------------------------------------------------------------
--------------------------------------------------------------------------------
--------------------------------------------------------------------------------
--------------------------------------------------------------------------------
----------------
>Tylopilus_atronicotianus_171
GGGAAAAGCTCAAATTTTGAATCTGGCGGTCGTTTC---GGCCGTCCGAGTTGTAATCTAGAGAAGCGTCTTCC-GCGCT
G-GC-CCGTGTACAAGTCTCCTGGAAGGGAGCGTCATAGAGGGTGAGAATCCCGTCTTTGACAC-GGACAACCAGTGC-T
AT-GTGATGCGCTCTCGACGAGTCGAGTTGTTTGGGAATGCAGCTCAAAACGGGTGGTAAATTCCATCTAAAGCTAAATA
CAGGCGAGAGACCGATAGCGAACAAGTACCGTGAGGGAAAGATGAAAAGAACTTTGGAAAGAAAGTTAAATAGTACGTGA
AATTGCTGAAAGGGAAACGCTTGATGT-CAGTCGCGTCGGCC-GGGGATCAACCTTG-CTTC--TCGCT-GGGTGTACTT
CCCGGTC-GACGGGTCAGCATCAGTTTC---GGTCGCCGTACAAGGGCG-GAGGGAACGTGGCACTC--TTC-----GGG
GTGTG-TTATAGCCTTTCG-TCGTATG-CGGT-GGT-CGGGACTGAGGA-AC-TGAGCA--C-G-AACTTC---------
GGTCTGTGCTT-GGGATGCTGGCATAATGGCCTTAAGCGACCC-------------------------------------
--------------------------------------------------------------------------------
--------------------------------------------------------------------------------
--------------------------------------------------------------------------------
-------------------------------ATCAAAAACATGATCACTGGTACCTCCCAGGCTGACTGTGCCATCCTCA
TTATCGCCGGTGGTACCGGTGAGTTCGAGGCTGGTATCTCCAAGGACGGTCAGACCCGTGAACACGCTCTTCTGGCGTTC
ACTCTCGGTGTGCGTCAGCTCATTGTCGCTGTTAACAAGATGGACACGACCAAGGTGTGTTGTGCACTCTACT-------
-GTGACGAATGTAG-----TTTGACGTGCCATCACCCATAGTGGAGCGAGGACCGTTTCAACGAAATTGTCAAGGAAACC
TCAACCTTTATTAAGAAGGTCGGCTACAACCCCAAGGCTGTCGCTTTCGTCCCCATTTCTGGCTGGCATGGTGACAACAT
GCTGGAGGAATCCCCCAAGTAAGTGCC-ATGTTATCAGATTGACCTCCA-GCATT-TTAA-AGCATCGCA-ATAGCATGA
CCTGGTACAAGGGCTGGACCAAGGAGATCAAGGGTGGTGTTGTGAAGGGCAAGACCCTCCTCGACGCCATTGATGCCATT
GAGCCTCCCGTCCGTCCCTCCGACAAACCTCTTCGCCTTCCTCT------------------------------------
--------------------------------------------------------------------------------
--------------------------------------------------------------------------------
--------------------------------------------------------------------------------
--------------------------------------------------------------------------------
--------------------------------------------------------------------------------
--------------------------------------------------------------------------------
--------------------------------------------------------------------------------
--------------------------------------------------------------------------------
--------------------------------------------------------------------------------
--------------------------------------------------------------------------------
----------------------------GGTTCATATTCTGCACCCGTCATCGAGTTCTTGGAAGAATGGGGTCTCGAAT
CACTAGAAGAGAATGCGCATTCGTCGACGCCTTGCACAAAGGTTTTCGTGAACGGTGTCTGGATGGGCGTGCATCGTGAT
CCCGCCAACCTTGTCAAGACGATCAAAAAACTTCGCCGAAAAGATGACATTAGTCCCGAAGTTTCAGTCGTCCGTGACAT
TCGTGAGAGGGAGCTTCGTCTCTATACTGATGCGGGGCGAGTTTGTCGACCTCTCTTCATTGTCGAAAACCAGCAGCTCG
CCCTGCAGAAGAAGCACATCAAGTGGCTTAACCAGGGCTACCGCGATGACGATGGCGAAGAGTTCAGATGGGAACACCTG
GTGAAGACAGGGATAATCGAGTTACTGGATGCCGAGGAGGAGGAAACAGTGATGATTTCCATGACGCCGGAGGACTTGGA
GAATTCCAGGTTACAATCAGCAGGAATCAACCCCCATGAGAATGATGGAGAATTTGACCCCGCGGCACGACTGAAGGCGG
GAATCAATGCGCACACATGGACTCACTGCGAGATTCATCCTAGTATGATTCTTGGTGTCTGTGCTAGTATCATTCCCTTC
CCCGATCACAACCAGGTGCGTCCT--GCTTCTACGTGGTCTGATAA----------------------------------
----------------
>Tylopilus_alboater_TH6941
GGGAAAAGCTCAAATTTTGAATCTGGCGGTCGTTTC---GGCCGTCCGAGTTGTAATCTAGAGAAGCGTCTTCC-GCGCT
G-GC-CCGTGTACAAGTCTCCTGGAAGGGAGCGTCATAGAGGGTGAGAATCCCGTCTTTGACAC-GGACTACCAGTGC-T
TT-GTGATGCGCTCTCGACGAGTCGAGTTGTTTGGGAATGCAGCTCAAAACGGGTGGTAAATTCCATCTAAAGCTAAATA
CAGGCGAGAGACCGATAGCGAACAAGTACCGTGAGGGAAAGATGAAAAGAACTTTGGAAAGAGAGTTAAACAGTACGTGA
AATTGCTGAAAGGGAAACGCTTGATGT-CAGTCACGTCGGCC-RGGGATCAACCTTG-CTTT--GCGCT-GGGTGTATTT
CCTGGTC-GACGGGTCAGCATCAGTTTC---GGTCGCCGTACAAGGGCG-AAGGGAAAGTGGCACTC--TTC-----GGG
GTGTG-TTATAGCCTTTCG-TCGTATG-CGGG-GGT-CGGGACTGAGGA-AC-TGAGCA--C-G--ACTTC---------
GGTCTGTGCTT-GGGATGCTGGCATAATGGCCTTAAGCGACCCGTCTTGAAACACGGACCAAGGAGTCTAACATGTCTGC
GAGTGTTTGGGTGGC--AAA--CCCGAGCGCGCAACGAAAGTG-AAAGTC-GAGACCTCTGT-CGT-GGAGGGCATCGAC
GCCCGGACCTG------AGTCTT-TGAC-GAGGGA--TCTGCGGTAGAGCATGCATGTTGGGACCCGAAAGATGGTGAAC
TATGCCTGAATAGGGTGAAGCCAGAGGAAACTCTGGTGGAGGCTCGTAGCGATTCTGACGTGCAAATCGATCGTCGAATT
TGGGTATAGGGGCGAAAGACTA----------------------------------------------------------
--------------------------------------------------------------------------------
--------------------------------------------------------------------------------
--------------------------------------------------------------------------------
--------------------------------------------------------------------------------
--------------------------------------------------------------------------------
--------------------------------------------------------------------------------
--------------------------------------------------------------------------------
--------------------------------------------------------------------------------
--------------------------------------------------------------------------------
--------------------------------------------------------------------------------
--------------------------------------------------------------------------------
--------------------------------------------------------------------------------
--------------------------------------------------------------------------------
--------------------------------------------------------------------------------
--------------------------------------------------------------------------------
--------------------------------------------------------------------------------
--------------------------------------------------------------------------------
--------------------------------------------------------------------------------
--------------------------------------------------------------------------------
--------------------------------------------------------------------------------
--------------------------------------------------------------------------------
--------------------------------------------------------------------------------
--------------------------------------------------------------------------------
--------------------------------------------------------------------------------
--------------------------------------------------------------------------------
--------------------------------------------------------------------------------
----------------
>Tylopilus_alboater_Halling9601
GGGAAAAGCTCAAATTTTGAATCTGGCGGTCGTTTC---GGCCGTCCGAGTTGTAATCTAGAGAAGCGTCTTCC-GCGCT
G-GC-CCGTGTACAAGTCTCCTGGAAGGGAGCGTCATAGAGGGTGAGAATCCCGTCTTTGACAC-GGACTACCAGTGC-T
TT-GTGATGCGCTCTCGACGAGTCGAGTTGTTTGGGAATGCAGCTCAAAACGGGTGGTAAATTCCATCTAAAGCTAAATA
CAGGCGAGAGACCGATAGCGAACAAGTACCGTGAGGGAAAGATGAAAAGAACTTTGGAAAGAGAGTTAAACAGTACGTGA
AATTGCTGAAAGGGAAACGCTTGATGT-CAGTCGCGTCGGCC-GGGGATCAACCTTG-CTTT--GCGCT-GGGTGTATTT
CCTGGTC-GACGGGTCAGCATCAGTTTC---GGTCGCCGTACAAGGGCG-AAGGGAAAGTGGCACTC--TTC-----GGG
GTGTG-TTATAGCCTTTCG-TCGTATG-CGGG-GGT-CGGGACTGAGGA-AC-TGAGCA--C-G--ACTTC---------
GGTCTGTGCTT-GGGATGCTGGCATAATGGCCTTAAGCGACCCGTCTTGAAACACGGACCAAGGAGTCTAACATGTCTGC
GAGTGTTTGGGTGGA--AAA--CCCGAGCGCGCAACGAAAGTG-AAAGTC-GAGACCTCTGT-CGT-GGAGGGCATCGAC
GCCCGGACCTG------AGTCTT-TGAC-GAGGGA--TCTGCGGTAGAGCATGCATGTTGGGACCCGAAAGATGGTGAAC
TATGCCTGAATAGGGTGAAGCCAGAGGAAACTCTGGTGGAGGCTCGTAGCGATTCTGACGTGC-AATCGATCGTCGA---
------------------------------------------------------------GGCTGACTGTGCCATCCTCA
TTATTGCCGGTGGTACCGGTGAGTTCGAGGCTGGTATCTCCAAGGACGGTCAGACCCGTGAACACGCTCTTCTGGCGTTC
ACTCTCGGTGTGCGTCAGCTCATTGTCGCTGTTAACAAGATGGACACGACCAAGGTGTGTTGTGCACTCTAGT-------
-GTGACGAATGTAGGTTTTTTTGACGTGCCATCACCAATAGTGGAGCGAGGACCGTTTCAACGAAATTGTCAAGGAAACC
TCAACCTTTATTAAGAAGGTCGGCTACAACCCCAAGGCTGTCGCTTTCGTCCCCATTTCTGGCTGGCATGGTGACAACAT
GCTGGAGGAATCCCCCAAGTAAGCGCC-ATGTTATCAGATTGGCCTCCA-GCATTCTAAA-AGCATCGCA-ATAGCATGC
CCTGGTACAAGGGCTGGACCAAGGAGGTCAAGGGTGGTGCTGTGAAGGGCAAGACCCTACTYGACGCCATTGATGCCATC
GAGCCTCCTGTCCGTCCCTCCGACAAACCTCTTCGTCTTCCTCTCCAGGATGTCTACAAGATTGGTGGTATCGGAA----
--------------------------------------------------------------------------------
--------------------------------------------------------------------------------
--------------------------------------------------------------------------------
--------------------------------------------------------------------------------
--------------------------------------------------------------------------------
--------------------------------------------------------------------------------
--------------------------------------------------------------------------------
--------------------------------------------------------------------------------
--------------------------------------------------------------------------------
--------------------------------------------------------------------------------
--------------------------------------------------------------------------------
--------------------------------------------------------------------------------
--------------------------------------------------------------------------------
--------------------------------------------------------------------------------
--------------------------------------------------------------------------------
--------------------------------------------------------------------------------
--------------------------------------------------------------------------------
--------------------------------------------------------------------------------
--------------------------------------------------------------------------------
----------------
>Nigroboletus_roseoigresces_GDGM43238
GGGAAGAGCTCAAATTTTGAATCTGGCGGTCG-TTC---GGCCGTCCGAGTTGTAATCTAGAGAAGCGTCTTCC-GCGCT
G-GC-CCGTGTACAAGTCTCCTGGAAGGGAGCGTCATAGAGGGTGAGAATCCCGTCTTTGACAC-GGACCACCAGCGC-T
GT-GTGATGCGCTCTCGACGAGTCGAGTTGTTTGGGAATGCAGCTCAAAACGGGTGGTAAATTCCATCTAAAGCTAAATA
CAGGCGAGAGACCGATAGCGAACAAGTACCGTGAGGGAAAGATGAAAAGAACTTTGGAAAGAGAGTTAAACAGTACGTGA
AATTGCTGAAAGGGAAACGCTTGATGT-CAGTCGCGTCGCCC-GGGGATCAACCTTG-CTTC--TCGCT-GGGTGTACTT
CCCGGTC-GACGGGTCAGCATCAGTTCC---GATCGTCGTACAAGGGCC-AGGGGAACGTGGCACTC--TCC-----GGA
GTGTGTTTATAGCCTTTGG-TCGCATG-CGGA-GGT-CGGGACTGAGGA-AC-TCGGCA--C-G--GCTTC---------
GGTCTGTGCTT-AGGATGCTGGCATAATGGCCTTAAGCGACCCGTCTTGAAACACGGACCAAGGAGTCTAACGTGCCTGC
GAGTGTTTGGGTGTC--AAA--CCCGAGCGCGCAATGAAAGTG-AAAGTC-GAGACCTCCGT-CGT-GGAGGGCATCGAC
GCCCGGACCTG------AGTCTT-CGAC-GACGGA--TCTGCGGTAGAGCATGCATGTTGGGACCCGAAAGATGGTGAAC
TATGCCTGAATAGGGTGAAGCCAGAGGAAACTCTGGTGGAGGCTCGTAGCGATTCTGACGTGCAAATCGATCGTCGAATT
TGGGTATAGGGGCGAAAGACTA------------------------------ACCTCCCAGGCCGACTGTGCCATCCTCA
TTATCGCTGGCGGTACCGGTGAGTTCGAGGCTGGCATCTCCAAGGACGGTCAGACTCGTGAACACGCTCTTCTGGCATTC
ACCCTCGGTGTGCGTCAGCTCATCGTTGCTGTAAACAAGATGGACACGACCAAGGTGTGTTGTACATTCTCCT-------
-CTGACGAATGTGG-----TTTGATGTA---TCGCCAATAGTGGAGTGAAGACCGGTTCAACGAAATTGTCAAAGAAACC
TCGACTTTCATTAAGAAGGTCGGCTACAATCCCAAGGCTGTCGCTTTTGTGCCCATCTCTGGTTGGCATGGTGACAATAT
GCTAGAGGAGTCCAGCAAGTAAGCATT-GTGTTACCGAACTGGCCCCCA-GTGTTCTCAA-AGCATCGCA-ATAGCATGC
CCTGGTACAAGGGCTGGACCAAGGAGATTAAGGGCGGTGCCGTCAAGGGGAAGACCCTCCTCGATGCCATCGATGCCATC
GAGCCTCCTGTTCGTCCTTCTGACAAACCCCTTCGCCTTCCTCTCCAGGATGTCTACAAGATCGGTGGTATCGGG-----
----------------------GGCGCTGAACGAGGAGTGCGAAAATGAAACGGTGGCCACTATTGGTGTGCTGACGGCA
TACTTTGTGGTCCCGATTCCCATGCCGTTCTCTTGCCTGTGACGCAGGT-GGGAGACGTCGCATCTTGTGGCCT------
----AGCATACACAT--------CAGTGATGTGCTTGTCCGCTGCCTCCTTGTGACGC----------------------
TTTTTTGTCGTAGTAGTGA-CCTTTTTGCGCACGTCGCAT-CTTT-CTTC-TGAACATGCTTACTGACG----TTTTTTA
T--CCCTGCATCCTTGCAAATTTCGTGTCGATGTTCAACCAAT---ATGATGTGTATTTATCAGTCCGACCCCAATTTTG
CCGACAAAATACGACATGTTCGTGATCCCAAAGCACGCATGGCCGTTGTCTGGTCGCACTGCAAGACGAAAATGATTTGC
GAAACTGACGAACCCAAAGAGGAGGGAGCCGAAGGCGATGTCGATGAGCCTAAGAAGGGGCATGGTGGTTGTGGTCACAT
CCAGCCGCTTATCCGAAAGGAGGGTCTCAAGTTATTCGTCCAGTATAAGCGACCCAAGGATGAAGACGAGGTTCGTATCA
GCGACGCGACACGTTGAGGACTTACCTTGTTAAACGTTT-ACATCTTACGCATATAGGACGTCAAGTCACTGCAACCAGA
CAAAAGGCTGTTTACGCCTTCCGAAGTGTACACGACGTTCAAAAAGATGTCCGACTCAGATTTGCACTTGATTGGGCTCT
CGGACGAATATGCGCGGCCTGAGTGGAT----------------------------------------------------
--------------------------------------------------------------------------------
--------------------------------------------------------------------------------
--------------------------------------------------------------------------------
--------------------------------------------------------------------------------
--------------------------------------------------------------------------------
--------------------------------------------------------------------------------
--------------------------------------------------------------------------------
--------------------------------------------------------------------------------
----------------
>Nigroboletus_roseoigresces_ZT13553
GGGAAGAGCTCAAATTTTGAATCTGGCGGTCG-TTC---GGCCGTCCGAGTTGTAATCTAGAGAAGCGTCTTCC-GCGCT
G-GC-CCGTGTACAAGTCTCCTGGAAGGGAGCGTCATAGAGGGTGAGAATCCCGTCTTTGACAC-GGACCACCAGCGC-T
GT-GTGATGCGCTCTCGACGAGTCGAGTTGTTTGGGAATGCAGCTCAAAACGGGTGGTAAATTCCATCTAAAGCTAAATA
CAGGCGAGAGACCGATAGCGAACAAGTACCGTGAGGGAAAGATGAAAAGAACTTTGGAAAGAGAGTTAAACAGTACGTGA
AATTGCTGAAAGGGAAACGCTTGATGT-CAGTCGCGTCGCCC-GGGGATCAACCTTG-CTTC--TCGCT-GGGTGTACTT
CCCGGTC-GACGGGTCAGCATCAGTTCC---GATCGTCGTACAAGGGCC-AGGGGAACGTGGCACTC--TCC-----GGA
GTGTGTTTATAGCCTTTGG-TCGCATG-CGGA-GGT-CGGGACTGAGGA-AC-TCGGCA--C-G--GCTTC---------
GGTCTGTGCTT-AGGATGCTGGCATAATGGCCTTAAGCGACCCGTCTTGAAACACGGACCAAGGAGTCTAACGTGCCTGC
GAGTGTTTGGGTGTC--AAA--CCCGAGCGCGCAATGAAAGTG-AAAGTC-GAGACCTCCGT-CGT-GGAGGGCATCGAC
GCCCGGACCTG------AGTCTT-CGAC-GACGGA--TCTGCGGTAGAGCATGCATGTTGGGACCCGAAAGATGGTGAAC
TATGCCTGAATAGGGTGAAGCCAGAGGAAACTCTGGTGGAGGCTCGTAGCGATTCTGACGTGCAAATCGATCGTCGAATT
TGGGTATAGGGGCGAAAGACTA------------------------------ACCTCCCAGGCCGACTGTGCCATCCTCA
TTATCGCTGGCGGTACCGGTGAGTTCGAGGCTGGCATCTCCAAGGACGGTCAGACTCGTGAACACGCTCTTCTGGCATTC
ACCCTCGGTGTGCGTCAGCTCATCGTTGCTGTAAACAAGATGGACACGACCAAGGTGTGTTGTACATTCTCCT-------
-CTGACGAATGTGG-----TTTGATGTA---TCGCCAATAGTGGAGTGAAGACCGGTTCAACGAAATTGTCAAAGAAACC
TCGACTTTCATTAAGAAGGTCGGCTACAATCCCAAGGCTGTCGCTTTTGTGCCCATCTCTGGTTGGCATGGTGACAATAT
GCTAGAGGAGTCCAGCAAGTAAGCATT-GTGTTACCGAACTGGCCCCCA-GTGTTCTCAA-AGCATCGCA-ATAGCATGC
CCTGGTACAAGGGCTGGACCAAGGAGATTAAGGGCGGTGCCGTCAAGGGGAAGACCCTCCTCGATGCCATCGATGCCATC
GAGCCTCCTGTTCGTCCTTCTGACAAACCCCTTCGCCTTCCTCTCCAGGATGTCTACAAGATCGGTGGTATCGGG-----
----------------------GGCGCTGAACGAGGAGTGCGAAAATGAAACGGTGGCCACTATTGGTGTGCTGACGGCA
TACTTTGTGGTCCCGATTCCCATGCCGTTCTCTTGCCTGTGACGCAGGT-GGGAGACGTCGCATCTTGTGGCCT------
----AGCATACACAT--------CAGTGATGTGCTTGTCCGCTGCCTCCTTGTGACGC----------------------
TTTTTTGTCGTAGTAGTGA-CCTTTTTGCGCACGTCGCAT-CTTT-CTTC-TGAACATGCTTACTGACG----TTTTTTA
T--CCCTGCATCCTTGCAAATTTCGTGTCGATGTTCAACCAAT---ATGATGTGTATTTATCAGTCCGACCCCAATTTTG
CCGACAAAATACGACATGTTCGTGATCCCAAAGCACGCATGGCCGTTGTCTGGTCGCACTGCAAGACGAAAATGATTTGC
GAAACTGACGAACCCAAAGAGGAGGGAGCCGAAGGCGATGTCGATGAGCCTAAGAAGGGGCATGGTGGTTGTGGTCACAT
CCAGCCGCTTATCCGAAAGGAGGGTCTCAAGTTATTCGTCCAGTATAAGCGACCCAAGGATGAAGACGAGGTTCGTATCA
GCGACGCGACACGTTGAGGACTTACCTTGTTAAACGTTT-ACATCTTACGCATATAGGACGTCAAGTCACTGCAACCAGA
CAAAAGGCTGTTTACGCCTTCCGAAGTGTACACGACGTTCAAAAAGATGTCCGACTCAGATTTGCACTTGATTGGGCTCT
CGGACGAATATGCGCGGCCTGAGTGGAT----------------------------------------------------
------------------ATTCATCGACGCCCTGCACAAAGGTTTTCGTGAATGGTGTTTGGATGGGCGTGCATCGTGAC
CCTGCCAACCTTGTCAAGACGATTAAAAAACTTCGCCGGAAAGATGACATTAGTCCAGAAGTTTCTGTAGTCCGTGACAT
TCGTGAGAGGGAACTTCGTCTCTACACTGATGCAGGCCGGGTTTGTCGACCTCTCTTCATCGTCGAAAATCAGCAGCTTG
CCCTGCAGAAGAAGCATATCAAATGGCTTAATCAGGGCTCCCGCGATGGCGATGGTGAAGAGTTCAAGTGGGAGCAGTTG
GTGAAGACGGGGATAATTGAGTTGTTGGATGCCGAGGAGGAGGAAACAGTGATGATTTCCATGACACCGGAGGATTTGGA
GAATTCCAGGTTACAATCCGCAGGCATCAACCCCCATGAGAATGATGGAGACTATGATCCCGCGGCACGACTAAAGGCTG
GAATCAATGCGCACACATGGACTCATTGCGAAATTCATCCCAGTATGATTCTCGGTGTTTGTGCTAGTATCATTCCTTTC
CCCGATCACAAC--------------------------------------------------------------------
----------------
>Tylopilus_alboater_NY1034447
GGGAAAAGCTCAAATTTTGAATCTGGCGGTCGTTTC---GGCCGTCCGAGTTGTAATCTAGAGAAGCGTCTTCC-GCGCT
G-GC-CCGTGTACAAGTCTCCTGGAAGGGAGCGTCATAGAGGGTGAGAATCCCGTCTTTGACAC-GGACTACCAGTGC-T
TT-GTGATGCGCTCTCGACGAGTCGAGTTGTTTGGGAATGCAGCTCAAAACGGGTGGTAAATTCCATCTAAAGCTAAATA
CAGGCGAGAGACCGATAGCGAACAAGTACCGTGAGGGAAAGATGAAAAGAACTTTGGAAAGAGAGTTAAACAGTACGTGA
AATTGCTGAAAGGGAAACGCTTGATGT-CAGTCGCGTCGGCC-GGGGATCAACCTTG-CTTT--GCGCT-GGGTGTATTT
CCTGGTC-GACGGGTCAGCATCAGTTTC---GGTCGCC------------------------------------------
--------------------------------------------------------------------------------
--------------------------------------------------------------------------------
--------------------------------------------------------------------------------
--------------------------------------------------------------------------------
--------------------------------------------------------------------------------
----------------------CGTGATTTCATCAAAAACATGATCACCGGTACCTCCCAGGCTGATTGTGCCATCCTCA
TTATTGCCGGTGGCACCGGTGAGTTCGAGGCTGGTATCTCCAAGGACGGTCAGACCCGTGAACACGCTCTTCTGGCGTTC
ACTCTCGGTGTGCGTCAGCTCATTGTCGCTGTTAACAAGATGGACACGACCAAGGTGTGTTGTGCACTCTAGT-------
-GTGACGAATGTAGGTTTTTTTGACGTGCCATCACCAATAGTGGAGCGAGGACCGTTTCAACGAAATTGTCAAGGAAACC
TCAACCTTTATTAAGAAGGTCGGCTACAACCCCAAGGCTGTCGCTTTCGTCCCCATTTCTGGCTGGCATGGTGACAACAT
GCTGGAGGAATCCCCCAAGTAAGCGCC-ATGTTATCAGATTGGCCTCCA-GCATTCTAAA-AGCATCGCA-ATAGCATGC
CCTGGTACAAGGGCTGGACCAAGGAGGTCAAGGGTGGTGCTGTGAAGGGCAAGACCCTACTCGACGCCATTGATGCCATC
GAGCCTCCTGTCCGTCCCTCCGACAAACCTCTTCGTCTTCCTCTCCAGGATGTCTACAAGATCGGTGGTATCGGAACAGT
GCCCGTCGGTCGTGTTGAAACCGGCGCTGAACGAGGAGTGCGAAAATGAGACGGTGACCACTATTGGTGTGCTGACGGCG
CACCTCGTGATCCTGACTCTCGTGCCACTTTCTTACCTGTGACGCAGGT-GGGAGATGTTGCATCTTGTGGCCT------
----AGCATATACAT--------CAACGATGTGCTTGTCCGCTGCCTCCTTGTGACGC----------------------
-TTTTTGTTGTAGTAGTGA-CCTTTTTGCGCACGTCGCAT-CTTT-TTTC-TGAACGCGATTACTGACG----TTTTTTA
T--CCCTGCATCCTTGCCATCTTCGTGTCGATGTTCCTCCAAT---ATCATGTGCGTTTATTAGTCCGACCCCAATTTTG
CCGACAAAATACGGCATGTCCGCGATCCCAAAGCACGGATGGCCATTGTCTGGGCGCACTGCAAGACGAAAATGGTTTGC
GAAACTGACGAACCCAAAGAGGAGGCAGTCGAAGGAGATGTTGATGAGCCTAAGAAAGGGCATGGTGGTTGTGGCCACAT
CCAACCGTCTATCCGAAAGGAGGGTCTCAAGTTATTCGTCCAGTATAAGCGACCCAAGGATGAAGACGAGGTTCGTATCA
GCGACGCAACGCATTGAGGACTTACCTTGTTAAATGTTTTGC-CCTTAC-TACATAGGACGTCAAGTCAATGCAACCGGA
CAAAAGGCTGTTCACGCCTTCCGAAGTGTACACGACGTTCAAAAAGATGTCCGATTCGGATTTGCACTTGATTGGGCTCT
CTGACGAATATGCGCGGCCTGAGTGGATGGTTCATATTCTGCCCCCGTCATCGAGTTCTTGGAAGAATGGGGTCTCGAAT
CACTAGAAGAGAATGCGCATTCGTCGACGCCTTGCACAAAGGTTTTCGTGAACGGTGTCTGGATGGGCGTGCATCGTGAT
CCCGCCAACCTTGTCAAGACGATCAAAAAACTTCGCCGAAAAGATGACATTAGTCCCGAAGTTTCGGTCGTCCGTGACAT
TCGTGAGAGGGAGCTTCGTCTCTATACTGATGCGGGGCGAGTTTGTCGACCTCTCTTCATTGTCGAAAACCAGCAGCTCG
CCTTGCAGAAGAAGCATATCAAGTGGCTTAACCAGGGCTACCGCGATGACGATGGCGAAGAGTTCAAATGGGAACACCTG
GTGAAGACTGGGATAATCGAGTTACTGGATGCCGAGGAGGAAGAAACAGTGATGATTTCCATGACGCCGGAGGACTTGGA
GAATTCCAGGTTACAATCAGCAGGAATCAACCCCCATGAGAATGATGGAGAATTTGACCCCGCAGCACGACTGAAGGCGG
GAATCAATGCGCACACATGGACTCACTGCGAGATTCATCCTAGTATGATTCTTGGTGTCTGTGCTAGTATCATTCCCTTC
CCCGATCACAACCAGGTGCGTCCT--GCTCCTGCGTGGTATAATAATGA-CCTTACACCTCCGCAGTCACCGCGTAACAC
CTACCAATCTGCTATG
>Guyanaporus_albipodus_Henkel_8848_Holotype
------------AATTTTAA-TCTGGCAGTCTTTTT---GGCTGTCCGAGTTGTAATCTAGAGAAGCGTCTTCC-GCGCT
G-GC-CCGTGTACAAGTCTCCTGGAAGGGAGCGTCATAGAGGGTGAGAATCCCGTCTTTGACAC-GGACTACCAGGGC-T
AT-GTGATGCGCTCTCGACGAGTCGAGTTGTTTGGGAATGCAGCTCAAAATGGGTGGTAAATTCCATCTAAAGCTAAATA
CAGGCGAGAGACCGATAGCGAACAAGTACCGTGAGGGAAAGATGAAAAGAACTTTGGAAAGAGAGTTAAACAGTACGTGA
AATTGCTGAAAGGGAAACGCTTGATGT-CAGTCGCGTCGGCT-GGGGATCAACCTTG-CTTC-TTCGCT-GGGTGTATTT
CCTGGTC-GACGGGTCAGCATCAGTTTT---GATCGGCATACAAGGTCG-GAGGGAATGTGGCACTC--TTC-----GGA
GTGTG-TTATAGCCTTTCG-TTATATG-TGTC-GAT-CAGGACTGAGGA-AC-TCAGCA--C-G--GCTTC---------
TGTTTGTGCTT-AGGATGCTGGCATAATGACCTTAAGCGACCCGTCTTGAAACACGGACCAAGGAGTCTAACATACCTGC
GAGTGTTTGGGTGGA--AAA--CTCAAGTGCGAAATGAAAGTG-AAAGTC-GAGACCTCTGT-CAT-GGAGGGCATCGAC
GCCCGGACCTG------AGTCTT-TGAC-GATGGA--TCTGCGGTAGAGCATGTATGTTGGGACCCGAAAGATGGTGAAC
TATGCCTGAATAGGGTGAAGCCAGAGGAAACTCTGGTGGAGGCTCGTAGCGATTCTGACGTGCAAATCGATCGTCGAATT
TGGGTATAGGGGCGAAAGACTA----------------------------------------------------------
--------------------------------------------------------------------------------
--------------------------------------------------------------------------------
--------------------------------------------------------------------------------
--------------------------------------------------------------------------------
--------------------------------------------------------------------------------
--------------------------------------------------------------------------------
--------------------------------------------------------------------------------
----------------------GGCGCTGAACGAGGAGTGCGAAAACAGAGTGGCAGCC-TTGCTGGTTCGCTGACGGCG
TACCTTCTGGTCCCG-CTCTCACGCCGCTCTTTTGCCTGTGACGCAGGG-GAAAGACGTCGCACCTAGGGACC-------
----AGCATATACTT--------CCTT-ATGTGCTTGTCTGCTGCCTCCTTGTGACGC----------------------
TTTTTTGTTGTAGTAGTAA-CGTCCTTGCGCATGTCGCAT--TTTTCTTC-TCAACATGGTCACTGACT--TTCTTTTCA
C--CACTGCGCAC-TGCATTTTTCGTATCGATGCCCTTCCAAT---GCGATATTCATTTGTCAGTCCGATCCCACTTTCG
CCGACAAAATTCGGCATGTTCGCGATCCAAAAGCACGGATGGCCGTTGTCTGGACGCATTGCAAGACGAAAATGACCTGC
GAAACTGACGAACCCAAGGAGGAGGGGGTGGAGGGAGAT---GACGAACCGAAGAAGGGGCACGGTGGCTGTGGTCACAT
CCAACCACTTATTCGAAAGGAGGGCCTCAAGCTATTCGTTCAGTATAAACGACCCAAGGATGAAGACGAGGTTTGT-TCG
AGGGATGCAAATGTCGATGACTTCGTTAATC----GTTTTG---CTTACATTATCAGGATATGAAGTCGCTGCAGCCCGA
CAAAAGGCTGTTTACGCCCTCCGAAGTATACACGACGTTTAAAAAGATGTCCGACTCAGACTTGCACCTGATTGGACTTT
CGGACGAGTACGCGCGACCGGAATGGATGGTTCATATTCTGCTCCTGTTATCGAATTTTTGGAGGAATGGGGCCTGGAAT
CACTGGAAGAAAATGCACACTCGTCAACCCCCTGTACAAAGGTTTTCGTGAACGGCGTCTGGATGGGTGTACATCGTGAT
CCTGCAAACCTGGTCAAGACAATCAAAAAACTTCGCCGAAAGGATGACATTAGTCCCGAAGTCTCAGTGGTCCGTGACAT
TCGTGAGAGGGAGCTTCGCCTCTACACCGATGCAGGACGAGTTTGTCGGCCTCTCTTCATTGTCGAAAATCAGCAACTTG
CCTTACAGAAGAAGCACATCAAATGGCTTAATCAGGGCTATCGTGATGACGATGGAGAAGAATTTAAGTGGGAGCAACTC
GTGAAAACGGGTATAGTCGAGTTGCTGGATGCCGAAGAGGAGGAAACTGTGATGATTTCCATGACCCCGGAAGATTTGGA
GAATTCCAGGTTACAATCCGCCGGTATCAATCCGCACGAAAATGATGGTGACTTTGACCCTGCGGCTCGCCTGAAAGCCG
GAATCAATGCACACACGTGGACTCACTGCGAGATTCATCCTAGTATGATTCTTGGTGTCTGCGCTAGTATCATTCCTTTT
CCTGATCATAACCAGGTGTGTTCC--G-TCTCGACACGACTGATGACGG-TCTTACACCTCCGCAGTCGCCGCGTAATAC
CTACCAATCTGCCATG
>Jimtrappea_guyanensis_Henkel_9163_Holotype
GGGAAGAGCTCAAATTTTAAATCTGGCGGTCT-------GACCGTCCGAGTTGTAATCTAGAGAAGCATTTTCT-GTGCT
G-GC-CCGTGTACAAGTCTCCTGGAAGGGAGCGTCATAGAGGGTGAGAATCCCGTCTTTGACAT-GGACTACCAGTAC-T
AT-GTGATGTGCTCTCAACGAGTCGAGTTGTTTGGGAATGCAGCTCAAAATGGGTGGTAAATTCCATCTAAAGCTAAATA
CAGGCGAGAGACCGATAGCGAACAAGTACCGTGAGGGAAAGATGAAAAGAACTTTGGAAAGAGAGTTAAACAGTACGTGA
AATTGCTGAAAGGGAAACGCTTGATGT-CAGTCGCATTGGCT-GGGGATCAACCTTG-CTTT---GGTG-GGGTGTACTT
CCTAGTC-AATGGGTCAGCATCAGTTTT---GCTCGCTGTACAAGGGCA-AGGGGAATGTGGCACTC--TTT-----GGG
GTGTG-TTATAGCCTTTTG-TCGTATG-CAGT-GGT-TGGAACTGAGGA-AC-TCGGCA--C-G--GCTTC---------
GGTTTGTGTCT-AGGATGCTGGCATAATGGCCTTAAGCGACCCGTCTTGAAACACGGACCAAGGAGTCTAACATGCCTGC
GAGTATTTGGGTGGT--AAA--CCCAAGTGCGCAATGAAAGTG-AAAGTC-GAGACCTCTGT-CGT-GGAGGGCACCGAC
GCCCGGACCTG------AGTCTT-TGAT-GATGGA--TCTGCGGTAGAGCATGTATGTTGGGACCCGAAAGATGGTGAAC
TATGCCTGAATAGGGTGAAGCCAGAGGAAACTCTGGTGGAGGCTCGTAGCGATTCTGACGTGCAAATCGATCGTCGAATT
TGGGTATAGGGGCGAAAGACTA----------------------------------------------------------
--------------------------------------------------------------------------------
--------------------------------------------------------------------------------
--------------------------------------------------------------------------------
--------------------------------------------------------------------------------
--------------------------------------------------------------------------------
--------------------------------------------------------------------------------
--------------------------------------------------------------------------------
----------------------GGCGCTGAACGAGGAGTGCGAAAATGAAGCGGTGACCATCACTGGTGCGCTGACGGCG
TACTTCGTGGTCCCAATTCCCATGCCGTTCTCTCGCTTGTGACGCAGGT-GGGA--CGCTGCATTTAGTGGCC-------
----AGCATATAAAT-----------T-GTGTGCTTGTCCACTGCCTCCTTGTGACGC----------------------
TGTTTTATCGTAGTAGTGA-------------TCTCGCAT--CTTTCTTT-TGAACATGGTTACTGACG---TGTTTTTG
T--CCGTGCATATTTGCAATTTGCGTGTCGATATTCCTCCTAT---ATGAT-TGCGTTTATCAGTCGGACCCCAATTTTG
CCGATAAAATACGGCATGTTCGCGATCCCAAAGCACGGATGGCCATCGTCTGGGCACACTGCAAGACGAAAATGGCTTGC
GAAACTGACGAGCCGAAAGAGGAAGGAGTCGAAGGGGACGTTGACGAGCCCAAGAAAGGGCATGGTGGTTGTGGTCACGT
CCAACCACTCATCCGAAAGGAGGGTCTCAAGTTGTTCGTCCAATACAAGCGACCCAAGGACGAAGATGAGGTTCGTATCA
GCT-ACACAGGTATCAAGGGCTTACCCTGTTAAATATTGTGTCACCTGCCCGTCTAGGACGGCAAGTCACTGCAACCAGA
TAAAAGGCTGTTTACACCTTCCGAAGTGTACACCACGTTCAAAAAGATGTCCGACTCGGATCTGCACTTGATCGGGCTCT
CGGACGAATATGCGCGACCAGAGTGGAT----------------------------------------------------
--------------------------------------------------------------------------------
--------------------------------------------------------------------------------
--------------------------------------------------------------------------------
--------------------------------------------------------------------------------
--------------------------------------------------------------------------------
--------------------------------------------------------------------------------
--------------------------------------------------------------------------------
--------------------------------------------------------------------------------
----------------
>Paxilloboletus_latisporus_ADK5072_Holotype
GGGAACTGCTCAAATTTTGAATCTGGCGGTC-CTTG---GTCCGTCCGAGTTGTAATCTAGAGAAGCGTCTTCT-GCCCT
G-GT-CCGTGTACAAGTCTCCTGGAAGGGAGCGTCATAGAGGGTGAGAATCCCGTCTTTGACAC-GGATCACCAGTGC-T
AT-GTGATGCGCTCTCGACGAGTCGAGTTGTTTGGGAATGCAGCTCAAAATGGGTGGTAAATTCCATCTAAAGCTAAATA
CAGGCGAGAGACCGATAGCGAACAAGTACCGTGAGGGAAAGATGAAAAGAACTTTGAAAAGAGAGTTAAACAGTACGTGA
AATTGCTGAAAGGGAAACGCTTGATGT-CAGTCRCGTTGCCC-AGGGATCAACCTTG-CTCGAAGGGCT-CGGTGCACTT
CCTGCTCCAACGGGTCAGCATCAGTTTC---GGTCGCCGTACAAGGGTG-AAGGGAACGTGGCACCC--TTC-----GGG
GTGTG-TTATAGCCTTCCA-TCGTATG-CGGT-GGC-CGAGACTGAGGA-AC-TCAGCA--T-G--GCCTT----TTTCG
GTCTTGTGCTT-AGGATGCTGGCATAATGGCTTTAAGCGACCCGTCTTGAAACACGGACCAAGGAGTCTAACATGCCTGC
GAGTGTTTGGGTGGC--AAA--TCCGAGCGCGAAATGAAAGTG-AAAGTC-GAGACCT--GC-CA---AAGGGCATCGAC
GCCCGGACCTG------AGTCTT-TGAC-GACGGA--TCTGCGGTAGAGCATGCATGTTGGGACCCGAAAGATGGTGAAC
TATGCCTGAATAGGGTGAAGCCAGAGGAAACTCTGGTGGAGGCTCGTAGCGATTCTGACGTGCAAATCGATCGTCGAATT
TGGGTATAGGGGCGAAAGACTA-----------TAAAAACATGATCACTGGTACATCCCAGGCTGACTGTGCTATCCTTA
TTATCGCCGGTGGTACCGGTGAGTTTGAGGCTGGTATCTCCAAGGACGGACAGACCCGTGAACATGCCCTTCTGGCGTTC
ACTCTCGGTGTGCGTCAGCTTATCGTTGCTGTAAACAAGATGGACACGACCAAGGTGTGTTGTACATTCTGTC-------
-GTGACGACTACGA-----TTTGATGTGCGATCGCTGGTAGTGGAGTGAGGAGCGCTTCAACGAAATCGTCAAGGAAACC
TCAAACTTTATCAAGAAGGTTGGTTACAACCCCAAGGCTGTCGCTTTTGTACCCATCTCTGGCTGGCATGGTGACAATAT
GCTGGAGGAATCCCCCAAGTAAGCATT-CCGCTGTCAGACTGGCTTGCA-ACATTCTCAG-ATCATCGTA-ACAGCATGC
CCTGGTACAAGGGCTGGACGAAGGAGATCAAGAGTGGTGCCGTCAAGGGAAAGACTCTCCTCGATGCCATTGATGCCATT
GAGCCTCCTGTCCGTCCCTCCGACAAACCGCTTCGCCTTCCTCTCCAAGATGTCTACAAGATCGGTGGTATCGGAACGGT
GCCCGTTGGTCGTGTGGAGACTGGCGCTGAACGAGGAGTGCGAAAATAAAGCGGTGACCACCGTTAGTG--CTGACGGCA
CGTCTTGTGGTTCCGACACCCATGCCGCTCTCTTACCTGTGGTGCAGGT-AGGAGACCTTGCATCTTGTGGCCC------
----AGCATATACAT--------CGATGATGTGCTCGTCCGCTGCCTCCTTGTGACGC----------------------
TTTTTTGTCGTAGTAGTGA-CCTTTTTGCGCACGTCGCAT-CCCTTTTTC--GAACATGATTACTGACG-----TTTTTA
T--CCCTGCATCCTTGCAATTTTCGTGTCGATGTTCCTCCAAA--TATTATGTGCGTTTCTCAGTCAGATCCCAACTTTG
CCGACAAAATACGGCATGTTCGCGATCCCAAAGCACGAATGGCTGTTGTCTGGTCGCACTGCAAGACCAAAATGATTTGC
GAAACTGACGAACCCAAAGAGGAAGGAGTTGAAGGGGACGTCGAAGAGCCCAAGAAAGGGCACGGCGGCTGCGGTCACAT
CCAACCTGTCATTCGAAAGGAGGGTCTCAAGTTATTCGTCCAGTATAAGCGACCAAAAGACGAAGACGAGGTTCGTATCA
GCG--------TGTTGGGGATAAACTCTATTAAACGTTCTATCTCTAACGCGTATAGGACGTCAAATCACTGCAACCAGA
CAAAAGGTTGTTTACGCCTTCCGAAGTGTACACAACGTTTAAAAAGATGTCCGATTCGGATTTGCACTTGGTTGGACTTT
CAGACGAGTATGCGCGGCCTGAGTGGATGGTTCATATTCTGCTCCTGTGATCGAATTCTTGGAGGAGTGGGGTCTCGAAT
CACTGGAAGAGAATGCACATTCGTCGACGCCCTGCACAAAGGTTTTCGTGAATGGTGTCTGGATGGGCGTGCATCGTGAT
CCCGCAAACCTTGTCAAGACGATCAAGAAGCTCCGTAGAAAAGATGACATTAGTCCTGAAGTTTCTGTAGTCCGTGATAT
TCGTGAGAGGGAACTTCGTCTCTACACTGACGCGGGGCGGGTTTGTCGACCTCTCTTCATTGTCGAAAATCAGCAGCTCG
CCCTGCAGAAGAAGCATATCAAATGGCTAAATCAGGGCTACCGCGATGACGATGGCGAAGAGTTCAAGTGGGAGCAACTA
GTGAARACAGGAATAGTTGAGTTATTGGATGCCGAGGAGGAGGAAACAGTGATGATATCCATGACACCGGAAGACTTAGA
GAATTCCAGGTTACAATCTGCAGGTATCAACCCTCATGAGAATGACGGAGACTTTGATCCCGCGGCGCGACTGAAGGCTG
GGATCAATGCGCATACATGGACTCACTGCGAGATTCATCCTAGTATGATTCTTGGTGTCTGTGCTAGTATCATT------
--------------------------------------------------------------------------------
----------------
>Paxilloboletus_africanus_SAB0716_Holotype
GGGAACTGCTCAAATTTTAAATCTGGCGGTC-CTTG---GCCCGTCCGAGTTGTAATCTAGAGAAGCGTCTTCC-GCCCT
G-GC-CCGTGTACAAGTCTCCTGGAAGGGAGCGTCATAGAGGGTGAGAATCCCGTCTTTGACAC-GGATCACCAGTGC-T
AT-GTGATGCGCTCTCGACGAGTCGAGTTGTTTGGGAATGCAGCTCAAAATGGGTGGTAAATTCCATCTAAAGCTAAATA
CAGGCGAGAGACCGATAGCGAACAAGTACCGTGAGGGAAAGATGAAAAGAACTTTGGAAAGAGAGTTAAACAGTACGTGA
AATTGCTGAAAGGGAAACGCTTGATGT-CAGTCGCGTTGGCC-AGGGATCAACCTTG-CTCGAAGGGCT-CGGTGCACTT
CCTGCTCCGACGGGTCAGCATCAGTTTC---AGTCGCCGTACAAGGGTG-AAGGGAACGTGGCACCC--TTC-----GGG
GTGTG-TTATAGCCTTCCA-TCGTATG-CGGT-GGC-CGAGACTGAGGA-AC-TCAGCA--T-G--GCCTT----TTTCG
GTCTCGTGCTT-AGGATGCTGGCATAATGGCTTTAAGCGACCCGTCTTGAAACACGGACCAAGGAGTCTAACATGCCTGC
GAGTGTTTGGGTGGC--AAA--TCCGAGCGCGAAATGAAAGTG-AAAGTC-GAGACCT--GC-CA---AAGGGCATCGAC
GCCCGGACCTG------AGTCTT-TGAC-GACGGA--TCTGCGGTAGAGCATGCATGTTGGGACCCGAAAGATGGTGAAC
TATGCCTGAATAGGGTGAAGCCAGAGGAAACTCTGGTGGAGGCTCGTAGCGATTCTGACGTGCAAATCGATCGTCGAATT
TGGGTATAGGGGCGAAAGACTA-----------------------------------------------TGCTATCCTTA
TTATCGCCGGTGGTACCGGTGAGTTTGAGGCTGGTATCTCCAAGGACGGACAGACCCGTGAACATGCCCTTCTGGCGTTC
ACTCTCGGTGTGCGTCAGCTTATCGTTGCTGTAAACAAGATGGACACGACCAAGGTGTGTTGTACATTCTGTC-------
-GTGACGACTACGA-----TTTGATGTGCGATCGCTGGTAGTGGAGTGAGGAGCGCTTCAACGAAATCGTCAAGGAAACC
TCGAACTTTATTAAGAAGGTTGGTTACAACCCCAAGGCTGTCGCTTTTGTACCCATCTCTGGCTGGCATGGTGACAATAT
GTTGGAGGAATCCCCCAAGTAAGCATT-CCGCTGTCAGACTGGCTTGCA-ACATTCTCAG-ATCATCGTA-ACAGCATGC
CCTGGTACAAGGGCTGGACGAAGGAGATCAAGAGTGGTGCCGTCAAGGGAAAGACCCTCCTCGATGCCATTGATGCCATT
GAGCCCCCTGTCCGTCCCTCCGACAAACCGCTTCGCCTTCCTCTCCAAGATGTCTACAAGATCGGTGGTATCGGAACGGT
GCCCGTTGGTCGTGTGGAGACTGGCGCTGAACGAGGAGTGCGAAAATAAAGCGGTGACCACCGTTAGTG--CTGACGGCA
CGTCTTGTGGTTCCGACACCCATGCCGCTCTCTTACCTGTGGTGCAGGT-AGGAGACCTTGCAACTTGTGGCCC------
----AGCATATACGT--------CGATGATGTGCTCGTCCGCTGCCTCCTTGTGACGC----------------------
TTTTTTGTCGTAGTAGTGA-CCTTTTTGCGCACGTCGCAT-CCCTTTTTC--GAACATGATTACTGACG------TTTTA
T--CCCTGCATCTTTGCAATTT-CGTGTCGATGTTCCTCCAAA--TATTATGTGCGTTTCTCAGTCAGATCCCAACTTTG
CCGACAAAATACGGCATGTTCGCGATCCCAAAGCACGAATGGCTGTTGTCTGGTCGCACTGCAAGACCAAAATGATTTGC
GAAACTGACGAACCCAAAGAGGAAGGAGTTGAAGGGGACGTCGAAGAGCCCAAGAAAGGGCACGGCGGCTGCGGTCACAT
CCAACCCGTCATTCGAAAGGAGGGTCTCAAGTTATTCGTCCAGTATAAGCGACCCAAAGACGAAGACGAGGTTCGTATCA
GCG--------TGTTGGGGATAAACTCTATTAAACGTTCTATCTCTAACGCGTATAGGACGTCAAATCACTGCAACCAGA
CAAAAGGTTGTTTACGCCTTCCGAAGTGTACACAACGTTTAAAAAGATGTCCGATTCGGATTTGCACTTGA---------
----------------------------GGTTCATATTCTGCTCCTGTGATCGAATTCTTGGAGGAGTGGGGTCTCGAAT
CACTGGAAGAGAATGCACATTCGTCGACGCCCTGCACAAAGGTTTTCGTGAATGGTGTCTGGATGGGCGTGCATCGTGAT
CCCGCAAACCTTGTCAAGACGATCAAGAAGCTCCGTAGAAAAGATGACATTAGTCCTGAAGTTTCTGTAGTCCGTGATAT
TCGTGAGAGGGAACTTCGTCTCTACACTGACGCGGGGCGGGTTTGTCGACCTCTCTTCATTGTCGAAAATCAGCAGCTTG
CCCTGCAGAAAAAGCATATCAAATGGCTAAATCAGGGCTACCGCGATGATGATGGCGAAGAGTTCAAGTGGGAGCAACTA
GTGAAGACAGGAATAATTGAGTTATTGGATGCCGAGGAGGAGGAAACAGTGATGATATCCATGACACCGGAAGACTTAGA
GAATTCCAGGTTACAATCTGCAGGTATCAACCCTCATGAGAATGACGGAGACTTTGATCCCGCGGCGCGACTGAAGGCGG
GGATCAATGCGCATACATGGACTCACTGCGAGATTCATCCTAGTATGATTCTTGGCGTCTGTGCTAGTATCATTCCCTTC
C-------------------------------------------------------------------------------
----------------
>Afrocastellanoa_ivoryana_OSC_150014_Holotype
GGGAAAAGCTCAAATTTTGAATCTGGCGGTCATTT----GGTCGTCCGAATTGTAATCTAGAGAAGTGTTATCC-GCACT
G-GC-CCGTGTACAAGTCTCCTGGAAGGGAGCGTCTTAGAGGGTGAGAATCCCGTCTATGACAC-GGACTACCAGAGC-T
TCTGTGATGCGCTCTCGACGAGTCGAGTTGTTTGGGAATGCAGCTCAAATAGGGTGGTAAATTCCATCTAAAGCTAAATA
CAGGCGAGAGACCGATAGCGTACAAGTACCGTGAGGGAAAGACGAAAAGAACTTTGGAAAGAGAGTTAAACAGTACGTGA
AATTGTTGAAAGGGAAACGCTTGATGACCAGTCGCAAGGGTT-GGGGATCAACCTTAGTTGT----G---AGGTGTATTT
CCTGGTC-TTTGGGTCAGCATCAGTTTT--GGACCGCCGTACAAGGGCAGAAGTGAATGTGCCATCC--TTTC---GGGG
GTGTG-TTATAGCCTTTCG-TCGTATG-CGGT-GGC-TAGGACTGAGGT-AC-TCAGCA--C-G--ACACT---------
AGTTTGTGCAT-GGGATGCTGGCATAATGGCATTAAGCGACCCGTCTTGAAACACGGACCAAGGAGTCTAACATGCATGC
AAGTGTTTGGGTGGT--AAA--CCCGGGCGCGTAACGAAAGTGTTTAGTC-GAGACCTCTGT-CGT-GGAGGGCACCGAC
GCCCAGACCCA------AGTCTT-TGAC-AAAGGC--TCTGCGGTAGAGCATGTATGTTGGGACCCGAAAGATGGTGAAC
TATG----------------------------------------------------------------------------
----------------------CGTGATTTYATCAAGAACATGATCACCGGTACCTCCCAGGCTGACTGCGCCATTCTCA
TTATCGCCGCCGGCACCGGTGAGTTCGAGGCTGGTATCTCCAAGGACGGCCAGACCCGTGAACACGCCCTTCTGGCGTTC
ACCCTTGGTGTGCGTCAGCTCATTGTCGCTATCAACAAAATGGACACGACCAAGGTTTGTGACACATTCGGTT-------
-GCGATGGACGCCG-----GCTGATGTGTCATCGGAAATAGTGGAGCGAGGACCGCTTTAACGAAATTGTGAAGGAAACA
TCGACCTTCATTAAGAAGGTCGGCTACAACCCGAAGGCCGTCGCTTTCGTGCCCATCTCTGGCTGGCATGGTGACAACAT
GCTGGAGGATTCCACTAAGTAAGCGTTACTGTGTTTAGATTGGCCTGTA-GCATTCTCAA-CGCATCACG-ATAGCATGC
CCTGGTACAAGGGCTGGACTAAGGAGATCAAGAGCGGCGTCGTCAAGGGAAAGACCCTCCTTGATGCCATTGATGCCATC
GAGCCTCCGACTCGTCCCTCTGACAAACCCCTTCGACTTCCTCTCCAGGATGTCTACAAGATCGGTGGTATCGGCACTGT
A-------------------------------------------------------------------------------
--------------------------------------------------------------------------------
--------------------------------------------------------------------------------
--------------------------------------------------------------------------------
--------------------------------------------------------------------------------
--------------------------------------------------------------------------------
--------------------------------------------------------------------------------
--------------------------------------------------------------------------------
--------------------------------------------------------------------------------
--------------------------------------------------------------------------------
--------------------------------------------------------------------------------
--------------------------------------------------------------------------------
--------------------------------------------------------------------------------
--------------------------------------------------------------------------------
--------------------------------------------------------------------------------
--------------------------------------------------------------------------------
--------------------------------------------------------------------------------
--------------------------------------------------------------------------------
--------------------------------------------------------------------------------
----------------
>Neotropicomus_australis_VIES_9901329_holotype
GGGAAAAGCTCAAATTTCGAATCTGGCGGTCGCTTC---GGCCGTCCGAGTTGTAATCTAGAGAAGCGTCTTCC-GTGCT
G-GC-CCGTGTACAAGTCTCCTGGAAGGGAGCATCATAGAGGGTGAGAATCCCGTCTTTGACAT-GGATCACCAGTGC-C
AT-GTGATGCGCTCTCGACGAGTCGAGTTGTTTGGGAATGCAGCTCAAAATGGGTGGTAAATTCCATCTAAAGCTAAATA
TAGGCGAGAGACCGATAGCGAACAAGTACCGTGAGGGAAAGATGAAAAGAACTTTGGAAAGAGAGTTAAACAGTACGTGA
AATTGCTGAAAGGGAAACGCTCGATGT-CAGTCGCGTCGGCT-GGGGATCAACCTTG-CTTC-ATCGCT-GGGCGTACTT
CCCGGTC-GACGGGTCAGCATCAGTTTC---TGTCACCATACAAGGACG-GAGGGAATGTGGCACTC--CTC-----GGA
GTGTG-TTATAGCCTTTCA-TCGTATG-TGGT-GGT-CGGGACTGAGGA-AC-TCAGCA--C-G--GCTTC---------
CGCTTGTGCTC-GGGATGCTGGCATAATGGCCTTGAGCGACCCGTCTTGAAACACGGACCAAGGAGTCTAACATGCCTGC
GAGTGTTTGGGTGAC--AAA--CTCGAGTGCGTAATGAAAGTG-AACGTC-GAGACCTCCGT-CAT-GGAGGGCATCGAT
GCCCGGACCCG------AGTCTT-TGAC-AAAGGA--TCTGCGGTAGAGCATGCATGTTGGGACCCGAAAGATGGTGAAC
TATGCCTGAATAGGGTGAAGCCAGAGGAAACTCTGGTGGAGGCTCGTAGCGATTCTGACGTGCAAATCGATCGTCGAATT
TGGGTATAGGGGCGAAAGACTA----------------------------------------------------------
--------------------------------------------------------------------------------
--------------------------------------------------------------------------------
--------------------------------------------------------------------------------
--------------------------------------------------------------------------------
--------------------------------------------------------------------------------
--------------------------------------------------------------------------------
--------------------------------------------------------------------------------
------------------------------------------------------------CAATTGACACGCTGACGGCG
TGCCTTGTGGTCCCGATTTCCATGC--CTCTCTTTCCTGTGACGCAGGT-GGGAGACGTCGCATGCCGTGGCCT------
----AGCATACACAT--------CAATGATGTGCTTGTCCGCTGCCTCCTTGTGACGC----------------------
TTTTTTGTTGTAGTAGTGG-CC-TTTTGCGCACGTCGCAC-CTTC-CTTC-TGAACGCGATTACTGACA-----TGTTTG
C--TCCTGCATCCTTGCGATTTTCGTGTCGATGTTTCTCCAAT---ATGATGTGCGTTTATCAGTCCGACCCTAACTTTG
CCGACAAAATACGGCATATTCGCGATCCCAAAGCACGAATGGCCGTTGTCTGGTCGCATTGCAAGACGAAAATGGTTTGC
GAAACTGATGAACCGAAAGAAGAGGGAGTCGAAGGGGATGCTGACGAGCCTAAGAAAGGGCACGGTGGTTGCGGTCACAT
CCAACCACTTATCCGAAAGGAGGGTCTCAAGCTGTTCGTTCAGTATAAACGACCCAAGGACGAAGACGAGGTTCGTATCA
GTGATGCAACGTGATGAGGACTTGCCCTATTGA-CTTTT-GCTTCGTACGCATATAGGACGTCAAGTCACTGCAACCCGA
CAAANGGCTGTTTACACCATCT----------------------------------------------------------
--------------------------------------------------------------------------------
--------------------------------------------------------------------------------
--------------------------------------------------------------------------------
--------------------------------------------------------------------------------
--------------------------------------------------------------------------------
--------------------------------------------------------------------------------
--------------------------------------------------------------------------------
--------------------------------------------------------------------------------
--------------------------------------------------------------------------------
----------------
>Neotropicomus_australis_ACM1138
GGGAAAAGCTCAAATTTCGAATCTGGCGGTCGCTTC---GGCCGTCCGAGTTGTAATCTAGAGAAGCGTCTTCC-GTGCT
G-GC-CCGTGTACAAGTCTCCTGGAAGGGAGCATCATAGAGGGTGAGAATCCCGTCTTTGACAT-GGATCACCAGTGC-C
AT-GTGATGCGCTCTCGACGAGTCGAGTTGTTTGGGAATGCAGCTCAAAATGGGTGGTAAATTCCATCTAAAGCTAAATA
TAGGCGAGAGACCGATAGCGAACAAGTACCGTGAGGGAAAGATGAAAAGAACTTTGGAAAGAGAGTTAAACAGTACGTGA
AATTGCTGAAAGGGAAACGCTCGATGT-CAGTCGCGTCGGCT-GGGGATCAACCTTG-CTTC-ATCGCT-GGGCGTACTT
CCCGGTC-GACGGGTCAGCATCAGTTTC---TGTCACCATACAAGGACG-GAGGGAATGTGGCACTC--CTC-----GGA
GTGTG-TTATAGCCTTTCA-TCGTATG-TGGT-GGT-CGGGACTGAGGA-AC-TCAGCA--C-G--GCTTC---------
CGCTTGTGCTC-GGGATGCTGGCATAATGGCCTTGAGCGACCCGTCTTGAAACACGGACCAAGGAGTCTAACATGCCTGC
GAGTGTTTGGGTGAC--AAA--CTCGAGTGCGTAATGAAAGTG-AACGTC-GAGACCTCCGT-CAT-GGAGGGCATCGAT
GCCCGGACCCG------AGTCTT-TGAC-AAAGGA--TCTGCGGTAGAGCATGCATGTTGGGACCCGAAAGATGGTGAAC
TATGCCTGAATAGGGTGAAGCCAGAGGAAACTCTGGTGGAGGCTCGTAGCGATTCTGACGTGCAAATCGATCGTCGAATT
TGGGTATAGGGGCGAAAGACTA----------------------------------------------------------
--------------------------------------------------------------------------------
--------------------------------------------------------------------------------
--------------------------------------------------------------------------------
--------------------------------------------------------------------------------
--------------------------------------------------------------------------------
--------------------------------------------------------------------------------
--------------------------------------------------------------------------------
--------------------------------------------------------------------------------
--------------------------------------------------------------------------------
--------------------------------------------------------------------------------
--------------------------------------------------------------------------------
--------------------------------------------------------------------------------
--------------------------------------------------------------------------------
--------------------------------------------------------------------------------
--------------------------------------------------------------------------------
--------------------------------------------------------------------------------
--------------------------------------------------------------------------------
--------------------------------------------------------------------------------
--------------------------------------------------------------------------------
--------------------------------------------------------------------------------
--------------------------------------------------------------------------------
--------------------------------------------------------------------------------
--------------------------------------------------------------------------------
--------------------------------------------------------------------------------
--------------------------------------------------------------------------------
--------------------------------------------------------------------------------
----------------
>Neotropicomus_parvogracilis_TH9209_holotype
GGGAAAAGCTCAAATTTTGAATCTGGTGGTCGCTTC---GGCCATCCGAGTTGTAATCTAGAGAAGCGTCTTCC-GTGCT
G-GC-CCATGTACAAGTCTCCTGGAAAGGAGCATCATAGAGGGTGAGAATCCCGTCTTTGACAT-GGACCACCAGTGC-C
AT-GTGATGCGCTCTCGACGAGTCGAGTTGTTTGGGAATGCAGCTCAAAATGGGTGGTAAATTCCATCTAAAGCTAAATA
TAGGCGAGAGACCGATAGCGAACAAGTACCGTGAGGGAAAGATGAAAAGAACTTTGGAAAGAGAGTTAAACAGTACGTGA
AATTGCTGAAAGGGAAACGCTCGATGT-CAGTCGCGTCGGTC-GGGGATCAACCTTG-CTTC-ATTGCT-GGGCGTATTT
CCCGGTC-GACGGGTCAGCATCAGTTTC---TGTCGCCATACAAGGATG-AAGGGAATGTGGCACTC--CTC-----GGA
GTGTG-TTATAGCCTTTTG-TCATATG-TGGT-GGT-CGGGACTGAGGA-AC-TCAGCA--C-G--GCTTC---------
CGCTTGTGCTC-GGGATGCTGGCATAATGGCCTTGAGCGACCCGTCTTGAAACACGGACCAAGGAGTCTAACATGCCTGC
GAGTGTTTGGGTGAC--AAA--CTCGAGCGCGTAATGAAAGTG-AACGTC-GAGACCTCTGT-CGT-CGAGGGCATCGAC
GCCCGGACCCG------AGTCTT-TGAC-AAAGGA--TCTGCGGTAGAGCATGCATGTTGGGACCCGAAAGATGGTGAAC
TATGCCTGAATAGGGTGAAGCCAGAGGAAACTCTGGTGGAGGCTCGTAGCGATTCTGACGTGCAAATCGATCGTCGAATT
TGGGTATAGGGGCGAAAGACTA----------------------------------------------------------
--------------------------------------------------------------------------------
--------------------------------------------------------------------------------
--------------------------------------------------------------------------------
--------------------------------------------------------------------------------
--------------------------------------------------------------------------------
--------------------------------------------------------------------------------
--------------------------------------------------------------------------------
--------------------------------------------------------------------------------
--------------------------------------------------------------------------------
--------------------------------------------------------------------------------
--------------------------------------------------------------------------------
--------------------------------------------------------------------------------
--------------------------------------------------------------------------------
--------------------------------------------------------------------------------
--------------------------------------------------------------------------------
--------------------------------------------------------------------------------
--------------------------------------------------------------------------------
--------------------------------------------------------------------------------
--------------------------------------------------------------------------------
--------------------------------------------------------------------------------
--------------------------------------------------------------------------------
--------------------------------------------------------------------------------
--------------------------------------------------------------------------------
--------------------------------------------------------------------------------
--------------------------------------------------------------------------------
--------------------------------------------------------------------------------
----------------
>Nevesoporus_nigrostipitatus_VIES_9901384
GGGAAAAGCTCAAATTTTGAATCTGGCGGTC-GTTC---GGCCGTCCGAGTTGTAATCTAGAGAAGTGTCTTCT-GCGCT
G-GC-CTGTGTACAAGTCTCCTGGAAGGGAGCATCATAGAGGGTGAGAATCCCGTCTTTGACAC-AGACTACCAGGGC-T
AT-GTGATGCGCTCTCGACGAGTCGAGTTGTTTGGGAATGCAGCTCAAAATGGGTGGTAAATTCCATCTAAAGCTAAATA
CAGGCGAGAGACCGATAGCGAACAAGTACCGTGAGGGAAAGATGAAAAGAACTTTGGAAAGAGAGTTAAATAGTACGTGA
AATTGCTGAAAGGGAAACGCTTGATGT-CAGTCACATCGGGC-AGGGATCAACCTTG-CTTC--TCGCT-GGGTGTACTT
CCTGGTC-GATGGGTCAGCATCAGTTTC---GGTCGCCGTAGAAGGGCG-AAGGGAATGTGGCACTC--TTCT----TGG
GTGTG-TTATAGCCTTTGG-TCAGATG-CGGT-GGT-TGGGACTGAGGA-AC-TCGGCA--C-G--ATTTC---------
GATCTGTGCTT-AGGATGCTGGCATAATGGCCTTAAGCGACCCGTCTTGAAACACGGACCAAGGAGTCTAACATGCATGC
GAGTGTTTGGGTGGA--AAA--CCCAGGCGCGGAATGAAAGTG-AATGTC-GAGACCTCTGT-CGT-GGAGGGCACCGAT
GCCCGGTCTAG------AGTCTT-TGAC-GACGGA--TCTGCGGTAGAGCATGTATGTTGGGACCCGAAAGATGGTGAAC
TATGCCTGAATAGGGTGAAGCCAGAGGAAACTCTGGTGGAGGCTCGTAGCGATTCTGACGTGCAAATCGATCGTCGAATT
TGGGTATAGGGGC-------------------------------------------------------------------
--------------------------------------------------------------------------------
--------------------------------------------------------------------------------
--------------------------------------------------------------------------------
--------------------------------------------------------------------------------
--------------------------------------------------------------------------------
--------------------------------------------------------------------------------
--------------------------------------------------------------------------------
--------------------------------------------------------------------------------
--------------------------------------------------------------------------------
--------------------------------------------------------------------------------
--------------------------------------------------------------------------------
--------------------------------------------------------------------------------
--------------------------------------------------------------------------------
--------------------------------------------------------------------------------
--------------------------------------------------------------------------------
--------------------------------------------------------------------------------
--------------------------------------------------------------------------------
--------------------------------------------------------------------------------
--------------------------------------------------------------------------------
--------------------------------------------------------------------------------
--------------------------------------------------------------------------------
--------------------------------------------------------------------------------
--------------------------------------------------------------------------------
--------------------------------------------------------------------------------
--------------------------------------------------------------------------------
--------------------------------------------------------------------------------
----------------
>Nevesoporus_nigrostipitatus_VIES_9901383
GGGAAAAGCTCAAATTTTGAATCTGGCGGTC-GTTC---GGCCGTCCGAGTTGTAATCTAGAGAAGTGTCTTCT-GCGCT
G-GC-CTGTGTACAAGTCTCCTGGAAGGGAGCATCATAGAGGGTGAGAATCCCGTCTTTGACAC-AGACTACCAGGGC-T
AT-GTGATGCGCTCTCGACGAGTCGAGTTGTTTGGGAATGCAGCTCAAAATGGGTGGTAAATTCCATCTAAAGCTAAATA
CAGGCGAGAGACCGATAGCGAACAAGTACCGTGAGGGAAAGATGAAAAGAACTTTGGAAAGAGAGTTAAATAGTACGTGA
AATTGCTGAAAGGGAAACGCTTGATGT-CAGTCACATCGGGC-AGGGATCAACCTTG-CTTC--TCGCT-GGGTGTACTT
CCTGGTC-GATGGGTCAGCATCAGTTTC---GGTCGCCGTAGAAGGGCG-AAGGGAATGTGGCACTC--TTCT----TGG
GTGTG-TTATAGCCTTTGG-TCAGATG-CGGT-GGT-TGGGACTGAGGA-AC-TCGGCA--C-G--ATTTC---------
GATCTGTGCTT-AGGATGCTGGCATAATGGCCTTAAGCGACCCGTCTTGAAACACGGACCAAGGAGTCTAACATGCATGC
GAGTGTTTGGGTGGA--AAA--CCCAGGCGCGGAATGAAAGTG-AATGTC-GAGACCTCTGT-CGT-GGAGGGCACCGAT
GCCCGGTCTAG------AGTCTT-TGAC-GACGGA--TCTGCGGTAGAGCATGTATGTTGGGACCCGAAAGATGGTGAAC
TATGCCTGAATAGGGTGAAGCCAGAGGAAACTCTGGTGGAGGCTCGTAGCGATTCTGACGTGCAAATCGATCGTCGAATT
TGGGTATAGGGGCGAAAGACTACGTGACTTCATCAAGAACA-GATCACCGGTACCTCCCAGGCTGACTGTGCTATCCTCA
TTATCGCTGGTGGTACCGGTGAGTTTGAAGCTGGTATCTCCAAGGACGGCCAGACCCGTGAACACGCTCTTTTGGCGTTC
ACCCTCGGTGTGCGTCAGCTCATTGTCGCTGTTAATAAGATGGACACTGCCAAGGTGTGTTGTGCATTCTACT-------
-GTGATGAATGTAG-----TTCGATGTGCCATCGCGAATAGTGGAGCGAGGACCGTTTCAACGAAATCGTCAAGGAAACC
TCGACCTTCATCAAGAAGGTCGGCTACAATCCCAAAGCTGTCGTTTTCGTTCCCATCTCTGGCTGGTGGGGTGACAACAT
GCTGGAGGAGTCCGCCAAGTAAGTATT-ATATCCTCAGTTTGGCTCCCA-GCATTCTCAA-GGCGTCGTA-ATAGCATGC
CCTGGTACAAGGGCTGGGTTAAGGAGGTCAAGAGTGGTGCCGTCAAGGGCAAGACCCTCCTCGACGCTATCGACGCCATC
GAGCCTCCTGTCCGTCCCTCCGACAAGCCCCTTCGGCTTCCTCTTCAGGATGTCTACAAGATTGGTGGTATCGGAACAGT
GCCCGTCGGTCGTGTTGAAACT----------------------------------------------------------
--------------------------------------------------------------------------------
--------------------------------------------------------------------------------
--------------------------------------------------------------------------------
--------------------------------------------------------------------------------
--------------------------------------------------------------------------------
--------------------------------------------------------------------------------
--------------------------------------------------------------------------------
--------------------------------------------------------------------------------
--------------------------------------------------------------------------------
--------------------------------------------------------------------------------
--------------------------------------------------------------------------------
--------------------------------------------------------------------------------
--------------------------------------------------------------------------------
--------------------------------------------------------------------------------
--------------------------------------------------------------------------------
--------------------------------------------------------------------------------
--------------------------------------------------------------------------------
--------------------------------------------------------------------------------
----------------
>Nevesoporus_exiguus_TH9549
GGGAAAAGCTCAAATTTTGAATCTGGCGGTC-TGTC---GGCCGTCCGAGTTGTAATCTAGAGAAGTGTCTTCC-GCACT
G-GC-CTGTGTACAAGTCTCCTGGAAGGGAGCATCATAGAGGGTGAGAATCCCGTCTTTGACAC-AGACTACCAGGGC-T
AT-GTGATGCGCTCTCGACGAGTCGAGTTGTTTGGGAATGCAGCTCAAAATGGGTGGTAAATTCCATCTAAAGCTAAATA
CAGGCGAGAGACCGATAGCGAACAAGTACCGTGAGGGAAAGATGAAAAGAACTTTGGAAAGAGAGTTAAATAGTACGTGA
AATTGCTGAAAGGGAAACGCTTGATGT-CAGTCACATCGGCC-AGGGATCAACCTTG-CTTC--TCGCT-GGGTGTACTT
CCTGGTC-GATGGGTCAGCATCAGTTTC---GGTCGTCGTAGAAAGGCG-AAGGGAATGTGGCACTC--TTCT----TGG
GTGTG-TTATAGCCTTTGG-TCAGATG-CGGT-GGT-TGGGACTGAGGA-AC-TCGGCA--C-G--ATTTC---------
AATCTGTGCTT-AGGATGCTGGCATAATGGCCTTAAGCGACCCGTCTTGAAACACGGACCAAGGAGTCTAACATGCATGC
GAGTGTTTGGGTGGA--AAA--CCCAGGCGCAGAATGAAAGTG-AATGTC-GAGACCTCTGT-CAT-GGAGGGCACCGAC
GCCCGGTCTAG------AGTCTT-TGAC-GACGGA--TCTGCGGTAGAGCATGCATGTTGGGACCCGAAAGATGGTGAAC
TATGCCTGAATAGGGTGAAGCCAGAGGAAACTCTGGTGGAGGCTCGTAGCGATTCTGACGTGCAAATCGATCGTCGAATT
TGGGTATAGGGGCGAAAGACTA----------------------------------------------------------
--------------------------------------------------------------------------------
--------------------------------------------------------------------------------
--------------------------------------------------------------------------------
--------------------------------------------------------------------------------
--------------------------------------------------------------------------------
--------------------------------------------------------------------------------
--------------------------------------------------------------------------------
--------------------------------------------------------------------------------
--------------------------------------------------------------------------------
--------------------------------------------------------------------------------
--------------------------------------------------------------------------------
--------------------------------------------------------------------------------
--------------------------------------------------------------------------------
--------------------------------------------------------------------------------
--------------------------------------------------------------------------------
--------------------------------------------------------------------------------
--------------------------------------------------------------------------------
--------------------------------------------------------------------------------
--------------------------------------------------------------------------------
--------------------------------------------------------------------------------
--------------------------------------------------------------------------------
--------------------------------------------------------------------------------
--------------------------------------------------------------------------------
--------------------------------------------------------------------------------
--------------------------------------------------------------------------------
--------------------------------------------------------------------------------
----------------
>Kgaria_similis_REH9406
GGGAAGAGCTCAAATTTTGAATCTGGCGGTC-TTTC---GGTCGTCCGAGTTGTAATCTAGAGAAGCGTTTTCC-GCGCT
G-GC-CCGTGTACAAGTCTCCTGGAAGGGAGCGTCATAGAGGGTGAGAATCCCGTCTTTGACAC-GGACTACCAGTGC-C
AT-GTGATGCGCTCTCGACGAGTCGAGTTGTTTGGGAATGCAGCTCAAAATGGGTGGTAAATTCCATCTAAAGCTAAATA
TTGGCGAGAGACCGATAGCGAACAAGTACCGTGAGGGAAAGATGAAAAGAACTTTGGAAAGAGAGTTAAACAGTACGTGA
AATTGCTGAAAGGGAAACGCTTGATGT-CAGTCACGTCGGCC-AGGGATCAACCTTG-CTTC--TCGCT-GGGCGTACTT
CCTGGTC-GATGGGTCAGCATCAGTTTC---GGTCGGCGTACAAGGGCG-GAGGGAACGTGGCACTC--TTC-----GGG
GTGTG-TTATAGCCTTTCG-TCGCATG-CGCT-GCC-GGGGACTGAGGA-AC-TCGGCA--C-G--GCTTC---------
AGCTTGTGCTT-AGGATGCTGGCATAATGGCCTTAAGCGACCCGTCTTGAAACACGGACCAAGGAGTCTAACATGCCTGC
GAGTGTTCGGGCGAC--AAA--CTCGAGCGCGCAATGAAAGTG-AACGTC-GAGACCTCTGT-CGT-GGAGGGCATCGAC
GCCCGGACCTG------AGTCTT-TGAC-GACGGA--TCTGCGGTAGAGCATGCATGTTGGGACCCGAAAGATGGTGAAC
TATGCCTGAATAGGGTGAAGCCAGAGGAAACTCTGGTGGAGGCTCGTAGCGATTCTGACGTGCAAATCGATCGTCGAATT
TGGGTATAGGGGCGAAAGAC------------------------------------------------------------
--------------------------------------------------------------------------------
--------------------------------------------------------------------------------
--------------------------------------------------------------------------------
--------------------------------------------------------------------------------
--------------------------------------------------------------------------------
--------------------------------------------------------------------------------
--------------------------------------------------------------------------------
--------------------------------------------------------------------------------
--------------------------------------------------------------------------------
--------------------------------------------------------------------------------
--------------------------------------------------------------------------------
--------------------------------------------------------------------------------
--------------------------------------------------------------------------------
--------------------------------------------------------------------------------
--------------------------------------------------------------------------------
--------------------------------------------------------------------------------
--------------------------------------------------------------------------------
--------------------------------------------------------------------------------
--------------------------------------------------------------------------------
--------------------------------------------------------------------------------
--------------------------------------------------------------------------------
--------------------------------------------------------------------------------
--------------------------------------------------------------------------------
--------------------------------------------------------------------------------
--------------------------------------------------------------------------------
--------------------------------------------------------------------------------
----------------
>Kgaria_similis_REH9426
GGGAAGAGCTCAAATTTTGAATCTGGCGGTC-TTTC---GGTCGTCCGAGTTGTAATCTAGAGAAGCGTTTTCC-GCGCT
G-GC-CCGTGTACAAGTCTCCTGGAAGGGAGCGTCATAGAGGGTGAGAATCCCGTCTTTGACAC-GGACTACCAGTGC-C
AT-GTGATGCGCTCTCGACGAGTCGAGTTGTTTGGGAATGCAGCTCAAAATGGGTGGTAAATTCCATCTAAAGCTAAATA
TTGGCGAGAGACCGATAGCGAACAAGTACCGTGAGGGAAAGATGAAAAGAACTTTGGAAAGAGAGTTAAACAGTACGTGA
AATTGCTGAAAGGGAAACGCTTGATGT-CAGTCACGTCGGCC-AGGGATCAACCTTG-CTTC--TCGCT-GGGCGTACTT
CCTGGTC-GATGGGTCAGCATCAGTTTC---GGTCGGCGTACAAGGGCG-GAGGGAACGTGGCACTC--TTC-----GGG
GTGTG-TTATAGCCTTTCG-TCGCATG-CGCT-GCC-GGGGACTGAGGA-AC-TCGGCA--C-G--GCTTC---------
AGCTTGTGCTT-AGGATGCTGGCATAATGGCCTTAAGCGACCCGTCTTGAAACACGGACCAAGGAGTCTAACATGCCTGC
GAGTGTTCGGGCGAC--AAA--CTCGAGCGCGCAATGAAAGTG-AACGTC-GAGACCTCTGT-CGT-GGAGGGCATCGAC
GCCCGGACCTG------AGTCTT-TGAC-GACGGA--TCTGCGGTAGAGCATGCATGTTGGGACCCGAAAGATGGTGAAC
TATGCCTGAATAGGGTGAAGCCAGAGGAAACTCTGGTGGAGGCTCGTAGCGATTCTGACGTGCAAATCGATCGTCGAATT
TGGGTATAGGGGCGAAAGAC------------------------------------------------------------
--------------------------------------------------------------------------------
--------------------------------------------------------------------------------
--------------------------------------------------------------------------------
--------------------------------------------------------------------------------
--------------------------------------------------------------------------------
--------------------------------------------------------------------------------
--------------------------------------------------------------------------------
--------------------------------------------------------------------------------
--------------------------------------------------------------------------------
--------------------------------------------------------------------------------
--------------------------------------------------------------------------------
--------------------------------------------------------------------------------
--------------------------------------------------------------------------------
--------------------------------------------------------------------------------
--------------------------------------------------------------------------------
--------------------------------------------------------------------------------
--------------------------------------------------------------------------------
--------------------------------------------------------------------------------
--------------------------------------------------------------------------------
--------------------------------------------------------------------------------
--------------------------------------------------------------------------------
--------------------------------------------------------------------------------
--------------------------------------------------------------------------------
--------------------------------------------------------------------------------
--------------------------------------------------------------------------------
--------------------------------------------------------------------------------
----------------
>Kgaria_cyanogranulifera_NY1194065
GGGAAGAGCTCAAATTTTGAATCTGGCGGTC-TTTC---GGTCGTCCGAGTTGTAATCTAGAGAAGCGTCTTCC-GCGCT
G-GT-CCGTGTACAAGTCTCCTGGAAGGGAGCGTCATAGAGGGTGAGAATCCCGTCTTTGACAC-GGACTACCAGTGC-T
AT-GTGATGCGCTCTCGACGAGTCGAGTTGTTTGGGAATGCAGCTCAAAATGGGTGGTAAATTCCATCTAAAGCTAAATA
TAGGCGAGAGACCGATAGCGAACAAGTACCGTGAGGGAAAGATGAAAAGAACTTTGGAAAGAGAGTTAAACAGTACGTGA
AATTGCTGAAAGGGAAACGCTTGATGT-CAGTCACGTCGGCC-AGGGATCAACCTTG-CTTC--TCGCT-GGGCGTACTT
CCTGGTC-GACGGGTCAGCATCAGTTTC---GGTCGGCGTACAAGGGCG-GAGGGAACGTGGCACTC--TTC-----GGG
GTGTG-TTATAGCCTTTCG-TCGTATG-CGTC-GCT-CGGGACTGAGGA-AC-TCGGCA--C-G--GCTTT---------
-GCTTGTGCTT-AGGATGCTGGCATAATGGCCTTAAGCGACCCGTCTTGAAACACGGACCAAGGAGTCTAACATGCCTGC
GAGTGTTCGGGTGGC--AAA--CTCGAGCGCGTAATGAAAGTG-AAAGTC-GAGACCTCTGT-CGT-GGGGGGCATCGAC
GCCCGGACCTG------AGTCTT-TGAC-GACGGA--TCTGCGGTAGAGCATGTATGTTGGGACCCGAAAGATGGTGAAC
TATGCCTGAATAGGGTGAAGCCAGAGGAAACTCTGGTGGAGGCTCGTAGCGATTCTGACGTGCAAATCGATCGTCGAATT
TGGGTATAGGGGCGAAAGACTACGTGATTTTATCAAAAACATGATTACCGGCACCTCCCAGGCTGATTGTGCCATCCTCA
TTATCGCCGGTGGTACCGGTGAGTTCGAGGCTGGTATCTCCAAGGACGGCCAGACCCGTGAACACGCTCTTCTGGCGTTC
ACCCTCGGCGTGCGTCAGCTTATTGTCGCTGTCAACAAGATGGACACGGCCAAGGTGTGTTGTGTATTCTGCT-------
-GTGATGAATGTGG-----TCTGATGTGCCATTGCCAACAGTGGAGCGAAGACCGCTTCAACGAAATTGTCAAGGAAACC
TCGACCTTCATTAAGAAGGTCGGTTACAACCCCAAGGCTGTTGCTTTCGTGCCCATCTCCGGCTGGCATGGTGACAACAT
GCTGGAGGAATCCCCCAAGTAAGTTTTCATGTCATCAGATCGG---CCA-GCATCCTTAG-AGCATCGCA-ATAGCATGC
CCTGGTTCAAGGGCTGGACTAAGGAGGTCAAGAGTGGTGCCGTCAAGGGAAAGACCCTCCTAGATGCCATTGATGCCATT
GAGCCTCCTGTTCGTCCCTCCGACAAACCCCTTCGCCTTCCTCTCCAGGATGTCTACAAGATCGGTGGTATCGGAACAGT
GCCCGTCGGTCGTGTTGAAACT----------------------------------------------------------
--------------------------------------------------------------------------------
--------------------------------------------------------------------------------
--------------------------------------------------------------------------------
--------------------------------------------------------------------------------
--------------------------------------------------------------------------------
--------------------------------------------------------------------------------
--------------------------------------------------------------------------------
--------------------------------------------------------------------------------
--------------------------------------------------------------------------------
--------------------------------------------------------------------------------
--------------------------------------------------------------------------------
--------------------------------------------------------------------------------
--------------------------------------------------------------------------------
--------------------------------------------------------------------------------
--------------------------------------------------------------------------------
--------------------------------------------------------------------------------
--------------------------------------------------------------------------------
--------------------------------------------------------------------------------
----------------
>Kgaria_cyanogranulifera_NY1194066
GGGAAGAGCTCAAATTTTGAATCTGGCGGTC-TTTC---GGTCGTCCGAGTTGTAATCTAGAGAAGCGTCTTCC-GCGCT
G-GC-CCGTGTACAAGTCTCCTGGAAGGGAGCGTCATAGAGGGTGAGAATCCCGTCTTTGACAC-GGACTACCAGTGC-T
AT-GTGATGCGCTCTCGACGAGTCGAGTTGTTTGGGAATGCAGCTCAAAATGGGTGGTAAATTCCATCTAAAGCTAAATA
CAGGCGAGAGACCGATAGCGAACAAGTACCGTGAGGGAAAGATGAAAAGAACTTTGGAAAGAGAGTTAAACAGTACGTGA
AATTGCTGAAAGGGAAACGCTTGATGT-CAGTCACGTCGGCC-AGGGATCAACCTTG-CTTC--TCGCT-GGGCGTACTT
CCTGGTC-GACGGGTCAGCATCAGTTTC---GGTCGGCGTACAAGGGCG-GAGGGAACGTGGCACTC--TTC-----GGG
GTGTG-TTATAGCCTTTCG-TCGTATG-CGTC-GCT-CGGGACTGAGGA-AC-TCGGCA--C-G--GCTTT---------
-GCTTGTGCTT-AGGATGCTGGCATAATGGCCTTAAGCGACCCGTCTTGAAACACGGACCAAGGAGTCTAACATGCCTGC
GAGTGTTCGGGTGGC--AAA--CTCGAGCGCGTAATGAAAGTG-AAAGTC-GAGACCTCTGT-CGT-GGGGGGCATCGAC
GCCCGGACCTG------AGTCTT-TGAC-GACGGA--TCTGCGGTAGAGCATGTATGTTGGGACCCGAAAGATGGTGAAC
TATGCCTGAATAGGGTGAAGCCAGAGGAAACTCTGGTGGAGGCTCGTAGCGATTCTGACGTGCAAATCGATCGTCGAATT
TGGGTATAGGGGCGAAAGACTACGTGATTTTATCAAAAACATGATTACCGGCACCTCCCAGGCTGATTGTGCCATCCTCA
TTATCGCCGGTGGTACCGGTGAGTTCGAGGCTGGTATCTCCAAGGACGGCCAGACCCGTGAACACGCTCTTCTGGCGTTC
ACCCTCGGCGTGCGTCAGCTTATTGTCGCTGTCAACAAGATGGACACGGCCAAGGTGTGTTGTGTATTCTGCT-------
-GTGATGAATGTGG-----TCTGATGTGCCATTGCCAACAGTGGAGCGAAGACCGCTTCAACGAAATTGTCAAGGAAACC
TCGACCTTCATTAAGAAGGTCGGTTACAACCCCAAGGCTGTTGCTTTCGTGCCCATCTCCGGCTGGCATGGTGACAACAT
GCTGGAGGAATCCCCCAAGTAAGTTTTCATGTCATCAGATCGG---CCA-GCATCCTTAG-AGCATCGCA-ATAGCATGC
CCTGGTTCAAGGGCTGGACTAAGGAGGTCAAGAGTGGTGCCGTCAAGGGAAAGACCCTCCTAGATGCCATTGATGCCATT
GAGCCTCCTGTTCGTCCCTCCGACAAACCCCTTCGCCTTCCTCTCCAGGATGTCTACAAGATCGGTGGTATCGGAACAGT
GCCCGTCGGTCGTGTTGAAACT----------------------------------------------------------
--------------------------------------------------------------------------------
--------------------------------------------------------------------------------
--------------------------------------------------------------------------------
--------------------------------------------------------------------------------
--------------------------------------------------------------------------------
--------------------------------------------------------------------------------
--------------------------------------------------------------------------------
--------------------------------------------------------------------------------
--------------------------------------------------------------------------------
--------------------------------------------------------------------------------
--------------------------------------------------------------------------------
--------------------------------------------------------------------------------
--------------------------------------------------------------------------------
--------------------------------------------------------------------------------
--------------------------------------------------------------------------------
--------------------------------------------------------------------------------
--------------------------------------------------------------------------------
--------------------------------------------------------------------------------
----------------
>Porphyrellus_cyaeotictus_HKAS80183
GGGAAGAGCTCAAATTTCGAATCTGGCGGTCCTTGC---GGCCGTCCGAATTGTAATCTAGAGAAGCGTCGTCC-GCGCT
G-GC-CCGTGTACAAGTCTCCTGGAAGGGAGCGTCTTAGAGGGTGACAATCCCGTCTATGACAC-GGACCACCAGGGCTT
AT-GTGATGCGCTCTCGACGAGTCGAGTTGTTTGGGAATGCAGCTCAAATAGGGTGGTAAACTCCATCTAAAGCTAAATA
CTGGCGAGAGACCGATAGCGAACAAGTACCGTGAGGGAAAGACGAAAAGGACTCTGGAAAGAGAGTTAAATAGTACGTGA
AATTGCTGAAAGGGAAACGTTTGATGTCCAGTCGCGTCGGCC-GGGGATCAGCCTTG-CTTC-ACTGTG-GGGCGTACTT
TCCGGTC-GTCGGGTCAGCACCAGTTTCG-TGTTCGCCGTACAAGGGCGAGAGTGAATGTACCACCC---TC------GG
GTGCG-TTATAGCCTTTCG-TCGGATG-CGGT-GGC-CGGGACTGAGGA-AC-TCAGCA--C-A--GC------------
GA--TGTGCAT-GGGATGCTGGCATAATGGCATTCAACGACCCGTCTTGAAACACGGACCAAGGAGTCTAACATGCTTGC
GAGTGTTTGGGTGGC--AAA--CCCGTGCGCGCAACGAAAGTGTTCAGTC-GAGAGCTCCGT-CCG-GGAGCGCAACGAC
GCCCAGATAGC------CATCCA-CGGA-TGTGAATTTCTGCGGTAGAGCATGCATGTTGGGACCCGAAAGATGGTGAAC
TATGCCTGAATAGGGTGAAGCCAGAGGAAACTCTGGTGGAGGCTCGTAGCGATTCTGACGTGCAAAT-------------
----------------------------------------------------------CAGGCTGACTGTGCCATCCTCA
TTATCGCCGGTGGTACTGGTGAGTTCGAAGCTGGTATCTCCAAGGACGGTCAGACCCGTGAACACGCTCTCCTGGCGTTC
ACCCTCGGTGTGCGTCAGCTCATTGTCGCTGTCAACAAAATGGACACAACCAAGGTTTGTGATGCACCTTGCT-------
-GTGATGGATGCGA-----ACTAATGAGTCATCGTCAATAGTGGAGCGAGGACCGCTTTAACGAAATTGTCAAGGAAACA
TCGACCTTCATTAAGAAGGTCGGCTACAACCCCAAGGCCGTCGCTTTCGTGCCTATCTCTGGCTGGCATGGTGACAACAT
GCTGGAGGAATCCCCCAAGTAAGCGCT-ACGTTATCAGATTGGCCTTCA-GCATTCTCAA-TGCTTCGCA-ATAGCATGC
CCTGGTATAAGGGTTGGACTAAGGAGATTAAGAGCGGTGTTGTGAAGGGAAAGACCCTCCTTGATGCCATTGATGCCATT
GAGCCTCCCACTCGTCCCTCTGACAAACCTCTTCGGCTTCCTCTACAAGACGTCTACGAGATCGGTGGTATC--------
--------------------------------------------------------------------------------
--------------------------------------------------------------------------------
--------------------------------------------------------------------------------
--------------------------------------------------------------------------------
--------------------------------------------------------------------------------
--------------------------------------------------------------------------------
--------------------------------------------------------------------------------
--------------------------------------------------------------------------------
--------------------------------------------------------------------------------
--------------------------------------------------------------------------------
--------------------------------------------------------------------------------
--------------------------------------------------------------------------------
--------------------------------------------------------------------------------
--------------------------------------------------------------------------------
--------------------------------------------------------------------------------
--------------------------------------------------------------------------------
--------------------------------------------------------------------------------
--------------------------------------------------------------------------------
--------------------------------------------------------------------------------
----------------
>Porphyrellus_cyaeotictus_HKAS80192
GGGAAGAGCTCAAATTTCGAATCTGACGGTCCTTGC---GGCCGTCCGAATTGTAATCTAGAGAAGCGTCGTCC-GCGCT
G-GC-CCGTGTACAAGTCTCCTGGAAGGGAGCGTCTTAGAGGGTGACAATCCCGTCTATGACAC-GGACCACCAGGGCTT
AT-GTGATGCGCTCTCGACGAGTCGAGTTGTTTGGGAATGCAGCTCAAATAGGGTGGTAAACTCCATCTAAAGCTAAATA
CTGGCGAGAGACCGATAGCGAACAAGTACCGTGAGGGAAAGACGAAAAGGACTCTGGAAAGAGAGTTAAATAGTACGTGA
AATTGCTGAAAGGGAAACGTTTGATGTCCAGTCGCGTCGGCC-GGGGATCAGCCTTG-CTTC-ACTGTG-GGGCGTACTT
TCCGGTC-GTCGGGTCAGCACCAGTTTCG-TGTTCGCCGTACAAGGGCGAGAGTGAATGTACCACCC---TC------GG
GTGCG-TTATAGCCTTTCG-TCGGATG-CGGT-GGC-CGGGACTGAGGA-AC-TCAGCA--C-A--GC------------
GA--TGTGCAT-GGGATGCTGGCATAATGGCATTCAACGACCCGTCTTGAAACACGGACCAAGGAGTCTAACATGCTTGC
GAGTGTTTGGGTGGC--AAA--CCCGTGCGCGCAACGAAAGTGTTCAGTC-GAGAGCTCCGT-CCG-GGAGCGCAACGAC
GCCCAGATAGC------CATCCA-CGGA-TGTGAATTTCTGCGGTAGAGCATGCATGTTGGGACCCGAAAGATGGTGAAC
TATGCCTGAATAGGGTGAAGCCAGAGGAAACTCTGGTGGAGGCTCGTAGCGATTCTGACGTGCAAATCGATCGTCGAATT
TGGGTATAGGGGCGAAAGACTA----------------------------------------------------------
--------------------------------------------------------------------------------
--------------------------------------------------------------------------------
--------------------------------------------------------------------------------
--------------------------------------------------------------------------------
--------------------------------------------------------------------------------
--------------------------------------------------------------------------------
--------------------------------------------------------------------------------
--------------------------------------------------------------------------------
--------------------------------------------------------------------------------
--------------------------------------------------------------------------------
--------------------------------------------------------------------------------
--------------------------------------------------------------------------------
--------------------------------------------------------------------------------
--------------------------------------------------------------------------------
--------------------------------------------------------------------------------
--------------------------------------------------------------------------------
--------------------------------------------------------------------------------
--------------------------------------------------------------------------------
--------------------------------------------------------------------------------
--------------------------------------------------------------------------------
--------------------------------------------------------------------------------
--------------------------------------------------------------------------------
--------------------------------------------------------------------------------
--------------------------------------------------------------------------------
--------------------------------------------------------------------------------
--------------------------------------------------------------------------------
----------------
>Porphyrellus_porphyrosporus_HKAS48585
GGGAAAAGCTCAAATTTTGAATCTGGCGGTCCTTGT---GGCCGTCCGAATTGTAATCTAGAGAAGTGTCGTCC-GCGCT
G-GC-CCGTGTACAAGTCTCCTGGAAGGGAGCGTCTTAGAGGGTGACAATCCCGTCTATGACAC-GGACTACCAGGGCTT
AT-GTGATGCGCTCTCAACGAGTCGAGTTGTTTGGGAATGCAGCTCAAATAGGGTGGTAAACTCCATCTAAAGCTAAATA
TTGGCGAGAGACCGATAGCGAACAAGTACCGTGAGGGAAAGACGAAAAGGACTCTGGAAAGAGAGTTAAACAGTACGTGA
AATTGTTGAAAGGGAAACGTTTGATGTCCAGTCGCGTCGGCC-GGGGATCACCCTTG-CTTC-ACTGCG-GGGCGTACTT
TTCGGTC-GTCGGGTCAGCACCAGTTTCATTACCCATCGTACAAGGGCGAGAGTGAATGTACCACCC---TCT----TGG
GTGCG-TTATAGCCTCTCG-TCGCATG-CGGT-GGT-CGGGACTGAGGA-AC-TCAGCA--C-G--GCTTCA-------T
CGTCGTTGCAT-GGGATGCTGGCATAATGGCATTCAACGACCCGTCTTGAAACACGGACCAAGGAGTCTAACATGCTTGC
GAGTGTTCGGGTGCC--AAGACCCGGTCCGCGTAACGAAAGTGTCCAGTC-GAGACCTCCAT-CCA-GGAGCGCACCGAC
GCCCAGATAGC------CGTCCT-CGGA-CGCGAATTTCTGCGGTAGAGCATGTATGTTGGGACCCGAAAGATGGTGAAC
TATGCCTGAATAGGGTGAAGCCAGAGGAAACTCTGGTGGAGGCTCGTAGCGATTCTGACGTGCAAATCGATCGTCGAATT
TGGGTATAGGGGCGAAAGACTA----------------------------------------------------------
--------------------------------------------------------------------------------
------------------------------------AAGATGGACACTACCAAGGTTTGTGATGCATCCTGCT-------
-GTGATGGATACGA-----CCTGATGTGTCATCGCCAATAGTGGAGCGAGGACCGCTTTAACGAAATTGTCAAGGAAACG
TCAACCTTCATTAAGAAGGTCGGCTACAACCCCAAGGCCGTTGCTTTCGTGCCTATCTCTGGCTGGCATGGTGACAACAT
GCTGGAGGAATCCCCCAAGTAAGTGTT-ATGTTATCAGATTGACCTCCA----TTCTCAATTGCTTCGCA-ATAGCATGC
CCTGGTTCAAGGGTTGGACTAGGGAGGTCAAGAGTGGTGCCGTCAAGGGAAAGACCCTCCTCGATGCCATTGATGCCATC
GAGCCTCCCGCTCGTCCCTCTGACAAACCCCTTCGGCTTCCTCTTCAAGATGTCTACAAGATTGGTGGT-----------
----------------------GGCGCTGAACGAGGGG-GCAAAGATGGAACGTTGACCATGATTGGTACGCTGACGGCG
TA-TTTGTGGTCCTGA----------------------------------------------------------------
---------------------------------TTTGTCCGATGCCTCGTTGTGATGC---------------------T
TTTTTTTTCGTAGTAGTGA--CTTTTTGCGCATGCCGCAC-CTTTTTCGCCTGGTAATGATCACTGACG-----------
T--CCCTG-----------TTTTCGTGTCGA--------CAAT---ATGAT-TGTGTTTATCAGTCCGACCCCAACTTCG
CCGACAAAATACGGCATGTCCGCGATCCCAAAGCACGGATGGCCATTGTCTGGTCCCACTGCAAGACGAAAATGGTATGC
GAAACTGACGAACCCAAGGAGGAGGGAATGGAAGGGGACGTCGACGAGCCTAAGAAAGGACATGGTGGTTGTGGTCACAT
CCAACCAGTTATCCGAAAGGAGGGTCTCAAGTTGTTCGTCCAGTATAAGCGACCCAAGGATGAAGACGAGGTTCGTGTCA
GCGATGCAACGCGCTGGGAACTTG-CTTGTTGAACGA-------TTTACGTATATAGGACGTCAAGTCACTGCAACCAGA
CAGAAGGTTGTTCACACCTTCCGAAGTATACACGACGTTCAAAAAGATGTCCGATTCGGATTTGCACTTGATTGGGCTCT
CGGACGAATATGCTCGG---------------------------------------------------------------
--------------------------------------------------------GTCTGGATGGGTGTGCATCGTGAC
CCCGCCAACCTGGTCAAAACGATCAAAAAGCTTCGCCGGAAAGATGACATTAGTCCCGAAGTTTCTGTGGTCCGTGACAT
TCGTGAGAGGGAGCTGCGTCTCTACACTGATGCAGGCCGAGTCTGTCGACCTCTGTTCATTGTCGAAAATCAACAGCTTG
CCTTGCAGAAGAAGCATATCAAATGGCTTAATCAGGGCTACCGCGATGACGATGGCGAAGAGTTTAAGTGGGAGCAGCTT
GTCAAAACAGGGATAATCGAATTACTGGATGCGGAGGAGGAGGAAACAGTGATGATTTCCATGACGCCGGAGGACTTGGA
GAATTCTAGATTACAATCTGCAGGTATCAACCCTCACGAAAATGATGGGGACTTTGACCCCGCGGCGCGCCTAAAGGCTG
GAATCAATGCGCACACATGGACTCATTGCGAGATTCATCCTAGTATGATTCTTGGTGTCTGTGCTAGTATTATTCCTTTT
CCCGATCACAACCAGGTGCGTACT--GTTTCGACGTGTACTGAAAATGG-CCTCACATCTCCGCAGTCGCCGCGTAATAC
TTACCAATCTGCTATG
>Porphyrellus_porphyrosporus_HKAS49182
GGGAAAAGCTCAAATTTTGAATCTGGCGGTCCTTGT---GGCCGTCCGAATTGTAATCTAGAGAAGTGTCGTCC-GCGCT
G-GC-CCGTGTACAAGTCTCCTGGAAGGGAGCGTCTTAGAGGGTGACAATCCCGTCTATGACAC-GGACTACCAGGGCTT
AT-GTGATGCGCTCTCAACGAGTCGAGTTGTTTGGGAATGCAGCTCAAATAGGGTGGTAAACTCCATCTAAAGCTAAATA
TTGGCGAGAGACCGATAGCGAACAAGTACCGTGAGGGAAAGACGAAAAGGACTCTGGAAAGAGAGTTAAACAGTACGTGA
AATTGTTGAAAGGGAAACGTTTGATGTCCAGTCGCGTCGGCC-GGGGATCAGCCTTG-CTTC-ACTGCG-GGGCGTACTT
TTCGGTC-GTCGGGTCAGCACCAGTTTCATTACCCATCGTACAAGGGCGAGAGCGAATGTACCACCC---TCT----TGG
GTGCG-TTATAGCCTCTCG-TCGCATG-CGGT-GGT-CGGGACTGAGGA-AC-TCAGCA--C-G--GCTTCA-------T
CGTCGTTGCAT-GGGATGCTGGCATAATGGCATTCAACGACCCGTCTTGAAACACGGACCAAGGAGTCTAACATGCTTGC
GAGTGTTCGGGTGCC--AAA--CCCGTCCGCGTAACGAAAGTGTTCAGTC-GAGACCTCCAT-CCA-GGAGCGCACCGAC
GCCCAGATAGC------CGTCCT-CGGA-CGCGAATTTCTGCGGTAGAGCATGTATGTTGGGACCCGAAAGATGGTGAAC
TATGCCTGAATAGGGTGAAGCCAGAGGAAACTCTGGTGGAGGCTCGTAGCGATTCTGACGTGCAAATCGATCGTCGAATT
TGGGTATAGGGGCGAAAGACTA----------------------------------------------------------
--------------------------------------------------------------------------------
------------------------------------AAGATGGACACTACCAAGGTTTGTGATGCATCCTGCT-------
-GTGATGGATACGA-----CCTGATGTGTCATCGCCAATAGTGGAGCGAGGACCGCTTTAACGAAATTGTCAAGGAAACG
TCAACCTTCATTAAGAAGGTCGGCTACAACCCCAAGGCCGTTGCTTTCGTGCCTATCTCTGGCTGGCATGGTGACAACAT
GCTGGAGGAATCCCCCAAGTAAGTGTT-ATGTTATCAGATTGACCTCCA----TTCTCAATTGCTTCGCA-ATAGCATGC
CCTGGTTCAAGGGTTGGACTAGGGAGGTCAAGAGTGGTGCCGTCAAGGGAAAGACCCTCCTCGATGCCATTGATGCCATC
GAGCCTCCCGCTCGTCCCTCTGACAAACCCCTTCGGCTTCCTCTTCAAGATGTCTATAAG--------------------
----------------------GGCGCTGAACGAGGGG-GCAAAGATGGAACGTTGACCATGATTGGTACGCTGACGGCG
TA-TTTGTGGTCCTGA----------------------------------------------------------------
---------------------------------TTTGTCCGATGCCTCGTTGTGATGC---------------------T
TTTTTTTTCGTAGTAGTGA--CTTTTTGCGCATGCCGCAC-CTTTTTCGCCTGGTAATGATCACTGACG-----------
T--CCCTG-----------TTTTCGTGTCGA--------CAAT---ATGAT-TGTGTTTATCAGTCCGACCCCAACTTCG
CCGACAAAATACGGCATGTCCGCGATCCCAAAGCACGGATGGCCATTGTCTGGTCCCACTGCAAGACGAAAATGGTATGC
GAAACTGACGAACCCAAGGAGGAGGGAATGGAAGGGGACGTCGACGAGCCTAAGAAAGGACATGGTGGTTGTGGTCACAT
CCAACCAGTTATCCGAAAGGAGGGTCTCAAGTTGTTCGTCCAGTATAAGCGACCCAAGGATGAAGACGAGGTTCGTGTCA
GCGATGCAACGCGCTGGGAACTTG-CTTGTTGAACGA-------TTTACGTATATAGGACGTCAAGTCACTGCAACCAGA
CAGAAGGTTGTTCACACCTTCCGAAGTATACACGACGTTCAAAAAGATGTCCGATTCGGATTTGCACTTGATTGGGCTCT
CGGACGAATATGCTCGG---------------------------------------------------------------
--------------------------------------------------------GTCTGGATGGGTGTGCATCGTGAC
CCCGCCAACCTGGTCAAAACGATCAAAAAGCTTCGCCGGAAAGATGACATTAGTCCCGAAGTTTCTGTGGTCCGTGACAT
TCGTGAGAGGGAGCTGCGTCTCTACACTGATGCAGGCCGAGTCTGTCGACCTCTCTTCATTGTCGAAAATCAACAGCTTG
CCTTGCAGAAGAAGCATATCAAATGGCTTAATCAGGGCTACCGCGATGACGATGGCGAAGAGTTTAAGTGGGAGCAGCTT
GTCAAAACAGGGATAATCGAATTACTGGATGCGGAGGAGGAGGAAACAGTGATGATTTCCATGACGCCGGAGGACTTGGA
GAATTCTAGATTACAATCTGCAGGTATCAACCCTCACGAAAATGATGGGGACTTTGACCCCGCGGCGCGCCTAAAGGCTG
GAATCAATGCGCACACATGGACTCATTGCGAGATTCATCCTAGTATGATTCTTGGTGTCTGTGCTAGTATTATTCCTTTT
CCCGATCACAAC--------------------------------------------------------------------
----------------
>Tylopilus_felleus_HKAS54926
GGGAAAAGCTCAAATTTTGAATCTGGCGGTC-TCT----GGCCGTCCGAGTTGTAATCTAGAGAAGCGTTTTCCAGCGCT
G-GG-CCGTGTACAAGTCTCCTGGAAGGGAGCATCATAGAGGGTGAGAATCCCGTCTTTGACAC-GGAAA-CCAGTGC-A
CT-GTGATGCGCTCTCGACGAGTCGAGTTGTTTGGGAATGCAGCTCAAAACGGGTGGTAAATTCCATCTAAAGCTAAATA
TAGGCGAGAGACCGATAGCGAACAAGTACCGTGAGGGAAAGATGAAAAGAACTTTGGAAAGAGAGTTAAACAGTACGTGA
AATTGCTGAAAGGGAAACGCTTGATGT-CAGTCGCGTCGGCC-GGGGGTCAACCTTG-CTTTTTTCGCT-GGGTGTACTT
CCTGGTC-GACGGGTCAGCATCAGTTTC---GGTCGCCGTACAAGGGCG-GAGGGAACGTGGCACTC--TTC-----GGA
GTGTG-TTATAGCCTTTCG-TCGCATG-CGGT-GGCTCGGGACTGAGGA-AC-TCAGCA--C-G--GCTTCT--------
AGTTTGTGCTC-AGGATGCTGGCATAATGGCCTTAAGCGACCCGTCTTGAAACACGGACCAAGGAGTCTAACATGCCTGC
GAGTGTTCGGGTGGA--AAA--CTCGAGCGCGAAATGAAAGTG-AAAGTC-GAGACCTCTGT-CAT-GGAGGGCACCGAC
GCCCGGACCGG------AGTCTT-TGAC-GATGGA--TCTGCGGTAGAGCATGCATGTTGGGACCCGAAAGATGGTGAAC
TATGCCTGAATAGGGTGAAGCCAGAGGAAACTCTGGTGGAGGCTCGTAGCGATTCTGACGTGCAAATCGATCGTCGAATT
TGGGTATAGGGGCGAAAG--------------------------------------------------------------
--------------------------------------------------------------------------------
------------------------------------------------------------------TTCTCTC-------
-TTGACGAGTGTGG-----TTTGACGTGT-AT---CAACAGTGGAGCGAGGACCGCTTTAACGAAATCGTGAAGGAAACC
TCAACCTTCATTAAGAAGGTGGGCTACAACCCCAAGGCTGTCGCTTTCGTCCCTATCTCTGGCTGGCATGGTGACAACAT
GTTGGAGGAATCCATCAAGTAAGTATT-GC--CGTTAGATATTCCTGTT-ACATTCTCAA-AGCATCGCA-ATAGCATGC
CTTGGTACAAGGGCTGGACCAAGGAGGTCAAGAGCGGTACTGTCAAGGGCAAGACCCTCCTCGATGCCATTGATGCCATT
GAGCCTCCTGCCCGTCCCTCCGATAAGCCCCTTCGCCTCCCACTCCAGGATGTCTACAAGATCGGTGGT-----------
-----------------------------------GAGTGCGAAAATGAAATGGTGACCACTATTGGTGCGCTGACGGCG
CACTTTGTGGTCCCGACTCCCATGCCGCTCTCTTTCCTGTGACGCAGGT-GGGAGACGTCGCATCCTGTGG-CT------
----AGCATATACATTATCATTATAATGATGTGCTTGTCCGTTGCCTCCTTGTGACGC----------------------
TTTTTTGTCGTAGTAGTAA-CCTTTTCGCGCACGTCGCAT-CTTT-CCTC-CGAACATCGTTACTGACG-----TTTTCA
T--CCTTGCATCCTTGCAATTTTCGTTTCGATATTCCTCCAAT---GTGAT-TGCGTTTGTCAGTCGGACCCTCTTTTTG
CCGACAAAATACGCCATGTTCGCAATCCCAAAGCACGAATGGCCGTTGTTTGGGCTCATTGCAAGACGAAAATGGTCTGC
GAAACAGACGAACCCAAAGAGGAGGGAGCCGAAGGGGATGTCGATGAACCTAAGAAAGGGCATGGAGGTTGTGGTCACGT
CCAACCGCTTATCCGAAAGGAAGGTCTCAAGTTGTTCGTCCAGTATAAACGACCGAAGGACGAAGATGAGGTTCGTATCA
GCGACACAGCACATTGAGGATCCACCTTGTTGAACCCTTTACCTCTTACCCATGTAGGACGTCAAATCACTACAACCGGA
CAAAAGGCTGTTCACCCCATCCGAAGTGTACACGACGTTCAAAAAGATGTCCGATTCGGACCTGCACTTGATTGGGCTCT
CTGACGAATACGCGCGCCCTGAGTGGAT---------------CCCGTCATCGAATTCTTGGAGGAATGGGGTCTCGAAT
CGCTCGAAGAGAACGCACATTCGTCTACGCCGTGCACGAAGGTTTTCGTGAACGGTGTTTGGATGGGCGTGCATCGTGAT
CCCGCCAACCTTGTCAAGACGATCAAAAAACTTCGACGAAAGGATGACATCAGTCCCGAAGTCTCTGTAGTCCGAGACAT
CCGTGAGAGGGAGCTTCGTCTCTACACCGACGCAGGACGAGTCTGTCGACCTCTCTTCATTGTCGAGAATCAGCAGCTTG
CCCTGCAGAAGAAGCATATAAAATGGCTCAATCAGGGCTACCGCGATGATGACGGCGAAGAGTTCAAATGGGAGCACCTG
GTGAAGACAGGGATAATCGAGCTATTGGACGCCGAGGAGGAGGAGACAGTGATGATCTCTATGACGCCGGAGGACTTGGA
GAATTCCAGGTTACAATCTGCAGGCATCAACCCCCATGACAATGATGGAGACTTTGACCCCGCGGCACGACTAAAGGCTG
GAATTAATGCTCACACGTGGACTCACTGCGAGATTCATCCTAGCATGATTCTCGGTGTCTGCGCTAGTATCATTCCTTTC
CCCGATCACAATCAGGTGCGTACT--GCTTAGTCGTGGACTGACAATGG-CCTTACACCCTTGCAGTCGCCGCGTAATAC
CTACCAATCTGCCATG
>Tylopilus_jiangxiensis_HKAS105250
GGGAAAAGCTCAAATTTTGAATCTGGCGGTC-TTT----GGCCGTCCGAGTTGTAATCTAGAGAAGCGTTTTCCAGCGCT
G-GG-CCGTGTACAAGTCTCCTGGAAGGGAGCATCATAGAGGGTGAGAATCCCGTCTTTGACAC-GGACG-CCAGTGC-A
TC-GTGATGCGCTCTCGACGAGTCGAGTTGTTTGGGAATGCAGCTCAAAATGGGTGGTAAATTCCATCTAAAGCTAAATA
CAGGCGAGAGACCGATAGCGAACAAGTACCGTGAGGGAAAGATGAAAAGAACTTTGGAAAGAGAGTGAAACAGTACGTGA
AATTGCTGAAAGGGAAACGCTTGATGT-CAGTCGCGTCGGCCTGGGGATCAACCTTG-CTTC-TTCGCT-GGGCGTATTT
CCTGGTC-GACGGGTCAGCATCAGTTTC---GGTCGCCGTACAAGGGCG-GAGGGAACGTGGCACTCTTTTC-----GGA
GTGTG-TTATAGCCTTTCG-TCGCATG-CGGC-GCT-CGGGACTGAGGA-AC-TCAGCA--C-G--ACGGTTC------T
CGTCCGTGCTC-AGGATGCTGGCATAATGGCCTTAAGCGACCCGTCTTGAAACACGGACCAAGGAGTCTAACATGCCTGC
GAGTGTTCGGGCGGA--AAA--CCCGAGCGCGCAATGAAAGTG-AAAGTC-GAGACCTCTGT-CGT-GGAGGGCATCGAC
GCCCGGACCGG------AGTCTT-TGAC-GATGGA--TCCGCGGTAGAGCATGCATGTTGGGACCCGAAAGATGGTGAAC
TATGCCTGAATAGGGTGAAGCCAGAGGAAACTCTGGTGGAGGCTCGTAGCGATTCTGACGTGCAAATCGATCGTCGAATT
TGGGTATAGGGGCGAAAGACTA----------------------------------------------------------
--------------------------GAGGCTGGTATCTCCAAGGACGGTCAGACCCGCGAACATGCTCTCTTGGCGTTC
ACTCTCGGTGTGCGTCAGCTCATCGTCGCTGTAAACAAGATGGACACAACCAAGGTGCGTTGTACATTTTCCC-------
-TTGACAAGTATGA-----TCTGATGTATCGT---CAACAGTGGAGCGAGGACCGCTTTAACGAAATTGTCAAGGAAACC
TCAACCTTCATCAAGAAGGTCGGCTACAACCCCAAGGCTGTGGCTTTCGTCCCTATCTCTGGCTGGCATGGTGACAACAT
GTTGGAGGAATCCAGCAAGTGAGTATT-AG--CATCAGATTCTCCTGTC-ACATTCTCAA-AGCATCGCA-ATAGCATGC
CTTGGTACAAGGGCTGGACCAAGGAAGTCAAGAGCGGTGTCGTCAAAGGAAAGACCCTCCTCGATGCCATTGATGCCATT
GAGCCTCCTGTCCGTCCCTCCGACAAGGCCCTTCGCCTCCCACTCCAGGATGTCTACAAGATCGGTGGT-----------
--------------------------------------------------------------------------------
-----------CCCGACTCCCATGCCACTCTCTTACCTGTGACGCAAGT-GGGAGATACCGCA-CTTGTGG-CC------
----AGCATATACATTATCATTATAATGATGTGCTTGTCCGTTGCCTCCTTGTGACGC----------------------
TTTTCTGTCGTAGTAGTAA-CCTTTTTGCGCACGTCGCAT------CATC-TGAACATCGTTACTGACG-----TTTTCA
T--CCTTGCACCCTTGCAATTTTCGTTTCGGTATTCCTCCAAT---GTGAT-TGCGTTTGTCAGTCGGACCCTCTTTTTG
CCGACAAAATACGCCATGTTCGCAATCCCAAAGCACGAATGGCTGTTGTTTGGGCTCATTGCAAGACGAAAATGGCCTGC
GAAACAGACGAACCTAAAGAGGAAGGAGCCGAAGGGGATGTCGATGAACCTAAGAAAGGGCATGGAGGTTGTGGTCACAT
CCAACCGCTTATCCGAAAGGAAGGTCTCAAGCTGTTTGTCCAGTATAAACGACCGAAGGACGAAGATGAGGTTCGTATCA
GCGACACAACACATTGAGGACCCACCTTATTAAACCATTTACCTCTCACCCATGTAGGACGTCAAGTCACTACAACCGGA
CAAAAGGCTGTTCACGCCATCCGAAGTGTACACGACGTTCAAAAAGATGTCTGATTCGGACCTGCACTTGATTGGGCTCT
CTGACGAATACGCGCGCCCTGAATGGA-GGCTCGTATTCTGCTCCCGTCATCGAATTCTTGGAGGAATGGGGTCTCGAAT
CGCTTGAAGAGAACGCACATTCGTCTACGCCGTGCACGAAGGTTTTTGTAAATGGTGTTTGGATGGGCGTGCATCGTGAT
CCGGCTAACCTTGTCAAGACGATCAAAAAACTACGACGAAAGGATGACATCAGTCCCGAAGTCTCTGTAGTCCGAGACAT
CCGTGAGAGGGAGCTTCGTCTCTACACTGATGCAGGACGAGTCTGTCGCCCTCTCTTCATTGTCGAGAATCAGCAGCTTG
CCCTGCAGAAGAAGCATATCAAATGGCTCAATCAGGGCTACCGCGATGACGACGGCGAAGAGTTCAAATGGGAGCACCTG
GTGAAGACAGGGATAATCGAGCTATTGGACGCCGAGGAGGAGGAAACAGTGATGATATCTATGACACCGGAGGACTTGGA
AAATTCCAGGTTACAATCTGCAGGCATCAACCCCCATGAGAATGACGGAGACTTTGACCCCGCGGCACGACTTAAGGCTG
GAATTAATGCTCATACGTGGACTCATTGCGAGATTCATCCTAGCATGATTCTTGGCGTCTGCGCTAGTATCATTCCTTTC
CCCGATCATAACCAGGTGCGCACT--GCTTAGTCGTGGACTGACGATGA-CCTTACATCTTTGCAGTCGCCGCGTAATAC
CTACCAATCTGCCATG
>Tylopilus_jiangxiensis_HKAS107152
GGGAAAAGCTCAAATTTTGAATCTGGCAGTC-TTT----GGCCGTCCGAGTTGTAATCTAGAGAAGCGTTTTCCAGCGCT
G-GG-CCGTGTACAAGTCTCCTGGAAGGGAGCATCATAGAGGGTGAGAATCCCGTCTTTGACAC-GGACG-CCAGTGC-A
TC-GTGATGCGCTCTCGACGAGTCGAGTTGTTTGGGAATGCAGCTCAAAATGGGTGGTAAATTCCATCTAAAGCTAAATA
CAGGCGAGAGACCGATAGCGAACAAGTACCGTGAGGGAAAGATGAAAAGAACTTTGGAAAGAGAGTGAAACAGTACGTGA
AATTGCTGAAAGGGAAACGCTTGATGT-CAGTCGCGTCGGCCTGGGGATCAACCTTG-CTTC-TTCGCT-GGGCGTATTT
CCTGGTC-GACGGGTCAGCATCAGTTTC---GGTCGCCGTACAAGGGCG-GAGGGAACGTGGCACTCTTTTC-----GGA
GTGTG-TTATAGCCTTTCG-TCGCATG-CGGC-GCT-CGGGACTGAGGA-AC-TCAGCA--C-G--ACGGTTC------T
CGTCCGTGCTC-AGGATGCTGGCATAATGGCCTTAAGCGACCCGTCTTGAAACACGGACCAAGGAGTCTAACATGCCTGC
GAGTGTTCGGGCGGA--AAA--CCCGAGCGCGCAATGAAAGTG-AAAGTC-GAGACCTCTGT-CGT-GGAGGGCATCGAC
GCCCGGACCGG------AGTCTT-TGAC-GATGGA--TCCGCGGTAGAGCATGCATGTTGGGACCCGAAAGATGGTGAAC
TATGCCTGAATAGGGTGAAGCCAGAGGAAACTCTGGTGGAGGCTCGTAGCGATTCTGACGTGCAAATCGATCGTCGAATT
TGGGTATAGGGGCGAAAGACTA----------------------------------------------------------
--------------------------------------------------------------------------------
--------------------------------------------------------------------------------
--------------------------------------------------------------------------------
--------------------------------------------------------------------------------
--------------------------------------------------------------------------------
--------------------------------------------------------------------------------
--------------------------------------------------------------------------------
--------------------------------------------------------------------------------
--------------------------------------------------------------------------------
--------------------------------------------------------------------------------
--------------------------------------------------------------------------------
--------------------------------------------------------------------------------
--------------------------------------------------------------------------------
--------------------------------------------------------------------------------
--------------------------------------------------------------------------------
--------------------------------------------------------------------------------
--------------------------------------------------------------------------------
--------------------------------------------------------------------------------
--------------------------------------------------------------------------------
--------------------------------------------------------------------------------
--------------------------------------------------------------------------------
--------------------------------------------------------------------------------
--------------------------------------------------------------------------------
--------------------------------------------------------------------------------
--------------------------------------------------------------------------------
--------------------------------------------------------------------------------
----------------
>Tylopilus_himalayanus_HKAS91278
GGGAAGAGCTCAAATTTTGAATCTGGCGGTCCTTCG---GGTCGTCCGAGTTGTAATCTAGAGAAGCGTTTTCCAGCGCT
GCGG-CCGTGTACAAGTCTCCTGGAAGGGAGCATCATAGAGGGTGAGAATCCCGTCTTTGACAC-GGAAGCGCAGTGC-T
TC-GTGATGCGCTCTCGACGAGTCGAGTTGTTTGGGAATGCAGCTCAAAACGGGTGGTAAACTCCATCTAAAGCTAAATA
CAGGCGAGAGACCGATAGCGAACAAGTACCGTGAGGGAAAGACGAAAAGAACTTTGGAAAGAGAGTTAAACAGTACGTGA
AATTGCTGAAAGGGAAACGCTTGACGT-CAGTCGCGTCGGCC-TGGGGTCAACCCTG-CTTC-ATCGCT-GGGCGTAATT
CCTGGTC-GACGGGTCAGCGTCAGTTTC---GATCGCCGTACAAAGGCCCGAGTGAATGTGCCACGC--CTC-----GGC
GTGCG-TTATAGCCTCTCG-TCTTATG-CCGC-GGT-CGGGACTGAGGA-AC-TCAGCA--C-GC-GATCCTC------G
TGTCCGTGCTT-AGGATGCTGGCATAATGGCCTTAAGCGACCCGTCTTGAAACACGGACCAAGGAGTCCAACATGCCTGC
GAGTGTTCGGGTGCA--AAA--CCCGTGCGCGAAATGAAAGTG-AAAGTC-GAGACCTTCGT-CGT-GGAGGGCATCGAC
GCCCGGACCGG------AGTCTTCTGAC-GATGGA--TCTGCGGTAGAGCATGCATGTTGGGACCCGAAAGATGGTGAAC
TATGCCTGAATAGGGTGAAGCCAGAGGAAACTCTGGTGGAAGCTCGTAGCGATTCTGACGTGCAAATCGATCGTCGAATT
TGGGTATA--------------------------------------------------------GATTGTGCCATCCTCA
TCATCGCCGGTGGTACCGGCGAGTTCGAGGCTGGTATCTCCAAGGATGGTCAGACCCGTGAGCACGCTCTCCTGGCGTTC
ACCCTCGGTGTGCGTCAGCTCATCGTCGCTGTAAACAAGATGGACACGACCAAGGTGCGTTGTCTACTATCCC-------
-TTGATGAATGTCG-----TCTGACGTGT-ATTTTCAACAGTGGAGCGAGGACCGCTTTAACGAAATCGTCAAGGAAACC
TCAACCTTCATCAAGAAGGTCGGCTACAACCCCAAGGCTGTCGCTTTCGTGCCCATCTCTGGCTGGCATGGTGACAACAT
GTTGGAGGAGTCCAGCAAGTAAGTGTT-AT--CATTAGATTGGCTTCGC-GCATACTTAG-AGCATTGAA-ATAGCATGC
CCTGGTACAAAGGCTGGACCAAGGAGGTGAAGGGCGGTGCCGTCAAGGGCAAGACGCTCCTTGATGCCATTGATGCCATY
GAGCCTCCTGTTCGTCCCTCCGACAAGCCCCTTCGTCTTCCACTCCAGGATGTCTACAAGATCGGT--------------
----------------------GGCGCTGAACGAGGAGTGCGAAAATGGGGCGGTGGCCATTATTGGTGCGCTGACGGCG
TGCATTGTGGTCCTGACTCCCGTGCCACTCTCTTACCTGTGACGCAGGT-GGGAGATGTCGCGTCT--------------
-----------------------------TGTGCTTGTCCGCTGCCTCCTTGTGACGC----------------------
-TTTTCGTCATCGTAGTAG-TCTCTTTGCGCACGTCACAT-CTTC-CTCC-CGAATATGGTTACTGACG-----TTTTTA
C--CCCTGCATCTTTGCAC-TTTTTTGTCGGTTTTCCTCCAAT---GTGAT-TACGTTTATCAGTCGGACCCTAATTTTG
CCGACAAAATCCGGCACGTTCGCAATCCCAAAGCACGGATGGCCGTTGTATGGGCACATTGCAAGACGAAAATGGGCTGC
GAAGCAGACGAACCTAAAGAGGAGGGAGCTGAGGGGGACATTGACGAACCTAAGAAAGGACATGGTGGCTGTGGCCACGC
CCAACCCCTTATTCGAAAGGAGGGTCTCAAGCTGTTCGTACAATATAAGCGCCCAAAGGACGAGGACGAGGTTCGTATCA
CTGACAGAA-ATGCAGAAGACGTACCCTGTTAAACG-------TTCCACCCATGTAGGACGTGAAGTCACTGCAACCGGA
CAAAAGGCTGTTTACGCCGTCCGAAGTGTACACGACGTTCAAAAAGATGTCAGACTC-----------------------
----------------------------GGCTCGTATTCTGCTCCCGTCATCGAGTTCTTGGAGGAATGGGGTCTCGAAT
CACTGGAAGAGAATGCACATTCGTCGACCCCGTGCACGAAAGTATTCGTGAACGGTGTCTGGATGGGCGTGCACCGCGAT
CCTGCCAACCTTGTCAAGACGATCAAAAAACTACGCCGAAAGGATGATATCAGTCCCGAAGTTTCCGTAGTCCGTGACAT
CCGTGAGAGGGAGCTTCGTCTCTACACCGATGCAGGACGAGTTTGTCGACCTCTCTTCATTGTCGAGAATCAGCAGCTTG
CCCTGCAGAAAAAGCATATCAAAGGGCTCAATCAGGGCTACCGCGACGACGATGGCGAAGAGTTCAAATGGGAGCATCTG
GTGAAGACGGGAATCATCGAGCTATTGGATGCTGAGGAGGAAGAAACAGTGATGATTTGTATGACACCGGAAGACTTAGA
GAATTCTCGGCTGCAATCCGCGGGTATCAACCCCCACGAGAACGATGGCGACTTTGACCCCGCCGCTCGACTCAAGGCTG
GAATTAATGCGCATACATGGACTCACTGCGAAATCCATCCTAGTATGATTCTTGGTGTCTGCGCTAGTATCATTCCTTTC
CCCGATCACAATCAGGTGCGTAGT--GCTCAACCGTGGATTGAT-CTCG-CCTTACACCTCCACAGTCGCCTCGTAATAC
CTATCAATCTGCTATG
>Tylopilus_himalayanus_DC_17_25
GGGAAGAGCTCAAATTTTGAATCTGGCGGTCCTTCG---GGTCGTCCGAGTTGTAATCTAGAGAAGCGTTTTCCAGCGCT
GCGG-CCGTGTACAAGTCTCCTGGAAGGGAGCATCATAGAGGGTGAGAATCCCGTCTTTGACAC-GGAAGCGCAGTGC-T
TC-GTGATGCGCTCTCGACGAGTCGAGTTGTTTGGGAATGCAGCTCAAAACGGGTGGTAAACTCCATCTAAAGCTAAATA
CAGGCGAGAGACCGATAGCGAACAAGTACCGTGAGGGAAAGACGAAAAGAACTTTGGAAAGAGAGTTAAACAGTACGTGA
AATTGCTGAAAGGGAAACGCTTGACGT-CAGTCGCGTCGGCC-TGGGGTCAACCCTG-CTTC-ATCGCT-GGGCGTAATT
CCTGGTC-GACGGGTCAGCGTCAGTTTC---GATCGCCGTACAAAGGCCCGAGTGAATGTGCCACGC--CTC-----GGC
GTGCG-TTATAGCCTCTCG-TCTTATG-CCGC-GGT-CGGGACTGAGGA-AC-TCAGCA--C-G--GATC-TC------G
TGTCCGTGCTT-AGGATGCTGGCATAATGGCCTTAAGCGACCCGTCTTGAAACACGGACCAAGGAGTCCAACATGCCTGC
GAGTGTTCGGGTGCA--AAA--CCCGTGCGCGAAATGAAAGTG-AAAGTC-GAGACCTTCGT-CGT-GGAGGGCATCGAC
GCCCGGACCGG------AGTCTTCTGAC-GATGGA--TCTGCGGTAGAGCATGCATGTTGGGACCCGAAAGATGGTGAAC
TATGCCTGAATAGGGTGAAGCCAGAGGAAACTCTGGTGGAAGCTCGTAGCGATTCTGACGTGCAAATCGATCGTCGAATT
TGGGTATAGGGGCGAAAGACTA----------------------------------------------------------
--------------------------------------------------------------------------------
--------------------------------------------------------------------------------
--------------------------------------------------------------------------------
--------------------------------------------------------------------------------
--------------------------------------------------------------------------------
--------------------------------------------------------------------------------
--------------------------------------------------------------------------------
--------------------------------------------------------------------------------
--------------------------------------------------------------------------------
--------------------------------------------------------------------------------
--------------------------------------------------------------------------------
--------------------------------------------------------------------------------
--------------------------------------------------------------------------------
--------------------------------------------------------------------------------
--------------------------------------------------------------------------------
--------------------------------------------------------------------------------
--------------------------------------------------------------------------------
--------------------------------------------------------------------------------
--------------------------------------------------------------------------------
--------------------------------------------------------------------------------
--------------------------------------------------------------------------------
--------------------------------------------------------------------------------
--------------------------------------------------------------------------------
--------------------------------------------------------------------------------
--------------------------------------------------------------------------------
--------------------------------------------------------------------------------
----------------
>Tylopilus_alboater_HKAS19069_Tennessee
GGGAAGAGCTCAAATTTTGAATCTGGCGGTCCTTCG---GGTCGTCCGAGTTGTAATCTAGAGAAGCGTTTTCCAGCGCT
GCGG-CCGTGTACAAGTCTCCTGGAAGGGAGCATCATAGAGGGTGAGAATCCCGTCTTTGACAT-GGAAGCGCAGTGC-T
TC-GTGATGCGCTCTCGACGAGTCGAGTTGTTTGGGAATGCAGCTCAAAACGGGTGGTAAACTCCATCTAAAGCTAAATA
CAGGCGAGAGACCGATAGCGAACAAGTACCGTGAGGGAAAGACGAAAAGAACTTTGGAAAGAGAGTTAAACAGTACGTGA
AATTGCTGAAAGGGAAACGCTTGATGT-CAGTCGCGTCGGCC-TGGAATCAACCCTG-CTTC-ATCGCT-GGGCGTACTT
CCCGGTC-GACGGGTCAGCGTCAGTTTC---GATCGCCGTACAAAGGCGCGAGTGAATGTGCCACGC--TTC-----GGC
GTGCG-TTATAGCCTCTCG-TCTTATG-CGAC-GGT-CGGGACTGAGGA-AC-TCAGCA--C-G--GATC-TC------G
TGTCTGTGCTT-AGGATGCTGGCATAATGGCCTTAAGCGACCCGTCTTGAAACACGGACCAAGGAGTCCAACATGCCTGC
GAGTGTTCGGGTGGA--AAA--CTCGTGCGCGAAATGAAAGTG-AAAGTC-GAGACCTTCGT-CGT-GGAGGGCATCGAC
GCCCGGACCGG------AGTCTTCTGAC-GATGGA--TCTGCGGTAGAGCATGCATGTTGGGACCCGAAAGATGGTGAAC
TATGCCTGAATAGGGTGAAGCCAGAGGAAACTCTGGTGGAAGCTCGTAGCGATTCTGACGTGCAAATCGATCGTCGAATT
TGGGTATAGGGGCGAAAGACTA----------------------------------------------------------
-----------------------------------------AAGGATGGTCAGACCCGTGAGCACGCTCTCCTGGCGTTC
ACCCTCGGTGTGCGTCAGCTCATCGTCGCTGTAAACAAGATGGACACGACCAAGGTGCGTTGTCTATTATCCC-------
-TTGATGAATGTCG-----TCTGACGTGT-ATTTTCAACAGTGGAGCGAGGACCGCTTTAACGAAATCGTCAAGGAAACC
TCAACCTTCATCAAGAAGGTCGGCTACAACCCCAAGGCTGTCGCTTTCGTGCCCATCTCTGGCTGGCATGGTGACAACAT
GTTGGAGGAGTCCAGCAAGTAAGTATT-AT--CATTAGATTGGCTTCGC-GCACACTTAG-AGCATTGAA-ATAGCATGC
CCTGGTACAAAGGATGGACCAAGGAGGTGAAGGGCGGTGCCGTCAAGGGCAAGACGCTCCTTGATGCCATTGATGCCATT
GAGCCTCCTGTTCGTCCCTCCGACAAGCCCCTTCGTCTTCCACTCCAGGATGTCTACAAGATCGGTGGTATTGGAACTGT
GCCTGTCGGTCGTGTTGAAACT----------------------------------------------------------
--------------------------------------------------------------------------------
-----------------------------TGTGCTTGTCCGCTGCCTCCTTGTGACGC----------------------
-TTTTCGTCATCGTAGTAG-TCTCTTTGCGCACGTCACAT-CTTC-CTCC-CGAATATGGTTACTGACG-----TTTTTA
C--CCCTGCATCTTTGCAC-TTTTTTGTCGGTTTTCCTCCAAT---GTGAT-TACGTTTATCAGTCGGACCCTAATTTTG
CCGACAAAATCCGGCACGTTCGCAATCCCAAAGCGCGGATGGCCGTTGTATGGGCACATTGCAAGACGAAAATGGGCTGC
GAAGCAGACGAACCTAAAGAGGAGGGAGCTGAGGGGGACATTGACGAACCTAAGAAAGGACATGGTGGCTGTGGCCACGC
CCAACCCCTTATTCGAAAGGAGGGTCTCAAGCTGTTCGTACAATATAAGCGCCCAAAGGACGAAGACGAGGTTCGTATTA
CTGACAGAA-ATGCAGAAGACGTACCCTGTTAAACG-------CTCCACCCATGTAGGACGTGAAGTCACTGCAACCGGA
CAAAAGGCTGTTTACGCCGTCCGAAGTGTACACGACGTTCAAAAAGATGTCAGACTCGGACCTGCATCTGAT--------
----------------------------GGCTCGTATTCTGCTCCCGTCATCGAGTTCTTGGAGGAATGGGGTCTCGAAT
CACTGGAAGAGAATGCACATTCGTCGACACCGTGCACAAAAGTATTCGTGAACGGTGTCTGGATGGGCGTGCACCGCGAT
CCTGCCAACCTTGTCAAGACGATCAAAAAACTACGTAGAAAGGATGATATCAGTCCCGAAGTTTCCGTAGTCCGTGACAT
CCGCGAGAGGGAGCTTCGTCTCTACACCGATGCAGGACGAGTTTGTCGACCTCTCTTCATTGTCGAGAATCAGCAGCTTG
CCCTGCAGAAAAAGCATATCAAATGGCTCAATCAGGGCTACCGCGACGACGATGGCGAAGAGTTCAAATGGGAGCATCTG
GTGAAGACGGGAATTATCGAGCTATTGGATGCTGAGGAGGAAGAAACAGTCATGATTTGTATGACGCCGGAAGACTTAGA
GAACTCTCGGTTACAATCCGCGGGTATCAACCCCCATGAGAACGATGGTGACTTTGACCCCGCTGCTCGACTCAAGGCTG
GAATTAACGCGCATACATGGACTCACTGCGAGATCCATCCTAGTATGATTCTTGGTGTCTGCGCTAGTATCATTCCTTTC
CCTGATCACAACCAGGTGCGTAGT--ACTCAACCGTGGATTGATGCTCG-TCTTACACCTCCACAGTCGCCTCGTAATAC
ATATCAATCTGCTATG
>Tylopilus_rubrobrunneus_BD329
------------AATTTTGAATCTGGCGGTCCTTCG---GGTCGTCCGAGTTGTAATCTAGAGAAGCGTTTTCCAGCGCT
GCGG-CCGTGTACAAGTCTCCTGGAAGGGAGCATCATAGAGGGTGAGAATCCCGTCTTTGACAC-GGAAGCGCAGTGC-T
TC-GTGATGCGCTCTCGACGAGTCGAGTTGTTTGGGAATGCAGCTCAAAACGGGTGGTAAACTCCATCTAAAGCTAAATA
CAGGCGAGAGACCGATAGCGAACAAGTACCGTGAGGGAAAGACGAAAAGAACTTTGGAAAGAGAGTTAAACAGTACGTGA
AATTGCTGAAAGGGAAACGCTTGATGT-CAGTCACGTCGGCC-TGGAATCAACCCTG-CTTC-ATCGCT-GGGCGTACTT
CCCGGTC-GACGGGTCAGCGTCAGTTTC---GATCGCCGTACAAAGGCGCGAGTGAATGTGCCACGC--TTC-----GGC
GTGCG-TTATAGCCTCTCG-TCTTATG-CGAC-GGT-CGGGACTGAGGA-AC-TCAGCA--C-G--GATC-TC------G
TGTCCGTGCTT-AGGATGCTGGCATAATGGCCTTAAGCGACCCGTCTTGAAACACGGACCAAGGAGTCCAACATGCCTGC
GAGTGTTCGGGTGGA--AAA--CTCGTGCGCGAAATGAAAGTG-AAAGTC-GAGACCTTCGT-CGT-GGAGGGCATCGAC
GCCCGGACCGG------AGTCTTCTGAC-GATGGA--TCTGCGGTAGAGCATGCATGTTGGGACCCGAAAGATGGTGAAC
TATGCCTGAATAGGGTGAAGCCAGAGGAAACTCTGGTGGAAGCTCGTAGCGATTCTGACGTGCAAATCGATCGTCGAATT
TGGGTATAGGGGCGAAAGACTA----------------------------------------------------------
--------------------------------------------------------------------------------
--------------------------------------------------------------------------------
--------------------------------------------------------------------------------
--------------------------------------------------------------------------------
--------------------------------------------------------------------------------
--------------------------------------------------------------------------------
--------------------------------------------------------------------------------
--------------------------------------------------------------------------------
--------------------------------------------------------------------------------
--------------------------------------------------------------------------------
--------------------------------------------------------------------------------
--------------------------------------------------------------------------------
--------------------------------------------------------------------------------
--------------------------------------------------------------------------------
--------------------------------------------------------------------------------
--------------------------------------------------------------------------------
--------------------------------------------------------------------------------
--------------------------------------------------------------------------------
--------------------------------------------------------------------------------
--------------------------------------------------------------------------------
--------------------------------------------------------------------------------
--------------------------------------------------------------------------------
--------------------------------------------------------------------------------
--------------------------------------------------------------------------------
--------------------------------------------------------------------------------
--------------------------------------------------------------------------------
----------------
>Abtylopilus_alborubellus_HKAS99704
GGGAAAAGCTCAAATTTTGAATCTGGCGGTCATGTG---GGCCGTTCGAGTTGTAATCTAGAGAAGCGTCTTCC-GCGCT
G-GC-CCGTGTACAAGTCTCCTGGAAGGGAGCGTCATAGAGGGTGAGAATCCCGTCTCTGACAC-GGACCACCAGGGC-T
AT-GTGATGCGCTCTCGACGAGTCGAGTTGTTTGGGAATGCAGCTCAAAACGGGTGGTAAATTCCATCTAAAGCTAAATA
CGGGCGAGAGACCGATAGCGAACAAGTACCGTGAGGGAAAGATGAAAAGGACTTTGGAAAGAGAGTTAAAGAGTACGTGA
AATTGCTGAAAGGGAAACGCTTGATGT-CAGTCGCGTCGGCC-AGGGATCAACCTTG-CTCC--TCGCT-GGGTGCACTT
CCTGGCG-GACGGGTCAGCATCAGTTTC---GGTCGGCATACAAGGGCG-AAGGGAACGTGGCACTC--CTT-----GGA
GTGTG-TTATAGCCTTTCG-TCGGATG-CGTC-GGT-GGGGACTGAGGA-AC-TCGGCA--C-G--GCCGTTC-----AC
GGCTTGTGTCT-AGGATGCTGGCATAATGGCCTTAAGCGACCCGTCTTGAAACACGGACCAAGGAGTCTAACATGCTTGC
GAGTGTTTGAGTGGA--AAA--CCCAGGCGCGAAATGAAAGTG-AAAGTC-GAGACCTCTGT-CAT-GGAGGGCAGCGAC
GCCCGGACCCG------AGTCTT-TGAC-GAGGGA--TCTGCGGTAGAGCATGCATGTTGGGACCCGAAAGATGGTGAAC
TATGCCTG-ATAGGGTGAAGCCAGAGGAAACTCTGGTGGAGGCTCGTAGCGATTCTGACGTGCAAATCGATCGTCGAATT
TGGGTATA-GGGCGAAAGACTA----------------------------------------------------------
--------------------------------------------------------------------------------
--------------------------------------------------------------------------------
--------------------------------------------------------------------------------
--------------------------------------------------------------------------------
--------------------------------------------------------------------------------
--------------------------------------------------------------------------------
--------------------------------------------------------------------------------
--------------------------------------------------------------------------------
--------------------------------------------------------------------------------
--------------------------------------------------------------------------------
--------------------------------------------------------------------------------
--------------------------------------------------------------------------------
--------------------------------------------------------------------------------
--------------------------------------------------------------------------------
--------------------------------------------------------------------------------
--------------------------------------------------------------------------------
--------------------------------------------------------------------------------
----------------------------GGTTCGTACTCCGCTCCCGTCATTGAATTCTTGGAGGAATGGGGTTTGGAAT
CACTGGAAGAAAATGCACATTCGTCGACACCTTGTACGAAGGTCTTCGTGAATGGTGTCTGGATGGGCGTGCACCGAGAT
CCTGCCAATCTCGTCAAGACTATCAAAAAGCTTCGCCGCAAAGACGACATCAGTCCTGAAGTCTCTGTAGTCCGCGATAT
TCGTGAGAGGGAGCTTCGTCTCTACACCGATGCTGGCCGAGTTTGTCGACCTCTGTTCATTGTCGAAAATCAGCAGCTTG
CCCTGCAGAAGAAACATATCAAATGGCTTAACCAGGGGTACCGTGATGACGATGGGGAAGAGTTCAAGTGGGAGCAGCTG
GTGAAGACAGGTATTATTGAGCTGTTGGACGCCGAGGAGGAAGAAACAGTAATGATCTCCATGACGCCTGAGGATTTGGA
GAATTCCAGGTTACAATCAGCCGGTATCAACCCCCACGAGAATGATGGAGACTTCGATCCGGCGGCACGATTGAAGGCTG
GAATCAATGCGCACACATGGACTCACTGCGAGATTCATCCTAGTATGATTCTCGGTGTCTGTGCTAGTATAATTCCTT--
--------------------------------------------------------------------------------
----------------
>Tylopilus_alboater_740_Indonisia
GGGAAAAGCTCAAATTTGGAATCTGGCGGTGTCATG---GGCCGTCCGAGTTGTAATCTAGAGAAGCGTGTTCG-GCGCT
G-GC-CCGTGTACAAGTCTCCTGGAAGGGAGCGTCATAGAGGGTGAGAATCCCGTCTTTGACAC-GGACTACCAGGGC-T
AT-GTGAGGCGCTCTCGACGAGTCGAGTTGTTTGGGAATGCAGCTCCAAATGGGTGGTAAATTCCATCTAAAGCTAAATA
CAGGCGAGAGACCGATAGCGAACAAGTACCGTGAGGGAAAGATGAAAAGAACTTTGGAAAGAGAGTTAAACAGTACGTGA
AATTGCTGAAAGGGAAACGCTTGACGT-CAGTCGCGTCGGCC-GGGGATCAACCTTG-CTTG--TCGCT-GGGTGCACTT
CCCGGAG-GACGGGTCAGCATCGGTTTC---GGTCGGCGTACAAGGGCG-AAGGGAACGTGGCACTC--CTA-----GGA
GTGTG-TTATAGCCTTTCG-TCGGATG-CGGC-GGT-CGGGACTGAGGA-AC-TCGGCA--C-G--GCTCATC-----AG
AGCTTGTGTCT-AGGATGCTGGCATAATGGCGTTAAGCGA----------------------------------------
--------------------------------------------------------------------------------
--------------------------------------------------------------------------------
--------------------------------------------------------------------------------
--------------------------------------------------------------------------------
--------------------------------------------------------------------------------
--------------------------------------------------------------------------------
--------------------------------------------------------------------------------
--------------------------------------------------------------------------------
--------------------------------------------------------------------------------
--------------------------------------------------------------------------------
--------------------------------------------------------------------------------
--------------------------------------------------------------------------------
--------------------------------------------------------------------------------
--------------------------------------------------------------------------------
--------------------------------------------------------------------------------
--------------------------------------------------------------------------------
--------------------------------------------------------------------------------
--------------------------------------------------------------------------------
--------------------------------------------------------------------------------
--------------------------------------------------------------------------------
--------------------------------------------------------------------------------
-----------------------------------------------TCATCGAATTCTTGGAGGAGTGGGGTCTCGAAT
CACTGGAAGAGAATGCACATTCGTCGACGCCCTGTACAAAGGTTTTCGTGAACGGTGTCTGGATGGGCGTACATCGTGAT
CCCGCCAACCTTGTCAAGACGATCAAAAAACTTCGCCGAAAAGATGACATTAGCCCCGAGGTTTCTGTAGTCCGCGACAT
TCGTGAGAGGGAGCTTCGTCTCTACACCGATGCAGGACGAGTTTGTCGACCTCTCTTCATTGTCGAAAACCAGCAGCTTT
CCTTGCAGAAGAAGCATATCAAATGGCTTAATCAGGGTTACCGCGACGATGATGGTGACGAGTTCAAGTGGGAGCAGCTG
GTGAAGACAGGGATAATCGAGTTACTAGATGCCGAGGAGGAAGAAACAGTAATGATCTCCATGACACCAGAGGACTTGGA
GAATTCCAGGTTACAATCTGCGGGTATTAACCCCCATGAGAACGACGGTGACTTTGACCCTGCAGCGCGCCTGAAGGCTG
GAATCAACACGCACACATGGACTCACTGCGAGATTCATCCCAGTATGATTCTCGGCGTCTGTGCTAGTATCATTCCTTTC
CCCGATCATAACCAGGTGCGTATC--GCTTCGACTTTGACTGATAACAG-CCTCACGCTTTTGCAGTCACCGCGTAACAC
TTACCAATCTGCTAT-
>Abtylopilus_scabrosus_HKAS50211
GGGAAAAGCTCAAATTTGGAATCTGGCGGTGTTATG---GGCCGTCCGAGTTGTAATCTAGAGAAGCGTGTTCG-GCGCT
G-GC-CCGTGTACAAGTCTCCTGGAAGGGAGCGTCATAGAGGGTGAGAATCCCGTCTTTGACAC-GGACTACCAGGGC-T
AT-GTGAGGCGCTCTCGACGAGTCGAGTTGTTTGGGAATGCAGCTCCAAATGGGTGGTAAATTCCATCTAAAGCTAAATA
CAGGCGAGAGACCGATAGCGAACAAGTACCGTGAGGGAAAGATGAAAAGAACTTTGGAAAGAGAGTTAAACAGTACGTGA
AATTGCTGAAAGGGAAACGCTTGACGT-CAGTCGCGTCGGCC-GGGGATCAACCTTG-CTTG--TCGCT-GGGTGCACTT
CCCGGGT-GACGGGTCAGCATCGGTTTC---GGTCGGCGTACAAGGGCA-AAGGGAACGTGGCACTC--CTA-----GGA
GTGTG-TTATAGCCTTTCG-TCAGATG-CGGC-GGT-CGGGACTGAGGA-AC-TCGGCA--C-G--GCTCGTC-----AG
AGCTTGTGTCC-AGGATGCTGGCATAATGGCGTCAAGCGACCCGTCTTGAAACACGGACCAAGGAGTCTAACATGCATGC
GAGTGTTTGGGTGGA--AAA--CCCAGGCGCGAAATGAAAGTG-AAGGTC-GAGACCCCTGT-CGT-GGGGGGCACCGAC
GCCCGGACTCG------AGTCGA-TGAC-GAGGGA--TCTGCGGTAGAGCATGCATGTTGGGACCCGAAAGATGGTGAAC
TATGCCTGAATAGGGTGAAGCCAGAGGAAACTCTGGTGGAGGCTCGTAGCGATTCTGACGTGCAAATCGATCGTCGAATT
TGGGTATAGGGGCGAAAGACTA----------------------------------------------------------
--------------------------------------------------------------------------------
------------------------------------AAGATGGACACTACTAAGGTGTGTTGTGCGTTTTCCT-------
-GTGATGAATGCGA------TTGATATGCGACTGCCAATAGTGGAGTGAGGACCGTTTCAACGAAATCGTTAAGGAAACC
TCGACCTTCATTAAGAAGGTCGGCTACAATCCCAAGGCTGTCGCTTTCGTACCTATTTCTGGCTGGCATGGTGACAACAT
GCTGGAGGAGTCCGCCAAGTGAGCTTT-GTGTTACCAGATTGGCCTCCA-GTGTTCTTAA-AGCGTCATA-TTAGCATGC
CCTGGTACAAGGGCTGGACCAAGGAGGTCAAGGGTGGTGCCGTCAAGGGCAAAACCCTCCTCGATGCCATTGATGCCATT
GAACCTCCTGTTCGTCCTTCCGACAAACCCCTTCGCCTTCCTCTCCAGGATGTCTACAAGATCGGTGGT-----------
--------------------------------------------------------------------------------
-------------------------------------------GCAGGT-AGGAAACGTTGCATCTTGTGGATT------
----AGCATATACAT--------CCATGTTGTGCTTGTCCACAGCCTCCTTGTGACGC----------------------
TTTTTTGTCGTAGTAGTGA-CCTTTTTGCGCACGTTGCGT-CTCT-TTTC-TGAACATCATTACTGACG----TTTTTTA
T--CCCTGCTTCCTTGAAAATTTCGTATCGATGTTCCTCCAAT---ATGATGTACGTTTATCAGTCCGACCCCAATTTTG
CCGACAAAATACGGCATGTCCGCGATCCCAAAACACGGATGGCTGTCGTCTGGTCGCACTGCAAAACGAAAATGGTTTGC
GAAACTGACGAGCCTAAAGAGGAGGGAATCGAGGGAGACATCGAGGAACCAAAGAAAGGGCATGGTGGTTGTGGACATAT
CCAACCGCTGATCCGTAAGGAGGGTCTCAAATTATTCGTTCAGTATAAGCGACCTAAGGACGAAGACGAGGTTCGTATCA
GCGACGCGATACATAGAAAGCTTG-----ATAAAT-TTTTACCTCTTACACATACAGGACGTCAAGTCACTCCAACCGGA
TAAAAGGCTGTTCACGCCCTCTGAAGTGTACACGACGTTCAAGAAGATGTCCGATTCAGATTTGCACTTGATAGGACTCT
CAGACGAATATGCGCGG---------------------------------------------------------------
--------------------------------------------------------GTCTGGATGGGTGTACATCGTGAT
CCCGCCAACCTTGTCAAGACGATCAAAAAACTTCGCCGAAAAGATGACATTAGCCCCGAGGTTTCTGTAGTCCGCGACAT
TCGTGAGAGGGAGCTTCGTCTATACACCGATGCAGGACGAGTTTGTCGACCTCTCTTCATCGTCGAAAACCAGCAGCTTT
CCTTGCAGAAGAAGCATATCAAATGGCTTAATCAGGGTTACCGCGATGATGACGGTGAAGAGTTCAGGTGGGAGCAACTG
GTGAAGACAGGAATAATCGAGTTACTAGATGCCGAGGAGGAGGAAACAGTGATGATATCCATGACACCAGAGGACTTGGA
GAATTCCAGGTTACAATCTGCGGGTATCAATCCTCATGAGAACGACGGTGACTTTGACCCTGCAGCGCGCCTGAAGGCTG
GAATCAACACGCACACATGGACTCACTGCGAGATTCATCCCAGTATGATTCTCGGTGTCTGTGCCAGCATCATTCCTTTC
CCCGATCATAACCAGGTGCGTATC--GCTTTGACTTCGACTGATAGCAG-CCTCACACTTTTGCAGTCACCGCGTAATAC
TTACCAATCTGCTATG
>Abtylopilus_scabrosus_HKAS59826
GGGAAAAGCTCAAATTTGGAATCTGGCGGTGTTATG---GGCCGTCCGAGTTGTAATCTAGAGAAGCGTGTTCG-GCGCT
G-GC-CCGTGTACAAGTCTCCTGGAAGGGAGCGTCATAGAGGGTGAGAATCCCGTCTTTGACAC-GGACTACCAGGGC-T
AT-GTGAGGCGCTCTCGACGAGTCGAGTTGTTTGGGAATGCAGCTCCAAATGGGTGGTAAATTCCATCTAAAGCTAAATA
CAGGCGAGAGACCGATAGCGAACAAGTACCGTGAGGGAAAGATGAAAAGAACTTTGGAAAGAGAGTTAAACAGTACGTGA
AATTGCTGAAAGGGAAACGCTTGACGT-CAGTCGCGTCGGCC-GGGGATCAACCTTG-CTTG--TCGCT-GGGTGCACTT
CCCGGGT-GACGGGTCAGCATCGGTTTC---GGTCGGCGTACAAGGGCA-AAGGGAACGTGGCACTC--CTA-----GGA
GTGTG-TTATAGCCTTTCG-TCAGATG-CGGC-GGT-CGGGACTGAGGA-AC-TCGGCA--C-G--GCTCGTC-----AG
AGCTTGTGTCC-AGGATGCTGGCATAATGGCGTCAAGCGACCCGTCTTGAAACACGGACCAAGGAGTCTAACATGCATGC
GAGTGTTTGGGTGGA--AAA--CCCAGGCGCGAAATGAAAGTG-AAGGTC-GAGACCCCTGT-CGT-GGGGGGCACCGAC
GCCCGGACTCG------AGTCCA-TGAC-GAGGGA--TCTGCGGTAGAGCATGCATGTTGGGACCCGAAAGATGGTGAAC
TATGCCTGAATAGGGTGAAGCCAGAGGAAACTCTGGTGGAGGCTCGTAGCGATTCTGACGTGCAAATCGATCGTCGAATT
TGGGTATAGGGGCGAAAGACTA----------------------------------------------------------
--------------------------------------------------------------------------------
-----------------------TGTTGCTGTCAACAAGATGGACACTACTAAGGTGTGTTATGCGTTTTCCT-------
-GTGATGAATGCGA------TTGATATGCGACTGCCAATAGTGGAGTGAGGACCGTTTCAACGAAATCGTTAAGGAAACC
TCGACCTTCATTAAGAAGGTCGGCTACAATCCCAAGGCTGTCGCTTTCGTACCTATTTCTGGCTGGCATGGTGACAACAT
GCTGGAGGAATCCGCCAAGTGAGCTTT-GTGTTACCAGATTGGCCTCCA-GTGTTCTTAA-AGCGTCATA-TTAGCATGC
CCTGGTACAAGGGCTGGACCAAGGAGGTCAAGGGTGGTGCCGTCAAGGGCAAAACCCTCCTCGATGCCATTGATGCCATT
GAACCTCCTGTTCGTCCTTCCGACAAACCCCTTCGCCTTCCTCTCCAGGATGTCTACAAGATCGGTGGTA----------
--------------------------------------------------------------------------------
------------------------------------------CGCAGGT-AGGAAACGTTGCATCTTGTGGATT------
----AGCATATACAT--------CCATGTTGTGCTTGTCCACAGCCTCCTTGTGACGC----------------------
TTTTTTGTTGTAGTAGTGA-CCTTTTTGCGCACGTTGCGT-CTCT-TTTC-TGAACATCATTACTGACG----TTTTTTA
T--CCCTGCTTCCTTGAAAATTTCGTATCGATGTTCCTCCAAT---ATGATGTACGTTTATCAGTCCGACCCCAATTTTG
CCGACAAAATACGGCATGTCCGCGATCCCAAAACACGGATGGCTGTCGTCTGGTCGCACTGCAAAACGAAAATGGTTTGC
GAAACTGACGAGCCTAAAGAGGAGGGAATCGAGGGAGACATCGAGGAACCAAAGAAAGGGCATGGTGGTTGTGGACATAT
CCAACCGCTGATCCGTAAGGAGGGTCTCAAATTATTCGTTCAGTATAAGCGACCTAAGGACGAAGACGAGGTTCGTATCA
GCGACGCGATACATAGAAAGCTTG-----ATAAAT-TTTTACCTCTTACACATACAGGACGTCAAGTCACTCCAACCGGA
TAAAAGGCTGTTCACGCCCTCTGAAGTGTACACGACGTTCAAGAAGATGTCCGATTCAGA--------------------
--------------------------------------------------------------------------------
--------------------------------------------------------------------------------
--------------------------------------------------------------------------------
--------------------------------------------------------------------------------
--------------------------------------------------------------------------------
--------------------------------------------------------------------------------
--------------------------------------------------------------------------------
--------------------------------------------------------------------------------
--------------------------------------------------------------------------------
----------------
>Tylopilus_alboater_AustraliaT_W_Osmundson_1080
GGGAAAAGCTCAAATTTGGAATCTGGCGGTGTCATG---GGCCGTCCGAGTTGTAATCTAGAGAAGCGTGTTCA-GCGCT
G-GC-CCGTGTACAAGTCTCCTGGAAGGGAGCGTCATAGAGGGTGAGAATCCCGTCTTTGACAC-GGACTACCAGGGCTT
AT-GTGAGGCGCTCTCGACGAGTCGAGTTGTTTGGGAATGCAGCTCCAAATGGGTGGTAAATTCCATCTAAAGCTAAATA
CAGGCGAGAGACCGATAGCGAACAAGTACCGTGAGGGAAAGATGAAAAGAACTTTGGAAAGAGAGTTAAACAGTACGTGA
AATTGCTGAAAGGGAAACGCTTGACGT-CAGTCGCGTCGGCC-GGGGATCAACCTTG-CTTG--TCGCT-GGGTGCACTT
CCCGGGT-GACGGGTCAGCATCGGTTTC---AGTCGGCGTACAAGGGCG-AAGGGAACGTGGCACTC--CTA-----GGA
GTGTG-TTATAGCCTTTCG-TCAGATG-CGGC-GGT-CGGGACTGAGGA-AC-TCGGCA--C-G--GCTCGTC-----AG
AGCTTGTGTCCCAGGATGCTGGCATAATGGCGTTAAGCGACCCGTCTTGAAACACGGACCAAGGAGTCTAACATGCATGC
GAGTGTTTGGGTGGA--AAA--CCCAGGCGCGAAATGAAAGTG-AAGGTC-GAGACCCCTGT-CGT-GGGGGGCACCGAC
GCCCGGACTCA------AGTCGA-TGAC-GAGGGA--TCTGCGGTAGAGCATGGATGTTGGGACCCGAAAGATGGTGAAC
TATGCCTGAATAGGGTGAAGCCAGAGGAAACTCTGGTGGAGGCTCGTAGCGATTCTGACGTGCAAATCGATCGTCGAATT
TGGGTATA--------------CGCGATTTCATCAAAAACATGATCACCGGTACCTCCCAGGCCGATTGTGCCATCCTTA
TTATCGCTGGTGGTACCGGTGAGTTTGAGGCTGGTATCTCTAAGGACGGTCAGACCCGTGAACATGCCCTTCTCGCATTC
ACCCTTGGTGTACGTCAGCTCATTGTTGCTGTAAACAAGATGGACACGACTAAGGTGTGTTGTGCGTTTTCCT-------
-GTGATGAATGTGA------TTGATATGCGACTGCCAATAGTGGAGTGAGGACCGCTTCAACGAAATCGTCAAGGAAACC
TCGACCTTCATTAAGAAGGTCGGCTACAATCCCAAGGCTGTCGCATTCGTGCCTATTTCTGGCTGGCATGGTGACAACAT
GCTGGAGGAGTCCGCCAAGTGAGCTTT-ACGTTACCAGATTGGCCTCCA-GYGTTCTTAA-AGCGTTACA-TTAGCATGC
CCTGGTACAAGGGCTGGACCAAGGAGGTCAAGGGTGGTGCCGTCAAGGGCAAGACTCTCCTCGATGCCATTGATGCCATT
GAGCCTCCTGTTCGTCCTTCCGACAAACCCCTTCGCCTTCCTCTCCAGGATGTCTACAAGATCGGTGGTATCGGAACAGT
GCCCGTCGGTCGTGTTGAAACTGGCGCTGAACGAGGAGTGCGAAAATAAGATGGTGACCATTATCAGCGCGCTGACGGCG
TGCCTTGTGGTCCCGAGTCTTATGTCGTTTTCTCACCTGTGACGCAGGT-AGGAAACGTTGCATCTTGTGGATT------
----AGCATATACAT--------CCATGTTGTGCTTGTCCACAGCCTCCTTGTGACGC----------------------
TTTTTTGTCGTAGTAGTGA-CCTTTTTGCGCACGTGGCGT-CTCT-TTTC-TGAACATCATTACTGACG----TTTTTCA
T--CCCTGCTTCCTTGAAAATTTCGTATCGATGTTCCTCCAAT---ATGATGTACGTTTATCAGTCCGACCCCAATTTTG
CCGACAAAATACGGCATGTCCGCGATCCCAAAACACGGATGGCCGTCGTCTGGTCGCACTGCAAAACGAAAATGATTTGC
GAAACTGACGAGCCTAAGGAGGAGGGGATCGAGGGAGACATCGAGGAACCAAAGAAGGGGCATGGTGGTTGTGGACATAT
CCAACCGCTGATCCGTAAGGAGGGTCTCAAATTATTCGTTCAGTATAAGCGACCTAAGGACGAAGACGAGGTTCGTATCA
GCGACGCAATACATAGAAAGCTTG-----ATAAAT-TTTTACCTCTTACACATACAGGACGTCAAGTCACTCCAACCGGA
TAAAAGGCTGTTCACGCCCTCTGAAGTGTACACGACGTTCAAGAAGATGTCCGATTCAGATTTGCACTTGATTGGACTCT
CAGATGAATATGCACGACCTGAATGGAT------TACTCGGCTCCTGTCATCGAATTCTTGGAGGAATGGGGTCTTGAAT
CACTGGAAGAGAATGCGCATTCGTCGACGCCCTGTACAAAGGTTTTCGTGAACGGTGTCTGGATGGGCGTACATCGTGAT
CCCGCCAACCTTGTCAAGACGATCAAAAAACTTCGCCGAAAAGATGACATTAGCCCCGAGGTTTCTGTAGTCCGCGACAT
TCGTGAGAGGGAGCTTCGTCTATACACCGATGCAGGACGAGTTTGTCGACCTCTCTTCATTGTCGAAAACCAGCAGCTTT
CCTTGCAGAAGAAGCATATCAAATGGCTTAATCAGGGTTACCGCGATGATGATGGTGAAGAGTTCAAGTGGGAGCAGCTG
GTGAAGACAGGGATAATCGAGTTACTAGATGCCGAGGAGGAGGAAACAGTGATGATATCCATGACACCAGAGGACTTGGA
GAATTCCAGGTTACAATCTGCGGGTATCAACCCCCATGAGAACGACGGTGACTTTGACCCTGCAGCGCGCCTGAAGGCTG
GAATCAACACGCACACATGGACTCACTGCGAGATTCATCCCAGTATGATTCTCGGTGTCTGTGCTAGTATCATCCCTTTC
CCCGATCATAACCAGGTGCGTATC--GCTTTGACTTCGACTGATAACAG-CCTCACACTTTTGCAGTCACCGCGCAATAC
TTACCAATCTGCTATG
>Tylopilus_alboater_AustraliaT_W_Osmundson_10801
GGGAAAAGCTCAAATTTGGAATCTGGCGGTGTCATG---GGCCGTCCGAGTTGTAATCTAGAGAAGCGTGTTCA-GCGCT
G-GC-CCGTGTACAAGTCTCCTGGAAGGGAGCGTCATAGAGGGTGAGAATCCCGTCTTTGACAC-GGACTACCAGGGCTT
AT-GTGAGGCGCTCTCGACGAGTCGAGTTGTTTGGGAATGCAGCTCCAAATGGGTGGTAAATTCCATCTAAAGCTAAATA
CAGGCGAGAGACCGATAGCGAACAAGTACCGTGAGGGAAAGATGAAAAGAACTTTGGAAAGAGAGTTAAACAGTACGTGA
AATTGCTGAAAGGGAAACGCTTGACGT-CAGTCGCGTCGGCC-GGGGATCAACCTTG-CTTG--TCGCT-GGGTGCACTT
CCCGGGT-GACGGGTCAGCATCGGTTTC---AGTCGGCGTACAAGGGCG-AAGGGAACGTGGCACTC--CTA-----GGA
GTGTG-TTATAGCCTTTCG-TCAGATG-CGGC-GGT-CGGGACTGAGGA-AC-TCGGCA--C-G--GCTCGTC-----AG
AGCTTGTGTCCCAGGATGCTGGCATAATGGCGTTAAGCGACCCGTCTTGAAACACGGACCAAGGAGTCTAACATGCATGC
GAGTGTTTGGGTGGA--AAA--CCCAGGCGCGAAATGAAAGTG-AAGGTC-GAGACCCCTGT-CGT-GGGGGGCACCGAC
GCCCGGACTCA------AGTCGA-TGAC-GAGGGA--TCTGCGGTAGAGCATGGATGTTGGGACCCGAAAGATGGTGAAC
TATGCCTGAATAGGGTGAAGCCAGAGGAAACTCTGGTGGAGGCTCGTAGCGATTCTGACGTGCAAATCGATCGTCGAATT
TGGGTATA--------------CGCGATTTCATCAAAAACATGATCACCGGTACCTCCCAGGCCGATTGTGCCATCCTTA
TTATCGCTGGTGGTACCGGTGAGTTTGAGGCTGGTATCTCTAAGGACGGTCAGACCCGTGAACATGCCCTTCTCGCATTC
ACCCTTGGTGTACGTCAGCTCATTGTTGCTGTAAACAAGATGGACACGACTAAGGTGTGTTGTGCGTTTTCCT-------
-GTGATGAATGTGA------TTGATATGCGACTGCCAATAGTGGAGTGAGGACCGCTTCAACGAAATCGTCAAGGAAACC
TCGACCTTCATTAAGAAGGTCGGCTACAATCCCAAGGCTGTCGCATTCGTGCCTATTTCTGGCTGGCATGGTGACAACAT
GCTGGAGGAGTCCGCCAAGTGAGCTTT-ACGTTACCAGATTGGCCTCCA-GYGTTCTTAA-AGCGTTACA-TTAGCATGC
CCTGGTACAAGGGCTGGACCAAGGAGGTCAAGGGTGGTGCCGTCAAGGGCAAGACTCTCCTCGATGCCATTGATGCCATT
GAGCCTCCTGTTCGTCCTTCCGACAAACCCCTTCGCCTTCCTCTCCAGGATGTCTACAAGATCGGTGGTATCGGAACAGT
GCCCGTCGGTCGTGTTGAAACTGGCGCTGAACGAGGAGTGCGAAAATAAGATGGTGACCATTATCAGCGCGCTGACGGCG
TGCCTTGTGGTCCCGAGTCTTATGTCGTTTTCTCACCTGTGACGCAGGT-AGGAAACGTTGCATCTTGTGGATT------
----AGCATATACAT--------CCATGTTGTGCTTGTCCACAGCCTCCTTGTGACGC----------------------
TTTTTTGTCGTAGTAGTGA-CCTTTTTGCGCACGTGGCGT-CTCT-TTTC-TGAACATCATTACTGACG----TTTTTCA
T--CCCTGCTTCCTTGAAAATTTCGTATCGATGTTCCTCCAAT---ATGATGTACGTTTATCAGTCCGACCCCAATTTTG
CCGACAAAATACGGCATGTCCGCGATCCCAAAACACGGATGGCCGTCGTCTGGTCGCACTGCAAAACGAAAATGATTTGC
GAAACTGACGAGCCTAAGGAGGAGGGGATCGAGGGAGACATCGAGGAACCAAAGAAGGGGCATGGTGGTTGTGGACATAT
CCAACCGCTGATCCGTAAGGAGGGTCTCAAATTATTCGTTCAGTATAAGCGACCTAAGGACGAAGACGAGGTTCGTATCA
GCGACGCAATACATAGAAAGCTTG-----ATAAAT-TTTTACCTCTTACACATACAGGACGTCAAGTCACTCCAACCGGA
TAAAAGGCTGTTCACGCCCTCTGAAGTGTACACGACGTTCAAGAAGATGTCCGATTCAGATTTGCACTTGATTGGACTCT
CAGATGAATATGCACGACCTG-------GGTTCCTACTCGGCTCCTGTCATCGAATTCTTGGAGGAATGGGGTCTTGAAT
CACTGGAAGAGAATGCGCATTCGTCGACGCCCTGTACAAAGGTTTTCGTGAACGGTGTCTGGATGGGCGTACATCGTGAT
CCCGCCAACCTTGTCAAGACGATCAAAAAACTTCGCCGAAAAGATGACATTAGCCCCGAGGTTTCTGTAGTCCGCGACAT
TCGTGAGAGGGAGCTTCGTCTATACACCGATGCAGGACGAGTTTGTCGACCTCTCTTCATTGTCGAAAACCAGCAGCTTT
CCTTGCAGAAGAAGCATATCAAATGGCTTAATCAGGGTTACCGCGATGATGATGGTGAAGAGTTCAAGTGGGAGCAGCTG
GTGAAGACAGGGATAATCGAGTTACTAGATGCCGAGGAGGAGGAAACAGTGATGATATCCATGACACCAGAGGACTTGGA
GAATTCCAGGTTACAATCTGCGGGTATCAACCCCCATGAGAACGACGGTGACTTTGACCCTGCAGCGCGCCTGAAGGCTG
GAATCAACACGCACACATGGACTCACTGCGAGATTCATCCCAGTATGATTCTCGGTGTCTGTGCTAGTATCATCCCTTTC
CCCGATCATAACCAGGTGCGTATC--GCTTTGACTTCGACTGAAAACAG-CCTCACACTTTTGCAGTCACCGCGCAATAC
TTACCAATCTGCTATG
>Xanthoconium_sinensis_HKAS80118_Hao838_ZK176
NNNNNNNNNNNNNNNNNNNNATCTGGCGGTC-TTT----GGCCGTCCGAGTTGTAATCTAGAGAAGCGTCTTCC-GCGCT
G-GACCCGTGTACAAGTCTCCTGGAAGGGAGCGTCATAGAGGGTGAGAATCCCGTCTTTGACAC-GGACTGCCAGTGC-T
AT-GTGATGCGCTCTCGACGAGTCGAGTTGTTTGGGAATGCAGCTCAAAATGGGTGGTAAATTCCATCTAAAGCTAAATA
CAGGCGAGAGACCGATAGCGAACAAGTACCGTGAGGGAAAGATGAAAAGAACTTTGGAAAGAGAGTTAAACAGTACGTGA
AATTGCTGAAAGGGAAACGCTTGATGT-CAGTCGCGTCCTCC-GGGGATCAACCTTG-CTTC--TCGCT-GGGTGTATTT
CCTGGTC-GACGGGTCAGCATCAGTCTT---GATTGCTGTACAAGGGCA-AAGGGAACGTGGCACTC--TCC-----GGA
GTGTG-TTATAGCCTTTCG-TCGTATG-CAGC-GTT-TGGGACTGAGGA-AC-TCAGCA--C-G--GCTTC---------
GGTTTGTGCTT-AGGATGCTGGCATAATGGCCTTAAGCGACCCGTCTTGAAACACGGACCAAGGAGTCTAACATGCCTGC
GAGTGTTTGGGTGGC--AAA--CCCGAGCGCGTAACGAAAGTG-AAAGTC-GAGACCTCTGT-CAT-GGAGGGCATCGAC
GCCCGGACCTG------AGTCTT-TGAC-GACGGA--TCTGCGGTAGAGCATGCATGTTGGGACCCGAAAGATGGTGAAC
TATGCCTGAATAGGGTGAAGCCAGAGGAAACTCTGGTGGAGGCTCGTAGCGATTCTGACGTGCAAATCGATCGTCGAATT
TGGGTATAGGGGCGAAAGACTANNNNNNNNNNNNNNNNNNNNNNNNNNNNNNNNNNNNNNNNNNNNNNNNNNNNNNNNNN
NNNNNNNNNNNNNNNNNNNNNNNNNNNNNNNNNNNNNNNNNNNNNNNNNNNNNNNNNNNNNNNNNNNNNNNNNNNNNNNN
NNNNNNNNNNNNNNNNNNNNNNNNNNNNNNNNNNNNNNNNNNNNNNNNNNNNNNNNNNNNNNNNNNNNNNNNNNNNNNNN
NNNNNNNNNNNNNNNNNNNNNNNNNNNNNNNNNNNNNNNNNNNNNNNNNNNNNNNNNNNNNNNNNNNNNNNNNNNNNNNN
NNNNNNNNNNNNNNNNNNNNNNNNNNNNNNNNNNNNNNNNNNNNNNNNNNNNNNNNNNNNNNNNNNNNNNNNNNNNNNNN
NNNNNNNNNNNNNNNNNNNNNNNNNNNNNNNNNNNNNNNNNNNNNNNNNNNNNNNNNNNN-NNNNNNNNN-NNNNNNNNN
NNNNNNNNNNNNNNNNNNNNNNNNNNNNNNNNNNNNNNNNNNNNNNNNNNNNNNNNNNNNNNNNNNNNNNNNNNNNNNNN
NNNNNNNNNNNNNNNNNNNNNNNNNNNNNNNNNNNNNNNNNNNNNNNNNNNNNNNNNNNNNNNNNNNNNNNNNNNNNNNN
NNNNNNNNNNNNNNNNNNNNNNNNNNNNNNNNNNNNNNNNNNNNNNNNNNNNNNNNNNNNNNNNNNNNNNNNNNNNNNNN
NNNNNNNNNNNNNNNNNNNNNNNNNNNNNNNNNNNNNNNNNNNNNNNNN-NNNNNNNNNNNNNNNNNNNNNNNNNNNNNN
NNNNNNNNNNNNNNNNNNNNNNNNNNNNNNNNNNNNNNNNNNNNNNNNNNNNNNNNNNNNNNNNN-------------NN
NNNNNNNNNNNNNNNNNNN-NNNNNNNNNNNNNNNNNNNN-NNNNNNNNNNNNNNNNNNNNNNNNNNNNNNNNNNNNNNN
NNNNNNNNNNNNNNNNNNNNNNNNNNNNNNNNNNNNNNNNNNN---NNNNNNNNNNNNNNNNNNTCCGACCCCAGTTTTG
CCGACAAGATACGGCATGTTCGTGATCCCAAGGCACGAATGGCCATTGTCTGGTCGCATTGCAAGACGAAAATGCATTGC
GAAACTGACGAGCCCAAAGAGGAGGGGGCCGAGGGGGATGTCGACGAGCCTAAGAAAGGGCATGGTGGCTGTGGTCACAT
CCAACCGCTGATTCGAAAGGAGGGTCTCAAGTTGTTCGTCCAGTACAAGCGGCCTAAGGACGAAGACGAGGNNNNNNNNN
NNNNNNNNNNNNNNNNNNNNNNNNNNNNNNNNNNNNNNNNNNNNNNNNNNNNNNNNNNNNNNNNNNNNNNNNNNNNNNNN
NNNNNNNNNNNNNNNNNNNNNNNNNNNNNNNNNNNNNNNNNNNNNNNNNNNNNNNNNNNNNNNNNNNNNNNNNNNNNNNN
NNNNNNNNNNNNNNNNNNNNNNNNNNNNNNNNNNNNNNNNNNNNNNNNNNNNNNNNNNNNNNNNNNNNNNNNNNNNNNNN
NNNNNNNNNNNNNNNNNNNNNNNNNNNNNNNNNNNNNNNNNNNNNNNNNNNNNNNNNNNNNNNNNNNNNNNNNNNNNNNN
NNNNNNNNNNNNNNNNNNNNNNNNNNNNNNNNNNNNNNNNNNNNNNNNNNNNNNNNNNNNNNNNNNNNNNNNNNNNNNNN
NNNNNNNNNNNNNNNNNNNNNNNNNNNNNNNNNNNNNNNNNNNNNNNNNNNNNNNNNNNNNNNNNNNNNNNNNNNNNNNN
NNNNNNNNNNNNNNNNNNNNNNNNNNNNNNNNNNNNNNNNNNNNNNNNNNNNNNNNNNNNNNNNNNNNNNNNNNNNNNNN
NNNNNNNNNNNNNNNNNNNNNNNNNNNNNNNNNNNNNNNNNNNNNNNNNNNNNNNNNNNNNNNNNNNNNNNNNNNNNNNN
NNNNNNNNNNNNNNNNNNNNNNNNNNNNNNNNNNNNNNNNNNNNNNNNNNNNNNNNNNNNNNNNNNNNNNNNNNNNNNNN
NNNNNNNNNNNNNNNNNNNNNNNNNNNNNNNNNNNNNNNNNNNNNNNNNNNNNNNNNNNNNNNNNNNNNNNNNNNNNNNN
NNNNNNNNNNNNNNNNNNNNNNNNNNNNNNNNNNNNNNNNNNNNNNNNN-NNNNNNNNNNNNNNNNNNNNNNNNNNNNNN
NNNNNNNNNNNNNNNN
>Xanthoconium_sinensis_HKAS77758_LF981_ZK
GGGAAGAGCTCAAATTTTGAATCTGGCGGTC-TTT----GGCCGTCCGAGTTGTAATCTAGAGAAGCGTCTTCC-GCGCT
G-GACCCGTGTACAAGTCTCCTGGAAGGGAGCGTCATAGAGGGTGAGAATCCCGTCTTTGACAC-GGACTGCCAGTGC-T
AT-GTGATGCGCTCTCGACGAGTCGAGTTGTTTGGGAATGCAGCTCAAAATGGGTGGTAAATTCCATCTAAAGCTAAATA
CAGGCGAGAGACCGATAGCGAACAAGTACCGTGAGGGAAAGATGAAAAGAACTTTGGAAAGAGAGTTAAACAGTACGTGA
AATTGCTGAAAGGGAAACGCTTGATGT-CAGTCGCGTCCTCC-GGGGATCAACCTTG-CTTC--TCGCT-GGGTGTATTT
CCTGGTC-GACGGGTCAGCATCAGTCTT---GATTGCTGTACAAGGGCA-AAGGGAACGTGGCACTC--TCC-----GGA
GTGTG-TTATAGCCTTTCG-TCGTATG-CAGC-GTT-TGGGACTGAGGA-AC-TCAGCA--C-G--GCTTC---------
GGTTTGTGCTT-AGGATGCTGGCATAATGGCCTTAAGCGACCCGTCTTGAAACACGGACCAAGGAGTCTAACATGCCTGC
GAGTGTTTGGGTGGC--AAA--CCCGAGCGCGTAACGAAAGTG-AAAGTC-GAGACCTCTGT-CAT-GGAGGGCATCGAC
GCCCGGACCTG------AGTCTT-TGAC-GACGGA--TCTGCGGTAGAGCATGCATGTTGGGACCCGAAAGATGGTGAAC
TATGCCTGAATAGGGTGAAGCCAGAGGAAACTCTGGTGGAGGCTCGTAGCGATTCTGACGTGCAAATCGATCGTCGAATT
TGGGTATAGGGNNNNNNNNNNNCGTGATTTCATCAAAAACATGATCACCGGTACCTCCCAGGCTGACTGTGCCATCCTCA
TTATCGCCGGTGGTACCGGTGAGTTCGAGGCTGGTATCTCCAAGGACGGTCAGACCCGTGAACACGCTCTTCTGGCGTTC
ACCCTTGGTGTGCGTCAGCTCATCGTCGCTGTAAACAAGATGGACACGACCAAGGTGTGTTGTGCATTCGGCTGCTTCGT
TGTGATGGACGTTG------TTTA-ATGCGATCGCCAATAGTGGAGCGAGGACCGCTTCAATGAAATTGTCAAGGAAACA
TCAACCTTCATCAAGAAGGTTGGCTACAATCCCAAGGCTGTCGCCTTCGTGCCCATCTCTGGCTGGCATGGTGACAACAT
GCTTGAAGAATCCCCCAAGTAAGTGTT-ATGTTATCAGATCGGCCTCCA-GCATTCTCAA-AGCATCGTG-GTAGCATGC
CCTGGTACAAGGGCTGGACCAAGGAGCTCAAGAGCGGTGTCGTCAAGGGAAAGACCCTCCTCGACGCCATCGATGCCATT
GAGCCTCCTGTTCGTCCCTCCGACAAACCCCTTCGCCTTCCTCTCCAGGACGTCTACAAGATCGGTGGTATTGGAACAGT
GCCTGTCGGTCGTGTTGAAACTGGCGCTGAACGAGGAGTGCGAAAATGGAGCGGTGGCTACTTTTGGTGCGCTGACGGCG
TACTTTGTGGTCCCGAATCCTATGCTACT-CTCTGCCTGTGACGCAGGT-TGGAGATGTCGCATCTTGTGGTCT------
----AGCATATACGT--------CAATGATGTGCTTGTCCGCTGCCTCCTTGTGACGC----------------------
-TTTTTGTCGTAATAGTGA-CCTCTTTGCGCACGTCGCAT-CTTT--TTC-TGAACGTGATTACTGACG---TTTTTCCA
C-CCTCTGCATCCTTGCGATCTTCGTGTCGATG-------AAT---ATGATGTGCGTTCACTAGTCCGACCCCAGTTTTG
CCGACAAGATACGGCATGTTCGTGATCCCAAGGCACGAATGGCCATTGTCTGGTCGCATTGCAAGACGAAAATGCATTGC
GAAACTGACGAGCCCAAAGAGGAGGGGGCCGAGGGAGATGTCGACGAGCCTAAGAAAGGGCATGGTGGCTGTGGTCACAT
CCAACCGCTGATTCGAAAGGAGGGTCTCAAGTTGTTCGTCCAGTACAAGCGGCCTAAGGACGAAGACGAGGTTGGTGTCA
GCAATGCAACGCGTTGAGGGCTCACCTTAATGAACGTTCT-CCC----------CAGGATGTCAAGTCACTGCAACCTGA
CAGAAGGCTCTTTACGCCTTCCGAAGTGTACACGACTTTCAAAAAGATGTCCGACTCGGATTTGCATCTGATCGGGCTCT
CCGACGAATACGCGCGGCCTGAGTGGATNNNNNNNNNNNNNNNNNNNNNNNNNNNNNNNNNNNNNNNNNNNNNNNNNNNN
NNNNNNNNNNNNNNNNNNNNNNNNNNNNNNNNNNNNNNNNNNNNNNNNNNNNNNNNNNNNNNNNNNNNNNNNNNNNNNNN
NNNNNNNNNNNNNNNNNNNNNNNNNNNNNNNNNNNNNNNNNNNNNNNNNNNNNNNNNNNNNNNNNNNNNNNNNNNNNNNN
NNNNNNNNNNNNNNNNNNNNNNNNNNNNNNNNNNNNNNNNNNNNNNNNNNNNNNNNNNNNNNNNNNNNNNNNNNNNNNNN
NNNNNNNNNNNNNNNNNNNNNNNNNNNNNNNNNNNNNNNNNNNNNNNNNNNNNNNNNNNNNNNNNNNNNNNNNNNNNNNN
NNNNNNNNNNNNNNNNNNNNNNNNNNNNNNNNNNNNNNNNNNNNNNNNNNNNNNNNNNNNNNNNNNNNNNNNNNNNNNNN
NNNNNNNNNNNNNNNNNNNNNNNNNNNNNNNNNNNNNNNNNNNNNNNNNNNNNNNNNNNNNNNNNNNNNNNNNNNNNNNN
NNNNNNNNNNNNNNNNNNNNNNNNNNNNNNNNNNNNNNNNNNNNNNNNNNNNNNNNNNNNNNNNNNNNNNNNNNNNNNNN
NNNNNNNNNNNNNNNNNNNNNNNNNNNNNNNNNNNNNNNNNNNNNNNNN-NNNNNNNNNNNNNNNNNNNNNNNNNNNNNN
NNNNNNNNNNNNNNNN
>Xanthoconium_purpureum_BD228
GGGAAGAGCTCAAATTTTGAATCTGGCGGTC-TGC----GGCCGTCCGAGTTGTAATCTAGAGAAGCGTTTTCC-GTGCT
G-GA-CCGTGTACAAGTCTCCTGGAAGGGAGCGTCATAGAGGGTGAGAATCCCGTCTTTGACAC-GGACCGCCAGTGC-T
AT-GTGATGCGCTCTCGACGAGTCGAGTTGTTTGGGAATGCAGCTCAAAATGGGTGGTAAATTCCATCTAAAGCTAAATA
CAGGCGAGAGACCGATAGCGAACAAGTACCGTGAGGGAAAGACGAAAAGAACTTTGGAAAGAGAGTTAAACAGTACGTGA
AATTGCTGAAAGGGAAACGCTTGATGT-CAGTCGCGTCCCCC-AGGGATCAACCTTG-CTTC--TCGCT-GGGTGTATTT
CCTGGTC-GACGGGTCAGCATCAGTCTT---GATCGCTGTACAAGGGCA-AAGGGAACGTGGCACTC--TTC-----GGA
GTGTG-TTATAGCCTTTCG-TCATATG-CAGC-CTT-CGGGACTGAGGA-AC-TCAGCA--C-G--GCTTCTC-------
-GTTTGTGCTT-AGGATGCTGGCATAATGGCCTTAAGCGACCCGTCTTGAAACACGGACCAAGGAGTCTAACATGCCTGC
GAGTGTTTGGGTGGC--AAA--CCCGAGCGCACAACGAAAGTG-AAAGTC-GAGACCTCTGT-CAT-GGAGGGCATCGAC
GCCCGGACCTG------AGTCTT-TGAC-GACGGA--TCTGCGGTAGAGCATGCATGTTGGGACCCGAAAGATGGTGAAC
TATGCCTGAATAGGGTGAAGCCAGAGGAAACTCTGGTGGAGGCTCGTAGCGATTCTGACGTGCAAATCGATCGTCGAATT
TGGGTATAGGGGCGAAAGACTANNNNNNNNNNNNNNNNNNNNNNNNNNNNNNNNNNNNNNNNNNNNNNNNGCTATCCTCA
TTATCGCCGGTGGTACTGGTGAGTTCAAGGCTGGTATCTCCAAGGACGGTCAGACCCGTGAACACGCCCTCCTGGCGTTC
ACCCTTGGTGTGCGTCAGCTCATCGTCGCTGTAAACAAGATGGACACGACCAAGGTGTGTCGTGCATTCTACTGCTTCGC
AGCGATGAACATTG------TTTA-ATGCGATTGCCAATAGTGGAGTGAGGACCGCTTCAATGAAATTGTCAAGGAAACA
TCAACCTTCATCAAGAAGGTTGGCTACAACCCCAAGGCTGTCGCCTTCGTGCCCATCTCTGGCTGGCATGGTGACAACAT
GCTTGAGGAATCCCCTAAGTAAGCGTT-ATGTTATCAGATTGGCCTCTA-GCATTCTCAA-GACATCGTG-ATAGCATGC
CCTGGTACAAGGGCTGGACCAAGGAGATCAAGGGTGGTGCCGTCAAGGGAAAGACCCTCCTCGATGCCATCGACGCCATC
GAACCTCCAGTTCGTCCCTCCGACAAACCCCTTCGCCTTCCTCTCCAGGATGTCTACAAGATCGGTGGNNNNNNNNNNNN
NNNNNNNNNNNNNNNNNNNNNNNNNNNNNNNNNNNNNNNNNNNNNNNNNNNNNNNNNNNNNNNNNNNNNNNNNNNNNNNN
NNNNNNNNNNNNNNNNNNNNNNNNNNNNNNNNNNNNNNNNNNNNNNNNN-NNNNNNNNNNNNNNNNNNNNNNNNNNNNNN
NNNNNNNNNNTACGT---------CATGATGTGCTTGTCCGCTGCCTCCTTGTGACGC----------------------
-TTTTTGTCGTAGTAGTGA-CCTCTTTGCGCACGTCGCAT-CTTC-TTTTGTGAACATGATTACTGACG---TCTTTCCA
C-CCTCTGCATTCTTGCGATATTCGTGTCGATGTCCCTCCAAT---ATGATGTGCGTTCACTAGTCCGACCCCAATTTTG
CCGACAAAATACGGCATGTTCGTGATCCCAAGGCACGAATGGCTATTGTCTGGTCCCATTGCAAGACGAAAACGGTTTGC
GAAACTGACGAGCCCAAAGAGGAGGGGGCCGAGGGAGATGTCGACGAGCCCAAGAAAGGGCATGGTGGCTGTGGTCACAT
TCAACCGCAGATTCGAAAGGAGGGTCTCAAGTTATTCGTCCAGTACAAGCGGCGCAAGGATGAAGACGAGGTTGGTGTCA
GCGATGCAACGCGTTGAGGGCCCATCTTAATCAACGTTCT-CCTTC-------ACAGGACGTCAAGTCACTGCAACCTGA
CAAAAGGCTCTTTACGCCTTCCGAAGTGTACACGACTTTTAAAAAGATGTCCGACTCAGATTTGCATCTGATCGGGCTCT
CTGACGAATATGCGCGNNNNNNNNNNNNGGTTCATATTCTGCGCCAGTCATCGAATTCTTGGAGGAATGGGGTCTCGAGT
CACTCGAAGAGAACGCACATTCGTCGACGCCATGCACAAAGGTTTTCGTCAACGGTGTCTGGATGGGCGTACATCGTGAT
CCTGCCAATCTTGTTAAAACCATCAAAAAACTTCGTCGAAAAGATGACATCAGTCCTGAAGTTTCTGTTGTCCGTGATAT
TCGTGAGAGGGAACTCCGTCTCTACACTGATGCGGGGCGAGTTTGTCGACCCCTCTTCATCGTGGAGAATCAGCAGCTTG
CCCTGCAGAAGAAACATATCAAATGGCTAAATCAGGGCTATCGCGATGATGATGGTGAGGAGTTCAAATGGGAGCAATTG
GTGAAGACAGGGATAATCGAGCTACTGGATGCCGAGGAAGAGGAGACGGTGATGATTTCCATGACGCCGGAAGACTTGGA
GAATTCCAGGCTACAATCTGCAGGTATCAACCCCCACGAGAATGATGGGGATTACGACCCCGCGGCGCGACTAAAAGCCG
GAATCAATGCGCACACATGGACTCACTGCGAGATTCATCCTAGTATGATTCTCGGCGTCTGCGCTAGTATCATTCCTTTC
CCCGACCACAACCAGGTGCGTACT--GCTTCGACATGGACTAGCAACGA-CCTTACACCTCCGTAGTCGCCTCGTAATAC
CTACCAATCCGCTATG
>Xanthoconium_purpureum_NY00720964_Halling8712_ZK166
GGGAAGAGCTCAAATTTTGAATCTGGCGGTC-TGC----GGCCGTCCGAGTTGTAATCTAGAGAAGCGTTTTCC-GTGCT
G-GA-CCGTGTACAAGTCTCCTGGAAGGGAGCGTCATAGAGGGTGAGAATCCCGTCTTTGACAC-GGACCGCCAGTGC-T
AT-GTGATGCGCTCTCGACGAGTCGAGTTGTTTGGGAATGCAGCTCAAAATGGGTGGTAAATTCCATCTAAAGCTAAATA
CAGGCGAGAGACCGATAGCGAACAAGTACCGTGAGGGAAAGACGAAAAGAACTTTGGAAAGAGAGTTAAACAGTACGTGA
AATTGCTGAAAGGGAAACGCTTGATGT-CAGTCGCGTCCTCC-AGGGATCAACCTTG-CTTC--TCGCT-GGGTGTATTT
CCTGGTC-GACGGGTCAGCATCAGTCTT---GATCGCTGTACAAGGGCA-AAGGGAACGTGGCACTC--TTC-----GGA
GTGTG-TTATAGCCTTTCG-TCATATG-CAGC-CTT-CGGGACTGAGGA-AC-TCAGCA--C-G--GCTTCTC-------
-GTTTGTGCTT-AGGATGCTGGCATAATGGCCTTAAGCGACCCGTCTTGAAACACGGACCAAGGAGTCTAACATGCCTGC
GAGTGTTTGGGTGGC--AAA--CCCGAGCGCACAACGAAAGTG-AAAGTC-GAGACCTCTGT-CAT-GGAGGGCATCGAC
GCCCGGACCTG------AGTCTT-TGAC-GACGGA--TCTGCGGTAGAGCATGCATGTTGGGACCCGAAAGATGGTGAAC
TATGCCTGAATAGGGTGAAGCCAGAGGAAACTCTGGTGGAGGCTCGTAGCGATTCTGACGTGCAAATCGATCGTCGAATT
TGGGTATAGGGNNNNNNNNNNNNNNNNNNNNNNNNNNNNNNNNNNNNNNNNNNNNNNNNNNNNNNNNNNNNNNNNNNNNN
NNNNNNNNNNNNNNNNNNNNNNNNNNNNNNNNNNNNNNNNNNNNNNNNNNNNNNNNNNNNNNNNNNNNNNNNNNNNNNNN
NNNNNNNNNNNNNNNNNNNNNNNNNNNNNNNNNNNNNNNNNNNNNNNNNNNNNNNNNNNNNNNNNNNNNNNNNNNNNNNN
NNNNNNNNNNNNNNNNNNNNNNNNNNNNNNNNNNNNNNNNNNNNNNNNNNNNNNNNNNNNNNNNNNNNNNNNNNNNNNNN
NNNNNNNNNNNNNNNNNNNNNNNNNNNNNNNNNNNNNNNNNNNNNNNNNNNNNNNNNNNNNNNNNNNNNNNNNNNNNNNN
NNNNNNNNNNNNNNNNNNNNNNNNNNNNNNNNNNNNNNNNNNNNNNNNNNNNNNNNNNNN-NNNNNNNNN-NNNNNNNNN
NNNNNNNNNNNNNNNNNNNNNNNNNNNNNNNNNNNNNNNNNNNNNNNNNNNNNNNNNNNNNNNNNNNNNNNNNNNNNNNN
NNNNNNNNNNNNNNNNNNNNNNNNNNNNNNNNNNNNNNNNNNNNNNNNNNNNNNNNNNNNNNNNNNNNNNNNNNNNNNNN
NNNNNNNNNNNNNNNNNNNNNNNNNNNNNNNNNNNNNNNNNNNNNNNNNNNNNNNNNNNNNNNNNNNNNNNNNNNNNNNN
NNNNNNNNNNNNNNNNNNNNNNNNNNNNNNNNNNNNNNNNNNNNNNNNN-NNNNNNNNNNNNNNNNNNNNNNNNNNNNNN
NNNNNNNATATACGT---------CATGATGTGCTTGTCCGCTGCCTCCTTGTGACGC----------------------
-TTTTTGTCGTAGTAGTGA-CCTCTTTGCGCACGTCGCAT-CTTC-TTTTGTGAACATGATTACTGACG---TCTTTCCA
C-CCTCTGCATTCTTGCGATATTCGTGTCGATGTCCCTCCAAT---ATGATGTGCGTTCACTAGTCCGACCCCAATTTTG
CCGACAAAATACGGCATGTTCGTGATCCCAAGGCACGAATGGCTATTGTCTGGTCCCATTGCAAGACGAAAACGGTTTGC
GAAACTGACGAGCCCAAAGAGGAGGGGGCCGAGGGAGATGTCGACGAGCCCAAGAAAGGGCATGGTGGCTGTGGTCACAT
TCAACCGCAGATTCGAAAGGAGGGTCTCAAGTTATTCGTCCAGTACAAGCGGCGCAAGGATGAAGACGAGGTTGGTGTCA
GCGATGCAACGCGTTGAGGGCCCATCTTAATCAACGTTCT-CCTTC-------ACAGGACGTCAAGTCACTGCAACCTGA
CAAAAGGCTCTTTACCCCTTCCGAAGTGTACACGACTTTTAAAAAGATGTCCGACTCGGATTTGCATCTGATCGGGCTCT
CTGACGAATATGCGCGCCTTGNNNNNNNGGTTCATATTCTGCGCCAGTCATCGAATTCTTGGAGGAATGGGGTCTCGAGT
CACTCGAAGAGAACGCACATTCGTCGACGCCATGCACAAAGGTTTTCGTCAACGGTGTCTGGATGGGCGTACATCGTGAT
CCTGCCAATCTTGTTAAAACCATCAAAAAACTTCGTCGAAAAGATGACATCAGTCCTGAAGTTTCTGTTGTCCGTGATAT
TCGTGAGAGGGAACTCCGTCTCTACACTGATGCGGGGCGAGTTTGTCGACCCCTCTTCATCGTGGAGAATCAGCAGCTTG
CCCTGCAGAAGAAACATATCAAATGGCTAAATCAGGGCTATCGCGATGATGATGGTGAGGAGTTCAAATGGGAGCAACTG
GTGAAGACAGGGATAATCGAGCTACTGGATGCCGAGGAGGAGGAGACGGTGATGATTTCCATGACGCCGGAAGACTTGGA
GAATTCCAGGCTACAATCTGCAGGTATCAACCCCCACGAGAATGATGGGGATTACGACCCCGCGGCGCGACTAAAAGCCG
GAATCAATGCGCACACATGGACTCACTGCGAGATTCATCCTAGTATGATTCTCGGCGTCTGCGCTAGTATCATTCCTTTC
CCCGACCACAACCAGGTGTGTACT--GCTTCGACATGGACTAGCAACGA-CCTTACACCTCCGTAGTCGCCTCGTAATAC
CTACCAATCCGCTATG
>Imleria_badia_Xb2
GGGAAGAGCTCAAATTTTGAATCTGGCGGTC-TTT----GGCCGTCCGAGTTGTAATCTAGAGAAGTGTCTTCC-GCGCT
G-GC-CCGTGTACAAGTCTCCTGGAAGGGAGCGTCATAGAGGGTGAGAATCCCGTCTCTGACAC-GGATGACCAGTGC-T
AT-GTGATGCACTCTCGACGAGTCGAGTTGTTTGGGAATGCAGCTCAAAATGGGTGGTAAATTCCATCTAAAGCTAAATA
CAGGCGAGAGACCGATAGCGAACAAGTACCGTGAGGGAAAGATGAAAAGAACTTTGGAAAGAGAGTTAAATAGTACGTGA
AATTGCTGAAAGGGAAACGCTTGATGT-CAGTCGCGTCGGCC-AGGGATCAACCTTG-CTTC-ATTGCCGGGGTGCACTT
CCTGGTC-GACGGGTCAGCATCAGTTTT---GGTCGCTGTAGAAGGGCG-AAAGGAATGTGGCACTC--TTC-----GGA
GTGTG-TTATAGCCTTTCG-TCGTATG-CAGT-GGA-CGGGACTGAGGA-AC-TCGGCA--C-G--ACTTTC--------
-GTCTGTGCTT-AGGATGCTGGCATAATGGCCTTAAGCGACCCGTCTTGAAACACGGACCAAGGAGTCTAACATGCCTGC
GAGTGTTTGGGTGGC--AAA--CTCGAGTGCGAAATGAAAGTG-AAAGTC-GAGACCTCTGT-CGT-GGAGGGCATCGAC
GCCCGGACCTG------AGTCTT-TGAC-GACGGC--TCCGCGGTAGAGCATGCATGTTGGGACCCGAAAGATGGTGAAC
TATGCCTGAATAGGGTGAAGCCAGAGGAAACTCTGGTGGAGGCTCGTAGCGATTCTGACGTGCAAATCGATCGTCGAATT
TGGGTATAGGGGCGAAAGACTANNNNNNNNNNNNNNNNNNNNNNNNNNNGGTACGTCAAGGACTGACTGTGCCATCCTCA
TTATTGCTGGTGGTACCGGTGAGTTCGAGGCTGGTATCTCCAAGGACGGTCAGACTCGTGAACACGCACTTCTGGCGTTC
ACCCTGGGTGTGCGTCAGCTCATTGTCGCTGTAAACAAGATGGACACGACCAAGGTGTGTTTTATAATCTCTT-------
-CTCATGGATGTGG-----TTTGATGTGCGATCGACAATAGTGGAGCGAGGACCGCTTCAACGAAATTATCAAGGAAACC
TCAACCTTCATTAAGAAGGTCGGCTACAACCCCAAGGCTGTTGCTTTCGTTCCCATCTCTGGGTGGCATGGTGACAACAT
GTTGGAGGAGTCCCCCAAGTAAGCATT-ATGTTATCAGATTGGCTTCCA-GCATTCTCAG-TGCATCGCA-ATAGTATGC
CCTGGTACAAGGGCTGGACCAAGGAGATCAAGAGTGGTGTCGTCAAGGGAAAGACCCTTCTCGATGCCATTGATGCCATC
GAGCCTCCTGTTCGTCCCTCCGACAAACCCCTTCGCCTTCCCCTCCAGGATGTCTACAAGATCGGCGGTATCGGAACAGT
ACCTGTCGGTCGTGTTGAAACANNNNNNNNNNNNNNNNNNNNNNNNNNNNNNNNNNNNNNNNNNNNNNNNNNNNNNNNNN
NNNNNNNNNNNNNNNNNNNNNNNNNNNNNNNNNNNNNNNNNNNNNNNNN-NNNNNNNNNNNNNNNNNNNNNNNNNNNNNN
NNNNNNNNNNNNNNNNNNNNNNNNNNNNNNNNNNNNNNNNNNNNNNNNNNNNNNNNNNNNNNNNN-------------NN
NNNNNNNNNNNNNNNNNNN-NNNNNNNNNNNNNNNNNNNN-NNNN-NNNNNNNNNNNNNNNNNNNNNNNNNNNNNNNNNN
NNNNNNNNNNNNNNNNNNNNNNNNNNNNNNNNNNNNNNNNNNN---NNNNNNNNNNNNNNNNNNNNNNNNNNNNNNNNNN
NNNNNNNNNNNNNNNNNNNNNNNNNNNNNNNNNNNNNNNNNNNNNNNNNNNNNNNNNNNNNNNNNNNNNNNNNNNNNNNN
NNNNNNNNNNNNNNNNNNNNNNNNNNNNNNNNNNNNNNNNNNNNNNNNNNNNNNNNNNNNNNNNNNNNNNNNNNNNNNNN
NNNNNNNNNNNNNNNNNNNNNNNNNNNNNNNNNNNNNNNNNNNNNNNNNNNNNNNNNNNNNNNNNNNNNNNNNNNNNNNN
NNNNNNNNNNNNNNNNNNNNNNNNNNNNNNNNNNNNNNNNNNNNNNNNNNNNNNNNNNNNNNNNNNNNNNNNNNNNNNNN
NNNNNNNNNNNNNNNNNNNNNNNNNNNNNNNNNNNNNNNNNNNNNNNNNNNNNNNNNNNNNNNNNNNNNNNNNNNNNNNN
NNNNNNNNNNNNNNNNNNNNNNNNNNNNNNNNNNNNNNNNNNNNNNNNNNNNNNNNNNNNNNNNNNNNNNNNNNNNNNNN
NNNNNNNNNNNNNNNNNNNNNNNNNNNNNNNNNNNNNNNNNNNNNNNNNNNNNNNNNNNNNNNNNNNNNNNNNNNNNNNN
NNNNNNNNNNNNNNNNNNNNNNNNNNNNNNNNNNNNNNNNNNNNNNNNNNNNNNNNNNNNNNNNNNNNNNNNNNNNNNNN
NNNNNNNNNNNNNNNNNNNNNNNNNNNNNNNNNNNNNNNNNNNNNNNNNNNNNNNNNNNNNNNNNNNNNNNNNNNNNNNN
NNNNNNNNNNNNNNNNNNNNNNNNNNNNNNNNNNNNNNNNNNNNNNNNNNNNNNNNNNNNNNNNNNNNNNNNNNNNNNNN
NNNNNNNNNNNNNNNNNNNNNNNNNNNNNNNNNNNNNNNNNNNNNNNNNNNNNNNNNNNNNNNNNNNNNNNNNNNNNNNN
NNNNNNNNNNNNNNNNNNNNNNNNNNNNNNNNNNNNNNNNNNNNNNNNNNNNNNNNNNNNNNNNNNNNNNNNNNNNNNNN
NNNNNNNNNNNNNNNNNNNNNNNNNNNNNNNNNNNNNNNNNNNNNNNNNNNNNNNNNNNNNNNNNNNNNNNNNNNNNNNN
NNNNNNNNNNNNNNNNNNNNNNN---NNNNNNNNNNNNNNNNNNNNNNNNNNNNNNNNNNNNNNNNNNNNNNNNNNNNNN
NNNNNNNNNNNNNNNN
>HKAS74714_Imleria_badia_YangM3_439
GGGAAGAGCTCAAATTTTGAATCTGGCGGTC-TTT----GGCCGTCCGAGTTGTAATCTAGAGAAGTGTCTTCC-GCGCT
G-GC-CCGTGTACAAGTCTCCTGGAAGGGAGCGTCATAGAGGGTGAGAATCCCGTCTCTGACAC-GGATGACCAGTGC-T
AT-GTGATGCACTCTCGACGAGTCGAGTTGTTTGGGAATGCAGCTCAAAATGGGTGGTAAATTCCATCTAAAGCTAAATA
CAGGCGAGAGACCGATAGCGAACAAGTACCGTGAGGGAAAGATGAAAAGAACTTTGGAAAGAGAGTTAAATAGTACGTGA
AATTGCTGAAAGGGAAACGCTTGATGT-CAGTCGCGTCGGCC-AGGGATCAACCTTG-CTTC-ATTGCCGGGGTGCACTT
CCTGGTC-GACGGGTCAGCATCAGTTTT---GGTCGCTGTAGAAGGGCG-AAAGGAATGTGGCACTC--TTC-----GGA
GTGTG-TTATAGCCTTTCG-TCGTATG-CAGT-GGA-CGGGACTGAGGA-AC-TCGGCA--C-G--ACTTTC--------
-GTCTGTGCTT-AGGATGCTGGCATAATGGCCTTAAGCGACCCGTCTTGAAACACGGACCAAGGAGTCTAACATGCCTGC
GAGTGTTTGGGTGGC--AAA--CTCGAGTGCGAAATGAAAGTG-AAAGTC-GAGACCTCTGT-CGT-GGAGGGCATCGAC
GCCCGGACCTG------AGTCTT-TGAC-GACGGC--TCCGCGGTAGAGCATGCATGTTGGGACCCGAAAGATGGTGAAC
TATGCCTGAATAGGGTGAAGCCAGAGGAAACTCTGGTGGAGGCTCGTAGCGATTCTGACGTGCAAATCGATCGTCGAATT
TGGGTATAGGGGCGAAAGACTANNNNNNNNNNNNNNNNNNNNNNNNNNNNNNNNNNNNNNNNNNNNNNNNNNNNNNNNNN
NNNNNNNNNNNNNNNNNNNNNNNNNNNNNNNNNNNNNNNNNNNNNNNNNNNNNNNNNNNNNNNNNNNNNNNNNNNNNNNN
NNNNNNNNNNNNNNNNNNNNNNNNNNNNNNNNNNNNNNNNNNNNNNNNNNNNNNNNNNNNNNNNNNNNNNNNNNNNNNNN
NNNNNNNNNNNNNNNNNNNNNNNNNNNNNNNNNNNNNNNNNNNNNNNNNNNNNNNNNNNNNNNNNNNNNNNNNNNNNNNN
NNNNNNNNNNNNNNNNNNNNNNNNNNNNNNNNNNNNNNNNNNNNNNNNNNNNNNNNNNNNNNNNNNNNNNNNNNNNNNNN
NNNNNNNNNNNNNNNNNNNNNNNNNNNNNNNNNNNNNNNNNNNNNNNNNNNNNNNNNNNN-NNNNNNNNN-NNNNNNNNN
NNNNNNNNNNNNNNNNNNNNNNNNNNNNNNNNNNNNNNNNNNNNNNNNNNNNNNNNNNNNNNNNNNNNNNNNNNNNNNNN
NNNNNNNNNNNNNNNNNNNNNNNNNNNNNNNNNNNNNNNNNNNNNNNNNNNNNNNNNNNNNNNNNNNNNNNNNNNNNNNN
NNNNNNNNNNNNNNNNNNNNNNNNNNNNNNNNNNNNNNNNNNNNNNNNNNNNNNNNNNNNNNNNNNNNNNNNNNNNNNNN
NNNNNNNNNNNNNNNACTGTCATGCGACT-TCTTGCCTGTGACGCAGGT-GGGATACGTCGCATGTTGTGGCA-------
----AGTATAT-------------CGTAATATGCTTGCCCGCTGCCTCCTTGTGATGC----------------------
TGTGTTGTCGTAGTAG-----TCTTTTGCGCATATCGCATATTT--CCTC-TCAACATGGTTACTGACG--TTGTTTTTA
T---CCTCCATCCTTGAAATCTCCATATCGATGTTCCTATAA--------TGTGCGTTGATCAGTCCAACCCCGATTTTG
CCGACAAAATCCGGCATGTTCGCGATCCCAAGGCACGGATGGCCATTGTCTGGGCGCACTGCAAGACCAAAATGATTTGT
GAAACCGACGAACCCAAAGAAGAGGGTGTTGAAGGGGATGCCGACGAGCCTAAGAAAGGGCATGGTGGTTGTGGTCACAT
CCAACCGGTTATCCGAAAGGAGGGTCTCAAGTTATTTGTCCAATATAAGCGCCCCAAAGACGATGACGAGGTTCGTATCA
GCAGCGCAACGCGTGGAGGACTT-TCGTGTTAAACGTTTTACCTCTGACGCTTATAGGACGTCAAATCGCTGCAGCCAGA
CAAACGGTTGTTCACGCCTTCCGAAGTGTACACGACGTTCAAAAAGATGTCCGACTCGGACTTACACTTGATTGGGCTCT
CGGACGAGTATGCGCGACCCGAGTGGATNNNNNNNNNNNNNNNNNNNNNNNNNNNNNNNNNNNNNNNNNNNNNNNNNNNN
NNNNNNNNNNNNNNNNNNNNNNNNNNNNNNNNNNNNNNNNNNNNNNNNNNNNNNNNNNNNNNNNNNNNNNNNNNNNNNNN
NNNNNNNNNNNNNNNNNNNNNNNNNNNNNNNNNNNNNNNNNNNNNNNNNNNNNNNNNNNNNNNNNNNNNNNNNNNNNNNN
NNNNNNNNNNNNNNNNNNNNNNNNNNNNNNNNNNNNNNNNNNNNNNNNNNNNNNNNNNNNNNNNNNNNNNNNNNNNNNNN
NNNNNNNNNNNNNNNNNNNNNNNNNNNNNNNNNNNNNNNNNNNNNNNNNNNNNNNNNNNNNNNNNNNNNNNNNNNNNNNN
NNNNNNNNNNNNNNNNNNNNNNNNNNNNNNNNNNNNNNNNNNNNNNNNNNNNNNNNNNNNNNNNNNNNNNNNNNNNNNNN
NNNNNNNNNNNNNNNNNNNNNNNNNNNNNNNNNNNNNNNNNNNNNNNNNNNNNNNNNNNNNNNNNNNNNNNNNNNNNNNN
NNNNNNNNNNNNNNNNNNNNNNNNNNNNNNNNNNNNNNNNNNNNNNNNNNNNNNNNNNNNNNNNNNNNNNNNNNNNNNNN
NNNNNNNNNNNNNNNNNNNNNNNNNNNNNNNNNNNNNNNNNNNNNNNNN-NNNNNNNNNNNNNNNNNNNNNNNNNNNNNN
NNNNNNNNNNNNNNNN
>Imleria_parva_HKAS55341
GGGAAGAGCTCAAATTTTGAATCTGGCGGTC-TCT----GGCCGTCCGAGTTGTAATCTAGAGAAGTGTCTTCC-GTGCT
G-GC-CCGTGTACAAGTCTCCTGGAAGGGAGCGTCATAGAGGGTGAGAATCCCGTCTTTGACAC-GGATCACCAGTGC-T
AT-GTGATGCACTCTCGACGAGTCGAGTTGTTTGGGAATGCAGCTCAAAATGGGTGGTAAATTCCATCTAAAGCTAAATA
CAGGCGAGAGACCGATAGCGAACAAGTACCGTGAGGGAAAGATGAAAAGAACTTTGGAAAGAGAGTTAAACAGTACGTGA
AATTGCTGAAAGGGAAACGCTTGATGT-CAGTCGCGTCGGCC-AGGGATCAACCTTG-CTTG-ATTGCCGGGGTGTACTT
CCTGGTC-GATGGGTCAGCATCAGTTTC---GGTCGTCGTACAAGGGCA-AAGGGAACGTGGCACCC--TTC-----GGG
GTGTG-TTATAGCCTTTCG-TCGGATG-CGAT-GGA-CGGGACTGAGGA-AC-TCTGCA--C-G--ACTTC---------
GGTCTGTGCTT-AGGATGCTGGCATAATGGCCTTAAGCGACCCGTCTTGAAACACGGACCAAGGAGTCTAACATGCCTGC
GAGTGTTCGGGTGGC--AAA--CTCGAGCGCGCAATGAAAGTG-AAAGTC-GAGACCTCTGT-CGT-GGAGGGCATCGAC
GCCCGGACTTG------AGTCTT-TGAC-GACGGC--TCCGCGGTAGAGCATGCATGTTGGGACCCGAAAGATGGTGAAC
TATGCCTGAATAGGGTGAAGCCAGAGGAAACTCTGGTGGAGGCTCGTAGCGATTCTGACGTGCAAATCGATCGTCGAATT
TGGGTATAGGGGCGAAAGACTACGTGATTTTATCAAAAACATGATCACCGGTACCTCACAGGCTGACTGTGCCATCCTCA
TTATTGCCGGTGGTACCGGTGAGTTCGAGGCTGGTATCTCCAAGGACGGTCAGACTCGTGAACATGCTCTTCTGGCGTTC
ACCCTGGGTGTGCGTCAGCTCATTGTCGCTGTAAACAAGATGGACACGACCAAGGTGTGTTTTACAATTCCTC-------
-CTCAAGGATGTGG-----TTTGATGTGCGATCAACAATAGTGGAGTGAGGATCGCTTCAACGAAATTATCAAGGAAACC
TCGACCTTCATTAAGAAGGTCGGCTACAACCCCAAGGCTGTTGCTTTCGTTCCCATCTCTGGGTGGCATGGTGACAACAT
GTTGGAGGAGTCCCCCAAGTAAGCATT-ATGCT-TCAGATTGGCTTCCG-ACATTCTCAG-TGCATCGCA-ATAGTATGC
CCTGGTACAAGGGCTGGACCAAAGAGATCAAGAGTGGTGTCGTCAAGGGAAAGACCCTTCTCGATGCCATTGATGCCATT
GAGCCTCCTGTTCGTCCCTCCGACAAACCCCTTCGCCTTCCCCTCCAGGATGTCTACAAGATCGGCGGTATCGGAACAGT
ACCCGTTGGTCGTGTTGAAACAGGCGCTGAACGAGGAGTGCGAAAATAAAGCGGCGACCACTGTTGGTGCGCTGACGGCG
TATGTCGTGGTCCCGACTGCCATGCGACT-TCCTGCCTGTGACGCAGGT-GGGACACGTCGCGTGTCGTGGCA-------
----AGCATAT-------------CACGATATGCTTGTCCGCTGCCTCCTTGTGATGC----------------------
TGTGTTGTCGTAGTAG--A-CTCTTTTGCGCATATCGCATATTTT-CCTG-TCAACATGGTTACTGACG--TTTTTTTTA
T--CCCTCCATCCTTGAAATCTTCATATCGATGTTCCTATAA--------TGTGCGTTGATCAGTCCGACCCCAATTTTG
CCGACAAAATCCGGCATGTTCGCGATCCCAAAGCACGGATGGCCATTGTCTGGGCGCACTGCAAGACCAAAATGGTTTGT
GAAACCGACGAACCCAAAGAGGAGGGTGTCGAAGGGGATGCCGACGAGCCTAAGAAAGGGCATGGTGGTTGTGGCCACAT
CCAACCGGTTATCCGAAAGGAGGGTCTCAAGTTATTTGTCCAGTATAAGCGCCCCAAAGACGAAGATGAGGTTCGTATCA
GCAGCGCAACGCGTGACGGACTT-TCGTGTTGAACGTTTTACCTCTTACGCTTATAGGACGTCAAATCGCTGCAGCCGGA
CAAACGGTTGTTCACGCCTTCCGAAGTATACACGACGTTCAAAAAGATGTCCGATTCGGACTTGCACTTGATTGGGCTCT
CGGACGAGTATGCGCGACCTGAGTGGATGGTTCATATTCTGCTCCTGTCATCGAATTCTTGGAGGAATGGGGTCTCGAAT
CACTGGAAGAGAATGCACATTCGTCGACGCCTTGCACCAAGGTTTTCGTGAATGGTGTCTGGATGGGCGTGCATCGTGAT
CCCGCCAACCTTGTCAAGACGATCAAAAAACTTCGCCGGAAAGACGACATTAGTCCCGAGGTCTCTGTAGTCCGTGACAT
TCGTGAGAGGGAGCTCCGTCTCTACACTGACGCAGGGCGAGTTTGTCGACCTCTTTTCATCGTCGAAAATCAGCAGCTTG
CCCTGCAGAAGAAGCATATCAAATGGCTAAATCAGGGCTTCCGGGATGACGATGGCGAAGAGTTCAAGTGGGAGCAGCTG
GTAAAAACAGGGATAATCGAGTTGCTGGATGCTGAGGAAGAGGAGACGGTGATGATTTCCATGACGCCGGAGGACTTGGA
GAATTCCAGGTTACAATCTGCGGGCATCAACCCTCACGAGAATGATGGAGAATTTGACCCCGCGGCGCGCCTAAAGGCTG
GAATCAATGCGCATACATGGACTCACTGCGAGATTCATCCTAGTATGATTCTCGGTGTCTGTGCTAGTATCATTCCTTTC
CCCGATCACAACCAGGTGCGTACT--GCTTTGACGTGGTCAATGATTGAACTGAGCACCTCTGCAGTCGCCGCGTAATAC
CTACCAATCTGCTATG
>Imleria_parva_HKAS59437
GGGAAGAGCTCAAATTTTGAATCTGGCGGTC-TCT----GGCCGTCCGAGTTGTAATCTAGAGAAGTGTCTTCC-GTGCT
G-GC-CCGTGTACAAGTCTCCTGGAAGGGAGCGTCATAGAGGGTGAGAATCCCGTCTTTGACAC-GGATCACCAGTGC-T
AT-GTGATGCACTCTCGACGAGTCGAGTTGTTTGGGAATGCAGCTCAAAATGGGTGGTAAATTCCATCTAAAGCTAAATA
CAGGCGAGAGACCGATAGCGAACAAGTACCGTGAGGGAAAGATGAAAAGAACTTTGGAAAGAGAGTTAAACAGTACGTGA
AATTGCTGAAAGGGAAACGCTTGATGT-CAGTCGCGTCGGCC-AGGGATCAACCTTG-CTTG-ATTGCCGGGGTGTACTT
CCTGGTC-GATGGGTCAGCATCAGTTTC---GGTCGTCGTACAAGGGCA-AAGGGAACGTGGCACCC--TTC-----GGG
GTGTG-TTATAGCCTTTCG-TCGGATG-CGAT-GGA-CGGGACTGAGGA-AC-TCTGCA--C-G--ACTTC---------
GGTCTGTGCTT-AGGATGCTGGCATAATGGCCTTAAGCGACCCGTCTTGAAACACGGACCAAGGAGTCTAACATGCCTGC
GAGTGTTCGGGTGGC--AAA--CTCGAGCGCGCAATGAAAGTG-AAAGTC-GAGACCTCTGT-CGT-GGAGGGCATCGAC
GCCCGGACTTG------AGTCTT-TGAC-GACGGC--TCCGCGGTAGAGCATGCATGTTGGGACCCGAAAGATGGTGAAC
TATGCCTGAATAGGGTGAAGCCAGAGGAAACTCTGGTGGAGGCTCGTAGCGATTCTGACGTGCAAATCGATCGTCGAATT
TGGGTATAGGGGCGAAAGACTACGTGATTTTATCAAAAACATGATCACCGGTACCTCACAGGCTGACTGTGCCATCCTCA
TTATTGCCGGTGGTACCGGTGAGTTCGAGGCTGGTATCTCCAAGGACGGTCAGACTCGTGAACATGCTCTTCTGGCGTTC
ACCCTGGGTGTGCGTCAGCTCATTGTCGCTGTAAACAAGATGGACACGACCAAGGTGTGTTTTACAATTCCTC-------
-CTCAAGGATGTGG-----TTTGATGTGCGATCAACAATAGTGGAGTGAGGATCGCTTCAACGAAATTATCAAGGAAACC
TCGACCTTCATTAAGAAGGTCGGCTACAACCCCAAGGCTGTTGCTTTCGTTCCCATCTCTGGGTGGCATGGTGACAACAT
GTTGGAGGAGTCCCCCAAGTAAGCATT-ATGCT-TCAGATTGGCTTCCG-ACATTCTCAG-TGCATCGCA-ATAGTATGC
CCTGGTACAAGGGCTGGACCAAAGAGATCAAGAGTGGTGTCGTCAAGGGAAAGACCCTTCTCGATGCCATTGATGCCATT
GAGCCTCCTGTTCGTCCCTCCGACAAACCCCTTCGCCTTCCCCTCCAGGACGTCTACAAGATCGGA--------------
----------------------GGCGCTGAACGAGGAGTGCGAAAATAAAGCGGCGACCACTGTTGGTGCGCTGACGGCG
TATGTCGTGGTCCCGACTGCCATGCGACT-TCCTGCCTGTGACGCAGGT-GGGACACGTCGCGTGTCGTGGCA-------
----AGCATAT-------------CACGATATGCTTGTCCGCTGCCTCCTTGTGATGC----------------------
TGTGTTGTCGTAGTAG--A-CTCTTTTGCGCATATCGCATATTTT-CCTG-TCAACATGGTTACTGACG--TTTTTTTTA
T--CCCTCCATCCTTGAAATCTTCATATCGATGTTCCTATAA--------TGTGCGTTGATCAGTCCGACCCCAATTTTG
CCGACAAAATCCGGCATGTTCGCGATCCCAAAGCACGGATGGCCATTGTCTGGGCGCACTGCAAGACCAAAATGGTTTGT
GAAACCGACGAACCCAAAGAGGAGGGTGTCGAAGGGGATGCCGACGAGCCTAAGAAAGGGCATGGTGGTTGTGGCCACAT
CCAACCGGTTATCCGAAAGGAGGGTCTCAAGTTATTTGTCCAGTATAAGCGCCCCAAAGACGAAGATGAGGTTCGTATCA
GCAGCGCAACGCGCGACGGACTT-TCGTGTTGAACGTTTTACCTCTTACGCTTATAGGACGTCAAATCGCTGCAGCCGGA
CAAACGGTTGTTCACGCCTTCCGAAGTATACACGACGTTCAAAAAGATGTCCGATTCGGACTTGCACTTGATTGGGCTCT
CGGACGAGTATGCGCGACCTGAGTGGATGGTTCATATTCTGCTCCTGTCATCGAATTCTTGGAGGAATGGGGTCTCGAAT
CACTGGAAGAGAATGCACATTCGTCAACGCCCTGCACCAAGGTTTTCGTGAATGGTGTCTGGATGGGCGTGCATCGTGAT
CCCGCCAACCTTGTCAAGACGATCAAAAAACTTCGCCGGAAAGACGACATTAGTCCCGAGGTCTCTGTAGTCCGTGACAT
TCGTGAGAGGGAGCTCCGTCTCTACACTGATGCAGGGCGAGTTTGTCGACCTCTTTTCATCGTCGAAAATCAGCAGCTTG
CCCTGCAGAAGAAGCATATCAAATGGCTAAATCAGGGCTTCCGGGATGACGATGGCGAAGAGTTCAAGTGGGAGCAGCTG
GTAAAAACAGGGATAATCGAGTTGCTGGATGCTGAGGAAGAGGAGACGGTGATGATTTCCATGACGCCGGAGGACTTGGA
GAATTCCAGGTTACAATCTGCGGGCATCAACCCTCACGAGAATGATGGAGAGTTTGACCCCGCGGCGCGCCTAAAGGCTG
GAATCAATGCGCATACATGGACTCACTGCGAGATTCATCCTAGTATGATTCTCGGTGTCTGTGCTAGTATCATTCCTTTC
CCCGATCACAACCAGGTGTGTACT--GCTTTGACGTGGTCAATGATTG--CCTTACACCTCTGCAGTCGCCGCGTAATAC
CTACCAATCTGCTATG
>Hortiboletus_amygdalius_HKAS54242
-------------ATTTTGAATCTGGCGGTCGTTCC---GGCCGTCCGAGTTGTAATCTAGAGAAGCGTCTTCC-GCGCT
G-GC-CCGTGTACAAGTCTCCTGGAAGGGAGCGTCATAGAGGGTGAGAATCCCGTCTTTGACAC-GGACTACCAGGGC-T
AT-GTGATGCGCTCTCGACGAGTCGAGTTGTTTGGGAATGCAGCTCAAATCGGGTGGTAAACTCCATCTAAAGCTAAATA
TAGGCGAGAGACCGATAGCGAACAAGTACCGTGAGGGAAAGATGAAAAGAACTTTGGAAAGAGAGTTAAACAGTACGTGA
AATTGCTGAAAGGGAAACGCTCGATGT-CAGTCGCGTCGGCC-AGGGATCAACCTCG-CTTC-ATCGCT-GGGTGCACTT
TCTGGTC-GACGGGTCAGCATCGGTTTC---GGTCGTCGTACAATGGCG-GAGGGAACGTGGCACTC--TTC-----CGA
GTGTG-TTATAGCCTTTCG-TCGTATG-CGGC-GGT-CGGGACCGAGGA-AC-TCAGCAACC-G--ACCTCC-------G
GGTCTGTGCTT-AGGATGCTGGCATAATGGCCTTGAGCGACCCGTCTTGAAACACGGACCAAGGAGTCTAACATGCATGC
GAGTGTTCGGGTGGA--AAA--CCCGCACGCGAAATGAAAGTG-AAAGTC-GAGACCTCTGT-CGT-GGAGGGCACCGAC
GCCCGGACCCG------AGTCTT-TGAC-CAAGGA--TCTGCGGTAGAGCATGCATGTTGGGACCCGAAAGATGGTGAAC
TATGCCTGAATAGGGTGAAGCCAGAGGAAACTCTGGTGGAGGCTCGTAGCGATTCTGACGTGCAAATCGATCGTCGAATT
TGGGCGTGA-----------------------------------------------------------------------
--------------------------------------------------------------------------------
--------------------------------------------------------------------------------
--------------------------------------------------------------------------------
--------------------------------------------------------------------------------
--------------------------------------------------------------------------------
--------------------------------------------------------------------------------
--------------------------------------------------------------------------------
--------------------------------------------------------------------------------
--------------------------------------------------------------------------------
--------------------------------------------------------------------------------
--------------------------------------------------------------------------------
--------------------------------------------------------------------------------
--------------------------------------------------------------------------------
--------------------------------------------------------------------------------
--------------------------------------------------------------------------------
--------------------------------------------------------------------------------
--------------------------------------------------------------------------------
---------------------------------------TGCTCCCGTCATCGAATTCTTGGAAGAATGGGGTCTCGAAT
CGCTGGAAGAGAATGCACATTCGTCGACGCCGTGTACAAAGGTTTTCGTGAACGGTGTTTGGATGGGCGTGCATCGTGAT
CCCGCGAACCTTGTCAAGACGATCAAGAAACTTCGCCGGAAAGATGACATTAGTCCAGAAGTTTCGGTAGTCCGCGACAT
TCGTGAAAGGGAACTTCGTCTCTACACTGATGCAGGGCGAGTTTGTCGGCCCCTCTTTATTGTCGAAAATCAGCAACTTG
CCCTGCAGAAGAAGCACATCAAATGGCTCAATCAAGGTTATCGCGATGATGATGGCGAAGAGTTCAAGTGGGAGCAGCTG
GTAAAGACAGGGATAATCGAGTTATTGGACGCCGAGGAAGAGGAAACGGTGATGATCTCCATGACACCAGAGGACTTGGA
GAATTCCAGGTTACAATCTGCCGGCATCAATCCCCATGACAATGACGGAGACTTTGACCCTGCAGCGCGACTCAAGGCTG
GAATCAATGCGCACACGTGGACTCACTGCGAGATTCATCCTAGTATGATTCTCGGTGTGTGTGCCAGTATTATTCCTTTC
CCCGATCACAACCAGGTGCGTACT--GCTTTGATGTGGACCGATCTTGG--CTTATCCCTCTGCAGTCACCACGTAATAC
CTATCAAT--------
>Hortiboletus_amygdalius_HKAS54166
-------------ATTTTGAATCTGGCGGTCGTTCC---GGCCGTCCGAGTTGTAATCTAGAGAAGCGTCTTCC-GCGCT
G-GC-CCGTGTACAAGTCTCCTGGAAGGGAGCGTCATAGAGGGTGAGAATCCCGTCTTTGACAC-GGACTACCAGGGC-T
AT-GTGATGCGCTCTCGACGAGTCGAGTTGTTTGGGAATGCAGCTCAAATCGGGTGGTAAACTCCATCTAAAGCTAAATA
TAGGCGAGAGACCGATAGCGAACAAGTACCGTGAGGGAAAGATGAAAAGAACTTTGGAAAGAGAGTTAAACAGTACGTGA
AATTGCTGAAAGGGAAACGCTCGATGT-CAGTCGCGTCGGCC-AGGGATCAACCTCG-CTTC-ATCGCT-GGGTGCACTT
TCTGGTC-GACGGGTCAGCATCGGTTTC---GGTCGTCGTACAATGGCG-GAGGGAACGTGGCACTC--TTC-----CGA
GTGTG-TTATAGCCTTTCG-TCGTATG-CGGC-GGT-CGGGACCGAGGA-AC-TCAGCAACC-G--ACCTCC-------G
GGTCTGTGCTT-AGGATGCTGGCATAATGGCCTTGAGCGACCCGTCTTGAAACACGGACCAAGGAGTCTAACATGCATGC
GAGTGTTCGGGTGGA--AAA--CCCGCACGCGAAATGAAAGTG-AAAGTC-GAGACCTCTGT-CGT-GGAGGGCACCGAC
GCCCGGACCCG------AGTCTT-TGAC-CAAGGA--TCTGCGGTAGAGCATGCATGTTGGGACCCGAAAGATGGTGAAC
TATGCCTGAATAGGGTGAAGCCAGAGGAAACTCTGGTGGAGGCTCGTAGCGATTCTGACGTGCAAATCGATCGTCGAATT
TGGGCGTGA-----------------------------------------------------------------------
--------------------------------------------------------------------------------
--------------------------------------------------------------------------------
--------------------------------------------------------------------------------
--------------------------------------------------------------------------------
--------------------------------------------------------------------------------
--------------------------------------------------------------------------------
--------------------------------------------------------------------------------
----------------------GGCGCTGAACGAGGAGTGCGAAAATGAAACCGGGACCAC------TGTGCTGACGGCA
TATGT--CGGT-CCGGTTCTCATACCACTCTCTTACCTGTGACGCAGGT-GGGAGATGTCGCATCTTGTGGCCTCTTGTG
GCCTAGCATATACGT--------CAATGATGTGCTTGTCCTCGGCCTCCTTGTGACGC---------------------T
TTTTTTGTCGTAGTAGTGA-CCTTCTTGCGCACGTCGCAT-CTTG-CCTC-TGAACATGCTTACTGACG---TTTTTTTG
T--CCCTGCATCCTTCCAATT-CCGTGTCGATGTTCCTTCAAT---ATGATATGCGTTCATCAGTCCGACCCCAATTTTG
CCGACAAAATACGGCATGTTCGCGATCCCAAAGCGCGGATGGCCGTTGTCTGGGCCCACTGCAAGACGAAAATGACTTGC
GAAACTGACGAACCCAAAGAGGAGGGAGCCGAAGGGGATGTCGACGAGTCTAAGAAAGGCCATGGTGGTTGCGGTCATGT
CCAACCGCTTATTCGCAAGGAGGGTCTCAAATTATTCGTCCAGTATAAGCGACCCAAGGATGAAGATGAGGTTCGTATCA
GCGACGCAGCGCGTCGAGAACTTAGTTTATTAAGCT------CTCCCACGCATATAGGACGTCAAGTCGTTGCAGCCGGA
CAAAAGGCTCTTTACGCCTTCCGAAGTGTACACGACGTTCAAAAAGATGTCTGATTCGGATCTGCACCTGATTGGGCTCT
CGGACGAATATGCGCGGCCTGAATGGAT-----------TGCTCCCGTCATCGAATTCTTGGAAGAATGGGGTCTCGAAT
CGCTGGAAGARAATGCACATTCATCGACGCCGTGTACAAAGGTTTTCGTGAATGGTGTTTGGATGGGCGTGCATCGTGAT
CCCGCGAACCTTGTCAAGACGATCAAGAAACTTCGCCGGAAAGATGACATTAGTCCAGAAGTTTCGGTAGTCCGCGACAT
TCGTGAAAGGGAACTTCGTCTCTACACTGATGCAGGGCGAGTTTGTCGGCCCCTCTTTATTGTCGAAAATCAGCAACTTG
CCCTGCAGAAGAAGCACATCAAATGGCTCAATCAAGGTTATCGCGATGATGATGGCGAAGAGTTCAAGTGGGAGCAGCTG
GTAAAGACAGGGATAATCGAGTTATTGGACGCCGAGGAAGAGGAAACGGTGATGATTTCCATGACGCCAGAGGACTTGGA
GAATTCCAGGTTACAATCTGCCGGCATCAATCCCCATGACAATGACGGAGACTTTGACCCCGCAGCGCGACTCAAGGCTG
GAATCAATGCGCACACGTGGACTCACTGCGAGATTCATCCTAGTATGATTCTTGGTGTGTGTGCCAGTATTATCCCTTTC
CCCGATCACAACCAGGTGCGTACT--GCTTTGATGTGGACCGATCTTGG--CTTATACCTCTGCAGTCACCACGTAATAC
CTATCAAT--------
>Hortiboletus_subpaludosus_HKAS68158
-------------ATTTTGAATCTGGCGGTCGTTTTC--GGCCGTCCGAGTTGTAATCTAGAGAAGCGTCTTCC-GCGCT
G-GC-CCGTGTACAAGTCTCCTGGAAGGGAGCGTCATAGAGGGTGAGAATCCCGTCTTTGACAC-GGACTACCAGTGC-T
AT-GTGATGCGCTCTCGACGAGTCGAGTTGTTTGGGAATGCAGCTCAAATTGGGTGGTAAACTCCATCTAAAGCTAAATA
TAGGCGAGAGACCGATAGCGAACAAGTACCGTGAGGGAAAGATGAAAAGAACTTTGGAAAGAGAGTTAAACAGTACGTGA
AATTGCTGAAAGGGAAACGCTCGATGT-CAGTCGCGTCGGTC-GGGGATCAACCTTG-CTTC-ATCGCT-GGGCGTACTT
CCCGGTCCGACGGGTCAGCATCAGTTTC---GGTCGTCGTACAATGGCG-GAGGGAACGTGGCACTC--TTC-----CGA
GTGTG-TTATAGCCCTCGG-TCGTATG-CGGC-GGT-CGGGACTGAGGA-AC-TCAGCAA-C-G--ACCTTC-------G
GGTCTGTGCTT-AGGATGCTGGCATAATGGCCTTGAGCGACCCGTCTTGAAACACGGACCAAGGAGTCTAACATGCATGC
GAGTGTTCGGGTGGT--AAA--CCCGTGCGCGAAACGAAAGTG-AAAGTC-GAGACCTCTGT-CGT-GGAGGGCACCGAC
GCCCGGACCTG------AGTCTT-TGAC-GACGGA--TCTGCGGTAGAGCATGCATGTTGGGACCCGAAAGATGGTGAAC
TATGCCTGAATAGGGTGAAGCCAGAGGAAACTCTGGTGGAGGCTCGTAGCGATTCTGACGTGCAAATCGATCGTCGAATT
TGGGCGCGA-----------------------------------------------------------------------
--------------------------------------------------------------------------------
--------------------------------------------------------------------------------
--------------------------------------------------------------------------------
--------------------------------------------------------------------------------
--------------------------------------------------------------------------------
--------------------------------------------------------------------------------
--------------------------------------------------------------------------------
----------------------GGCGCTGAACGAGGAGTGCGAAGATGGAACGGTGACCAC------TGTGCTGACGGCA
TACTT--TGGTCCCGGTTCTCATACCACTCTCTTGCCTGTGACGCAGGT-GGGAGATGTTGCATCTTGT-GCCTCTTTTG
GCCTAGCATATATGT--------CAATGATGTGCTTGTCCTCGGCCTCCTTGTGACGCTTTTTTTTTTTTTTTTTTTTTT
TTTTTTGCCGTAGTAGTGA-TCTTCTTGCGCACGTCGCAT------CCTC-AGAACATGCTTACTGACG---TTTCTTTG
T--CCCTGCATCCTTGCAATA-TCGTGTCGATGTTCCTTCAAT---ATGATGTGCGTTCATCAGTCCGACCCCAATTTTG
CCGACAAGATACGGCATGTGCGCGATCCCAAAGCGCGGATGGCCGTTGTCTGGGCCCATTGCAAGACCAAAATGGCTTGC
GAAACTGACGAACCCAAGGAGGAGGGAGCGGAAGGGGATGCAGATGAGCCTAAAAAAGGGCATGGTGGTTGCGGTCACAT
CCAACCGCTTATCCGCAAGGAGGGTCTCAAATTGTTCGTCCAGTATAAGCGACCCAAGGATGAAGATGAGGTTCGTATCA
GCGACGCAGCGCGTCGAGGACTTAGTTTATTGAGCTCTTTACCTCCCACGCTTATAGGACGTCAAGTCAATGCAACCGGA
TAAAAGGCTCTTTACGCCTTCCGAAGTGTACACGACGTTCAAGAAGATGTCTGATTCGGATCTGCACCTGATTGGGCTCT
CGGACGAATATGCGCGGCCTGAATGGAT-----------TGCCCCCGTCATCGAATTCTTGGAAGAATGGGGTCTCGAAT
CGCTGGAAGAGAATGCACATTCGTCCACGCCATGTACGAAGGTTTTCGTGAACGGTGTCTGGATGGGCGTGCATCGTGAC
CCCGCTAACCTGGTCAAGACGATCAAGAAACTTCGCCGGAAAGATGACATTAGTCCCGAAGTTTCGGTAGTCCGTGACAT
TCGTGAGAGGGAACTTCGTCTCTACACTGATGCAGGGCGAGTTTGTCGACCCCTCTTTATTGTCGACAATCAGCAACTTG
CCCTGCAGAAGAAGCATGTCAAATGGCTTAATCAGGGCTATCGCGATGATGATGGCGAAGAGTTCAAGTGGGAGCAGCTG
GTGAAGACAGGGATAATCGAGTTRTTGGATGCCGAGGARGAGGAAACGGTGATGATTTCCATGACACCGGAGGACTTGGA
GAATTCCAGGTTACAATCTGCCGGCATCAACCCCCATGAAAATGAGGGAGATTTTGACCCTGCAGCGCGACTTAAGGCTG
GAATTAATGCCCACACATGGACTCACTGCGAGATTCATCCTAGTATGATTCTSGGTGTGTGTGCGAGTATCATTCCTTTC
CCCGATCACAACCAGGTGCGTACT--GCTTTGACGTGGATCAACAATGG--CTTACAGCTCTGCAGTCACCGCGTAATAC
CTATCAAT--------
>HKAS59608_Hortiboletus_subpaludosus_Li1860_273
GGGAAAAGCTCAAATTTTGAATCTGGCGGTCGTTTTC--GGCCGTCCGAGTTGTAATCTAGAGAAGCGTCTTCC-GCGCT
G-GC-CCGTGTACAAGTCTCCTGGAAGGGAGCGTCATAGAGGGTGAGAATCCCGTCTTTGACAC-GGACTACCAGTGC-T
AT-GTGATGCGCTCTCGACGAGTCGAGTTGTTTGGGAATGCAGCTCAAATTGGGTGGTAAACTCCATCTAAAGCTAAATA
TAGGCGAGAGACCGATAGCGAACAAGTACCGTGAGGGAAAGATGAAAAGAACTTTGGAAAGAGAGTTAAACAGTACGTGA
AATTGCTGAAAGGGAAACGCTCGATGT-CAGTCGCGTCGGTC-GGGGATCAACCTTG-CTTC-ATCGCT-GGGCGTACTT
CCCGGTCCGACGGGTCAGCATCAGTTTC---GGTCGTCGTACAATGGCG-GAGGGAACGTGGCACTC--TTC-----CGA
GTGTG-TTATAGCCCTCGG-TCGTATG-CGGC-GGT-CGGGACTGAGGA-AC-TCAGCAA-C-G--ACCTTC-------G
GGTCTGTGCTT-AGGATGCTGGCATAATGGCCTTGAGCGACCCGTCTTGAAACACGGACCAAGGAGTCTAACATGCATGC
GAGTGTTCGGGTGGT--AAA--CCCGTGCGCGAAACGAAAGTG-AAAGTC-GAGACCTCTGT-CGT-GGAGGGCACCGAC
GCCCGGACCTG------AGTCTT-TGAC-GACGGA--TCTGCGGTAGAGCATGCATGTTGGGACCCGAAAGATGGTGAAC
TATGCCTGAATAGGGTGAAGCCAGAGGAAACTCTGGTGGAGGCTCGTAGCGATTCTGACGTGCAAATCGATCGTCGAATT
TGGGTATAGGGGCGAAAGACTACGCGATTTTATCAAAAACATGATCACTGGTACTTCCCAGGCTGACTGTGCCATTCTCA
TTATTGCTGGGGGTACCGGTGAGTTCGAGGCTGGTATCTCCAAGGACGGCCAGACCCGTGAACACGCTCTTCTGGCGTTC
ACCCTTGGTGTGCGTCAGCTTATCGTCGCTGTAAACAAAATGGACACGACCAAGGTTTGCTGTACATTCTTCT-------
-CTGGTGAATGTGG-----TTTGATGTA---TCTCCAATAGTGGAGCGAGGACCGTTTCAACGAAATTGTCAAGGAAACC
TCGACCTTCATTAAGAAGGTCGGCTACAACCCCAAGGCTGTTGCTTTCGTGCCTATCTCTGGTTGGCATGGTGACAACAT
GCTGGAGGAGTCCCCCAAGTAAGCGTA-ATGTTATTCGATTGGCCTCCG-GCATTCTTAA-AGCGTCGCA-ATAGCATGC
CCTGGTACAAGGGCTGGACCAAGGAAATCAAGGGTGGCAATGTTAAGGGAAAGACCCTCCTCGACGCCATCGACGCCATC
GAGCCTCCTGTTCGTCCCTCCGACAAACCACTTCGTCTTCCTCTCCAGGATGTTTACAAGATCGGTGGTATCGGAACAGT
ACCCGTTGGTCGTGTTGAAACTGGCGCTGAACGAGGAGTGCGAAGATGGAACGGTGACCAC------TGTGCTGACGGCA
TACTT--TGGTCCCGGTTCTCATACCACTCTCTTGCCTGTGACGCAGGT-GGGAGATGTTGCATCTTGT-GCCTCTTTTG
GCCTAGCATATATGT--------CAATGATGTGCTTGTCCTCGGCCTCCTTGTGACGC-------------TTTTTTTTT
TTTTTTGCCGTAGTAGTGA-TCTTCTTGCGCACGTCGCAT------CCTC-AGAACATGCTTACTGACG---TTTCTTTG
T--CCCTGCATCCTTGCAATA-TCGTGTCGATGTTCCTTCAAT---ATGATGTGCGTTCATCAGTCCGACCCCAATTTTG
CCGACAAGATACGGCATGTGCGCGATCCCAAAGCGCGGATGGCCGTTGTCTGGGCCCATTGCAAGACCAAAATGGCTTGC
GAAACTGACGAACCCAAGGAGGAGGGAGCGGAAGGGGATGCAGATGAGCCTAAAAAAGGGCATGGTGGTTGCGGTCACAT
CCAACCGCTTATCCGCAAGGAGGGTCTCAAATTGTTCGTCCAGTATAAGCGACCCAAGGATGAAGATGAGGTTCGTATCA
GCGACGCAGCGCGTTGAGGACTTAGTTTATTGAGCTCTTTACCTCCCACGCTTATAGGACGTCAAGTCAATGCAACCGGA
TAAAAGGCTCTTTACGCCTTCCGAAGTGTACACGACGTTCAAGAAGATGTCTGATTCGGATCTGCACCTGATTGGGCTCT
CGGACGAATATGCGCGGCCTGAATGGATGGYTCATATTCTGCCCCCGTCATCGAATTCTTGGAAGAATGGGGTCTCGAAT
CGCTGGAAGAGAATGCACATTCGTCCACGCCATGTACGAAGGTTTTCGTGAACGGTGTCTGGATGGGCGTGCATCGTGAC
CCCGCTAACCTGGTCAAGACGATCAAGAAACTTCGCCGGAAAGATGACATTAGTCCCGAAGTTTCGGTAGTCCGTGACAT
TCGTGAGAGGGAACTTCGTCTCTACACTGATGCAGGGCGAGTTTGTCGACCCCTCTTTATTGTCGACAATCAGCAACTTG
CCCTGCAGAAGAAGCATGTCAAATGGCTTAATCAGGGCTATCGCGATGATGATGGCGAAGAGTTCAAGTGGGAGCAGCTG
GTGAAGACAGGGATAATCGAGTTGTTGGATGCCGAGGARGAGGAAACGGTGATGATTTCCATGACACCGGAGGACTTGGA
GAATTCCAGGTTACAATCTGCCGGCATCAACCCCCATGAAAATGAGGGAGATTTTGACCCTGCAGCGCGACTTAAGGCTG
GAATTAATGCCCACACATGGACTCACTGCGAGATTCATCCTAGTATGATTCTGGGTGTGTGTGCGAGTATCATTCCTTTC
CCCGATCACAACCAGGTGCGTACT--GCTTTGACGTGGATCAACAATGG--CTTACAGCTCTGCAGTCACCGCGTAATAC
CTATCAATCCGCTATG
>HKAS53426_Tengioboletus_reticulatus_Li1081
GGGAAAAGCTCAAATTTTAAATCTGGCGGTCTCATC---GGCCGTCCGAGTTGTAATCTAGAGAAGCGTCTTCC-GCGCT
G-GC-CCGTGTACAAGTCTCCTGGAAGGGAGCGTCATAGAGGGTGAGAATCCCGTCTTTGACAT-GGACTACCAGTGC-T
GT-GTGATGCGCTCTCGACGAGTCGAGTTGTTTGGGAATGCAGCTCAAAATGGGTGGTAAATTCCATCTAAAGCTAAATA
CAGGCGAGAGACCGATAGCGAACAAGTACCGTGAGGGAAAGATGAAAAGAACTTTGGAAAGAGAGTTAAACAGTACGTGA
AATTGCTGAAAGGGAAACGCTTGATGT-CAGTCGCGTTCGCC-AGGGATCAACCCCG-CTTC-ATCGCT-GGGCGTATTT
CCTGGTCGGACGGGTCAGCATCAGTTTC---GATCGGCATAGAAGGGCG-AAGGGAACGTGGCACTC--TTC-----GGA
GTGTG-TTATAGCCTTTCG-TCGTATG-TGCC-GGT-GGGGACTGAGGA-AC-TCGGCACCCTG-TTCTTTC-------A
GGCGT-TGCTTTAGGATGCTGGCATAATGGCCTTAAGCGACCCGTCTTGAAACACGGACCAAGGAGTCTAACATGCCTGC
GAGTGTTTGGGCGGA--AAA--CCCAAGCGCGTAATGAAAGTG-AAAGTC-GAGACCTCTGT-CAT-GGAGGGCATCGAC
GCCCGGACCTG------AGTCTT-TGAC-GACGGA--TCTGCGGTAAAGCATGTATGTTGGGACCCGAAAGATGGTGAAC
TATGCCTGAATAGGGTGAAGCCAGAGGAAACTCTGGTGGAGGCTCGTAGCGATTCTGACGTGCAAATCGATCGTCGAATT
TGGGTATAGGGGCGAAAGACTACGTGATTTCATCAAAAACATGATCACCGGTACTTCCCAGGCTGATTGTGCTATCCTTA
TTATCGCCGGCGGTACCGGTGAGTTCGAGGCTGGTATCTCCAAGGACGGTCAGACCCGTGAACACGCCCTTCTGGCGTTC
ACCCTCGGTGTGCGTCAGCTCATTGTCGCTGTAAACAAGATGGACACGACCAAGGT--GCAGTGCATCCTCTC-------
-GTGATGAACGTGG-----TTTGATGTGCAACTCTCATTAGTGGAGCGAGGATCGCTTCAATGAAATTGTCAAGGAAACC
TCGACATTTATCAAGAAGGTTGGCTACAACCCCAAGGCTGTCGCTTTCGTGCCCATTTCTGGCTGGCATGGTGACAACAT
GCTGGAGGAATCCGACAAGTAAGCGTT-ATA----CGGATTCGTTGCAA-TCATTCTCAA-AGCGTCGCA-ATAGCATGA
CCTGGTACAAGGGCTGGACTAAGGAGGTCAAGGGCGGCACCGTCAAGGGAAAGACTCTCCTCGATGCCATTGACGCCATC
GAGCCCCCCGTTCGCCCCTCTGACAAACCCCTTCGTCTTCCTCTCCAGGATGTCTACAAGATCGGTGGTATCGGAACAGT
TCCCGTCGGTCGTGTTGAAACCNNNNNNNNNNNNNNNNNNNNNNNNNNNNNNNNNNACTGTCATTGGTGCGCTGACGGCG
TGCCTTGTGGTCCCGACTCCCATGCTACTCTCTTGCCTGTGACGCAGGT-GGGAGACGTCGCTTCGTGTGGCCT------
----AGCATATACAT--------CAATGATGTGCTTGTCCGCTGCCTCCTTGTGACGC----------------------
TTTTTTGTTGTAGTAGCTA-CCTCTTTGCGCACGCCGCAT-TTTT-CTTC-TGAACATGATTACTGACG----TTCTTCA
C--CCCTGCATCCTTGCGATTTCCGTGCCGGTTTTCCTCCAAT---ATGATAT-CCTTTACTAGTCCGACCCTAATTTTG
CCGACAAAATACGGCATATTCGCGACCCCAAAGCACGCATGGGCGTTGTCTGGGCACACTGCAAAACGAAAATGGTTTGT
GAAACTGACGAACCTAAAGAAGAGGGAGCGGAAGCGGAAGCGGATGAGCCTAAGAAAGGGCATGGTGGCTGTGGTCACAT
CCAACCACTCATCCGGAAGGAGGGTCTCAAGTTGTTCGTCCAGTATAAGCGACCCAAGGATGAAGACGAGGTTCGTATCA
GCAACGCGATTCGTTGATGACTTACTTTGTTAAGCGTTCTA-------CGCATATAGGATGTTAAGTCACTGCAACCGGA
TAAAAGGCTGTTTACGCCTTCCGAAGTGTACACCACGTTCAAAAAGATGTCCGATTCGGATCTGCACTTGATCGGGCTCT
CGGACGAATATGCGCGGCCTGAGTGGATGGTTCGTATTCCGCTCCGGTCATTGAATTCTTGGAGGAGTGGGGTCTTGAGT
CACTGGAAGAGAATGCACACTCATCGACACCCTGCACAAAGGTTTTCGTGAACGGTGTCTGGATGGGCGTTCATCGGGAT
CCCGCCAACCTTGTCAAGACGATCAAAAAACTTCGTCGAAAAGATGACATTAGTCCCGAAGTGTCTGTGGTCCGCGACAT
TCGTGAAAGGGAACTTCGCCTCTACACTGATGCAGGGCGAGTTTGTCGACCTCTGTTCATTGTAGAGAACCAACAGCTTG
CCCTCCAGAAGAAGCATATTAAATGGCTTAATCAGGGCTACCGCGATGATGATGGTGAAGAGTTCAAGTGGGAGCAACTG
GTGAAGACAGGGATAATTGAATTATTGGACGCTGAGGAGGAGGAGACAGTGATGATTTCCATGACGCCGGAGGACTTGGA
GAATTCCAGGTTACAATCTGCAGGTATCAACCCCCATGAAAACGATGGAGACTTCGACCCCGCGGCGCGCCTAAAGGCCG
GGATTAACGCACATACATGGACTCACTGTGAGATTCATCCCAGTATGATTCTTGGTGTTTGCGCTAGTATCATCCCATTC
CCCGATCACAATCAAGTAAGTACT--GATTCCGCTTGGACCGATAACAG-CCTTACACATCCATAGTCACCGCGTAACAC
CTATCAATCCGCTATG
>Tengioboletus_reticulatus_HKAS53453_Li1091_120
GGGAAAAGCTCAAATTTTAAATCTGGCGGTCTCATC---GGCCGTCCGAGTTGTAATCTAGAGAAGCGTCTTCC-GCGCT
G-GC-CCGTGTACAAGTCTCCTGGAAGGGAGCGTCATAGAGGGTGAGAATCCCGTCTTTGACAT-GGACTACCAGTGC-T
GT-GTGATGCGCTCTCGACGAGTCGAGTTGTTTGGGAATGCAGCTCAAAATGGGTGGTAAATTCCATCTAAAGCTAAATA
CAGGCGAGAGACCGATAGCGAACAAGTACCGTGAGGGAAAGATGAAAAGAACTTTGGAAAGAGAGTTAAACAGTACGTGA
AATTGCTGAAAGGGAAACGCTTGATGT-CAGTCGCGTTCGCC-AGGGATCAACCCCG-CTTC-ATCGCT-GGGCGTATTT
CCTGGTCGGACGGGTCAGCATCAGTTTC---GATCGGCATAGAAGGGCG-AAGGGAACGTGGCACTC--TTC-----GGA
GTGTG-TTATAGCCTTTCG-TCGTATG-TGCC-GGT-GGGGACTGAGGA-AC-TCGGCACCCTG-TTCTTTC-------A
GGCGT-TGCTTTAGGATGCTGGCATAATGGCCTTAAGCGACCCGTCTTGAAACACGGACCAAGGAGTCTAACATGCCTGC
GAGTGTTTGGGCGGA--AAA--CCCAAGCGCGTAATGAAAGTG-AAAGTC-GAGACCTCTGT-CAT-GGAGGGCATCGAC
GCCCGGACCTG------AGTCTT-TGAC-GACGGA--TCTGCGGTAAAGCATGTATGTTGGGACCCGAAAGATGGTGAAC
TATGCCTGAATAGGGTGAAGCCAGAGGAAACTCTGGTGGAGGCTCGTAGCGATTCTGACGTGCAAATCGATCGTCGAATT
TGGGTATAGGGGCGAAAGACTACGTGATTTCATCAAAAACATGATCACCGGTACTTCCCAGGCTGATTGTGCTATCCTTA
TTATCGCCGGCGGTACCGGTGAGTTCGAGGCTGGTATCTCCAAGGACGGTCAGACCCGTGAACACGCCCTTCTGGCGTTC
ACCCTCGGTGTGCGTCAGCTCATTGTCGCTGTAAACAAGATGGACACGACCAAGGT--GCAGTGCATCCTCTC-------
-GTGATGAACGTGG-----TTTGATGTGCAACTCTCATTAGTGGAGCGAGGATCGCTTCAATGAAATTGTCAAGGAAACC
TCGACATTTATCAAGAAGGTTGGCTACAACCCCAAGGCTGTCGCTTTCGTGCCCATTTCTGGCTGGCATGGTGACAACAT
GCTGGAGGAATCCGACAAGTAAGCGTT-ATA----CGGATTCGTTGCAA-TCATTCTCAA-AGCGTCGCA-ATAGCATGA
CCTGGTACAAGGGCTGGACTAAGGAGGTCAAGGGCGGCACCGTCAAGGGAAAGACTCTCCTCGATGCCATTGACGCCATC
GAGCCCCCCGTTCGCCCCTCTGACAAACCCCTTCGTCTTCCTCTCCAGGATGTCTACAAGATCGGTGGTATCGGAACAGT
TCCCGTCGGTCGTGTTGAAACCNNNNNNNNNNNNNNNNNNNNNNNNNNNNNNNNNNNNNNNNNNNNNNNNNNNNNNNNNN
NNNNNNNNNNNNNNNNNNNNNNNNNNNNNNNNNNNNNNNNNNNNNNNNN-NNNNNNNNNNNNNNNNNNNNNNNNNNNNNN
NNNNNNNNNNNNNNNNNNNNNNNNNNNNNNNNNNNNNNNNNNNNNNNNNNNNNNNNNNNNNNNNN-------------NN
NNNNNNNNNNNNNNNNNNN-NNNNNNNNNNNNNNNNNNNN-NNNNNNNNNNNNNNNNNNNNNNNNNNNNNNNNNNNNNNN
NNNNNNNNNNNNNNNNNNNNNNNNNNNNNNNNNNNNNNNNNNN---NNNNNNNNNNNNNNNNNNNNNNNNNNNNNNNNNN
NNNNNNNNNNNNNNNNNNNNNNNNNNNNNNNNNNNNNNNNNNNNNNNNNNNNNNNNNNNNNNNNNNNNNNNNNNNNNNNN
NNNNNNNNNNNNNNNNNNNNNNNNNNNNNNNNNNNNNNNNNNNNNNNNNNNNNNNNNNNNNNNNNNNNNNNNNNNNNNNN
NNNNNNNNNNNNNNNNNNNNNNNNNNNNNNNNNNNNNNNNNNNNNNNNNNNNNNNNNNNNNNNNNNNNNNNNNNNNNNNN
NNNNNNNNNNNNNNNNNNNNNNNNNNNNNNNNNNNNNNNNNNNNNNNNNNNNNNNNNNNNNNNNNNNNNNNNNNNNNNNN
NNNNNNNNNNNNNNNNNNNNNNNNNNNNNNNNNNNNNNNNNNNNNNNNNNNNNNNNNNNNNNNNNNNNNNNNNNNNNNNN
NNNNNNNNNNNNNNNNNNNNNNNNNNNNGGTTCGTATTCCGCTCCGGTCATTGAATTCTTGGAGGAGTGGGGTCTTGAGT
CACTGGAAGAGAATGCACACTCATCGACACCCTGCACAAAGGTTTTCGTGAACGGTGTCTGGATGGGCGTTCATCGGGAT
CCCGCCAACCTTGTCAAGACGATCAAAAAACTTCGTCGAAAAGATGACATTAGTCCCGAAGTGTCTGTGGTCCGCGACAT
TCGTGAAAGGGAACTTCGCCTCTACACTGATGCAGGGCGAGTTTGTCGACCTCTGTTCATTGTAGAGAACCAACAGCTTG
CCCTCCAGAAGAAGCATATTAAATGGCTTAATCAGGGCTACCGCGATGATGATGGTGAAGAGTTCAAGTGGGAGCAACTG
GTGAAGACAGGGATAATTGAATTATTGGACGCTGAGGAGGAGGAGACAGTGATGATTTCCATGACGCCGGAGGACTTGGA
GAATTCCAGGTTACAATCTGCAGGTATCAACCCCCATGAAAACGATGGAGACTTCGACCCCGCGGCGCGCCTAAAGGCCG
GGATTAACGCACATACATGGACTCACTGTGAGATTCATCCCAGTATGATTCTTGGTGTTTGCGCTAGTATCATCCCATTC
CCCGATCACAATCAAGTAAGTACT--GATTCCGCTTGGACCGATAACAG-CCTTACACATCCATAGTCACCGCGTAACAC
CTATCAATCCGCTATG
>HKAS53425_Tengioboletus_glutinosus_Li1080_93
GGGAAAAGCTCAAATTTTAAATCTGGCGGTCTCCTC---GGCCGTCCGAGTTGTAATCTAGAGAAGCGTCTTCC-GCGCT
G-GC-CCGTGTACAAGTCTCCTGGAAGGGAGCATCATGGAGGGTGAGAATCCCGTCTTCGACAC-GGACCACCAGTGC-T
AT-GTGATGCGCTCTCGACGAGTCGAGTTGTTTGGGAATGCAGCTCAAAACGGGTGGTAAATTCCATCTAAAGCTAAATA
TGGGCGAGAGACCGATAGCGAACAAGTACCGTGAGGGAAAGATGAAAAGAACTTTGGAAAGAGAGTTAAACAGTACGTGA
AATTGCTGAAAGGGAAACGCTTGATGT-CAGTCGCGTCCCCC-AGGGATCAGCCTCG-CTTC--TCGCC-GGGCGTATTT
CCTGGTC-GACGGGTCAGCATCAGTTTC---GATCGCCATACAAGGCCG-AAGGGAACGTGACACTC--TTC-----GGG
GTGTG-TTATAGCCTTTCG-TCGTATG-TGGCGGGC-CGGGACTGAGGA-AC-TCAGCAC-C-A-CCTCACC--------
-GTGTGTGCTTCAGGATGCTGGCATAATGGCCTTAAGCGACCCGTCTTGAAACACGGACCAAGGAGTCTAACATGCCTGC
GAGTGTTTGGGCGGA--AAA--CCCAAGCGCACAATGAAAGTG-AAAGTC-GAGACCTCTGT-CGT-GGAGGGCATCGAC
GCCCGGACCTG------AGTCTT-TGAC-GACGGA--TCTGCGGTACAGCATGTATGTTGGGACCCGAAAGATGGTGAAC
TATGCCTGAATAGGGTGAAGCCAGAGGAAACTCTGGTGGAGGCTCGTAGCGATTCTGACGTGCAAATCGATCGTCGAATT
TGGGTATAGGGGCGAAAGACTACGTGATTTCATCAAAAACATGATCACTGGTACTTCGCAGGCTGATTGTGCTATCCTTA
TTATCGCCGGCGGTACCGGTGAGTTCGAGGCTGGTATCTCCAAGGACGGTCAGACCCGTGAACACGCCCTTCTGGCGTTC
ACCCTCGGTGTGCGTCAGCTCATTGTCGCTGTAAACAAGATGGACACGACCAAGGTGTGCCGTGCACCCTGCT-------
-GTGATGAATGTGG-----TTTGATGTGTAACCTTCATTAGTGGAGCGAGGATCGCTTCAATGAAATTGTCAAGGAAACC
TCGACCTTTATCAAGAAGGTTGGCTACAATCCCAAGGCTGTCGCTTTCGTGCCCATCTCTGGATGGCATGGTGACAACAT
GCTGGAGGAATCCCCCAAGTAAGCGTT-ATACCATCAGATTGGCTGCAA-GTATTCTCAA-AGCATCGCA-ATAGCATGC
CCTGGTACAAGGGCTGGACCAAGGAGGTCAAGGGCGGCGCCGTCAAGGGAAAGACTCTCCTCGATGCCATTGACGCTATC
GAGCCCCCTGTTCGCCCCTCTGACAAACCCCTTCGTCTTCCTCTCCAGGATGTCTACAAGATCGGTGGTATCGGAACAGT
TCCCGTCGGTCGTGTTGAAACTNNNNNNNNNNNNNNNNNNNNNNNNNNNNNNNNNGACTACAATTAGTGCGCTCACGGCG
TACTTTGTGGTCCCGACTCCCATGCTACTCTCTTGCCTGTGACGCAAGT-GGGAGACGTTGCATCGCGT----------G
GC-TAGCAT--------------CGATGATGTGCTTGTCCACTGCCTCCTTGTGACGC----------------------
TTTTTTGTTGTAGTAGCTA-CCTCTTTGCGCACGTCGCAT-TTTT-CTTC-CGAACATGATTACTGACG----TTCTTCA
C--CCCTGCATCCTTGCGATTCTCGTGCTGGTTTTCCTCCAAT---ATGATAT-CGTTTATCAGTCCGACCCTAATTTTG
CCGACAAAATACGCCATATTCGCGATCCCAAAGCACGCATGGGCGTTGTCTGGTCACACTGCAAAACGAAAATGGTTTGT
GAAACTGACGAACCCAAAGAGGAGGGAGCAGAAGCGGATGTCGATGAGCCTAAGAAGGGGCATGGTGGTTGTGGTCACAT
CCAACCGCTTATTCGGAAGGAGGGTCTCAAGTTGTTCGTCCAGTATAAGCGACCCAAGGATGAAGACGAGGTTCGTATCA
GCAACGCGATTCGTTGAGGGCTTACCTTGTTGAGCGTTCTA-------CGCATATAGGATGTTAAGTCACTGCAACCGGA
TAAAAGGCTGTTTACGCCTTCCGAAGTGTACACCACGTTCAAAAAGATGTCCGACTCGGACCTGCACTTGATCGGGCTCT
CGGACGAATATGCGCGGCCTGAGTGGATGGTTCGTATTCTGCTCCGGTCATTGAATTCTTGGAGGAATGGGGTCTTGAAT
CACTGGAAGAGAATGCACACTCRTCGACACCCTGCACAAAAGTTTTCGTGAACGGTGTCTGGATGGGCGTCCATCGGGAT
CCTGCCAACCTTGTTAAGACGATCAAAAAACTTCGTCGAAAAGATGACATTAGTCCCGAAGTGTCTGTGGTCCGTGACAT
TCGTGAAAGGGAACTTCGCCTCTACACTGATGCAGGGCGAGTTTGCCGACCTCTGTTCATTGTCGAGAACCAACAGCTTG
CCCTGCAGAAGAAGCATATTAAATGGCTTAATCAGGGCTACCGCGATGATGATGGTGAAGAGTACAAGTGGGAGCAACTG
GTGAAGACAGGGATAATTGAATTGCTGGACGCTGAAGAGGAGGAGACAGTGATGATTTCCATGACGCCGGAAGACTTGGA
GAATTCCAGGTTACAATCTGCAGGTATTAACCCTCATGAGAACGATGGAGACTTCGACCCCGCGGCGCGCCTAAAGGCCG
GAATCAGCGCACACACCTGGACTCACTGTGAGATCCATCCCAGTATGATTCTTGGTGTTTGCGCTAGTATCATCCCRTTC
CCCGATCACAATCARGTAAGTACT--ACTTCCACGTGGACCGATAGCAG-CCTTACGCCTCCACAGTCCCCGCGTAATAC
CTATCAATCCGCCATG
>Tengioboletus_glutinosus_HKAS53452_Li1090_119
GGGAAAAGCTCAAATTTTAAATCTGGCGGTCTCCTC---GGCCGTCCGAGTTGTAATCTAGAGAAGCGTCTTCC-GCGCT
G-GC-CCGTGTACAAGTCTCCTGGAAGGGAGCATCATGGAGGGTGAGAATCCCGTCTTCGACAC-GGACCACCAGTGC-T
AT-GTGATGCGCTCTCGACGAGTCGAGTTGTTTGGGAATGCAGCTCAAAATGGGTGGTAAATTCCATCTAAAGCTAAATA
TGGGCGAGAGACCGATAGCGAACAAGTACCGTGAGGGAAAGATGAAAAGAACTTTGGAAAGAGAGTTAAACAGTACGTGA
AATTGCTGAAAGGGAAACGCTTGATGT-CAGTCGCGTCCCCC-AGGGATCAGCCTCG-CTTC--TCGCC-GGGCGTATTT
CCTGGTC-GACGGGTCAGCATCAGTTTC---GATCGCCATACAAGGCCG-GAGGGAACGTGACACTC--TTC-----GGG
GTGTG-TTATAGCCTTTCG-TCGTATG-TGGCGGGC-CGGGACTGAGGA-AC-TCGGCAC-C-A-CCTCACC--------
-GTGTGTGCTTCAGGATGCTGGCATAATGGCCTTAAGCGACCCGTCTTGAAACACGGACCAAGGAGTCTAACATGCCTGC
GAGTGTTTGGGCGGA--AAA--CCCAAGCGCACAATGAAAGTG-AAAGTC-GAGACCTCCGT-CGT-GGAGGGCATCGAC
GCCCGGACCTG------AGTCTT-CGAC-GACGGA--TCTGCGGTACAGCATGTATGTTGGGACCCGAAAGATGGTGAAC
TATGCCTGAATAGGGTGAAGCCAGAGGAAACTCTGGTGGAGGCTCGTAGCGATTCTGACGTGCAAATCGATCGTCGAATT
TGGGTATAGGGGCGAAAGACTACGTGATTTCATCAAAAACATGATCACTGGTACTTCGCAGGCTGATTGTGCTATCCTTA
TTATCGCCGGCGGTACCGGTGAGTTCGAGGCTGGTATCTCCAAGGACGGTCAGACCCGTGAACACGCCCTTCTGGCGTTC
ACCCTCGGTGTGCGTCAGCTCATTGTCGCTGTAAACAAGATGGACACGACCAAGGTGTGCCGTGCACCCTGCT-------
-GTGATGAATGTGG-----TTTGATGTGTAACCTTCATTAGTGGAGCGAGGATCGCTTCAATGAAATTGTCAAGGAAACC
TCGACCTTTATCAAGAAGGTTGGCTACAATCCCAAGGCTGTCGCTTTCGTGCCCATCTCTGGATGGCATGGTGACAACAT
GCTGGAGGAATCCCCCAAGTAAGCGTT-ATACCATCAGATTGGCTGCAA-GTATTCTCAA-AGCATCGCA-ATAGCATGC
CCTGGTACAAGGGCTGGACCAAGGAGGTCAAGGGCGGCGCCGTCAAGGGAAAGACTCTCCTCGATGCCATTGACGCTATC
GAGCCCCCTGTTCGCCCCTCTGACAAACCCCTTCGTCTTCCTCTCCAGGATGTCTACAAGATCGGTGGTATCGGAACAGT
TCCCGTCGGTCGTGTTGAAACTGGCGCTGAACGAGGAGTGCGAAT--GAAATGGCGACTACAATTAGTGCGCTCACGGCG
TACTTTGTGGTCCCGACTCCCATGCTACTCTCTTGCCTGTGACGCAAGT-GGGAGACGTTGCATCGCGT----------G
GC-TAGCAT--------------CGATGATGTGCTTGTCCACTGCCTCCTTGTGACGC----------------------
TTTTTTGTTGTAGTAGCTA-CCTCTTTGCGCACGTTGCAT-TTTT-CTTC-CGAACATGATTACTGACG----TTCTTCA
C--CCCTGCATCCTTGCGATTCTCGTGCTGGTTTTCCTCCAAT---ATGATAT-CGTTTATCAGTCCGACCCTAATTTTG
CCGACAAAATACGCCATATTCGCGATCCCAAAGCACGCATGGGCGTTGTCTGGTCACACTGCAAAACGAAAATGGTTTGT
GAAACTGACGAACCCAAAGAGGAGGGAGCAGAAGCAGATGTCGATGAGCCTAAGAAGGGGCATGGTGGTTGTGGTCACAT
CCAACCGCTTATTCGGAAGGAGGGTCTCAAGTTGTTCGTCCAGTATAAGCGACCCAAGGATGAAGATGAGGTTCGTATCA
GCAACGCGATTCGTTGAGGGCTTACCTTGTTGAGCGTTCTA-------CGCATATAGGATGTTAAGTCACTGCAACCGGA
TAAAAGGCTGTTTACGCCTTCCGAAGTGTACACCACGTTCAAAAAGATGTCCGACTCGGACCTGCACTTGATCGGGCTCT
CGGACGAATATGCGCGGCCTGAGTGNNNGGTTCGTATTCTGCTCCGGTCATTGAATTCTTGGAGGAATGGGGTCTTGAAT
CACTGGAAGAGAATGCACACTCGTCGACACCCTGCACAAAAGTTTTCGTGAACGGTGTCTGGATGGGCGTCCATCGGGAT
CCTGCCAACCTTGTTAAGACGATCAAAAAACTTCGTCGAAAAGATGACATTAGTCCCGAAGTGTCTGTGGTCCGTGACAT
TCGTGAAAGGGAACTTCGCCTCTACACTGATGCAGGGCGAGTTTGCCGACCTCTGTTCATTGTCGAGAACCAACAGCTTG
CCCTGCAGAAGAAGCATATTAAATGGCTTAATCAGGGCTACCGCGATGATGATGGTGAAGAGTACAAGTGGGAGCAACTG
GTGAAGACAGGGATAATTGAATTGCTGGACGCTGAAGAGGAGGAGACAGTGATGATTTCCATGACGCCGGAAGACTTGGA
GAATTCCAGGTTACAATCTGCAGGTATWAACCCYCATGAGAACGATGGAGACTTCGACCCCGCGGCGCGCCTAAAGGCCG
GAATCAGCGCACACACCTGGACTCACTGYGAGATCCATCCCAGTATGATTCTTGGTGTTTGCGCTAGTATCATCCCATTC
CCCGATCACAATCAAGTAAGTACT--ACTTCCACGTGGACCGATAGCAG-CCTTACGCCTCCACAGTCCCCGCGTAATAC
CTATCAATCCGCCATG
>Xerocomellus_coreri_HKAS90206
GGGATGAGCTCAAATTTTGAATCTGGCGGTCTTTC----GGCCGTCCGAGTTGTAATCTAGAGAAGCGTCTTCC-GTGCT
G-GC-CCGTGTACAAGTCTCCTGGAAAGGAGCATCATGGAGGGTGAGAATCCCGTCTCTGACAT-GGACCACCAGTGC-T
AT-GTGATGCGCTCTCGACGAGTCGAGTTGTTTGGGAATGCAGCTCAAAACGGGTGGTAAATTCCATCTAAAGCTAAATA
TGGGCGAGAGACCGATAGCGAACAAGTACCGTGAGGGAAAGATGAAAAGAACTTTGGAAAGAGAGTTAAACCGTACGTGA
AATTGCTGAAAGGGAAACGCTTGACGT-CAGTCGCGTCGGCC-GGGGATCAACCTTG-CTTC--TCGCT-GGGTGTACTT
CCTGGTC-GACGGGTCAGCATCGCTTTC---GGTCGCCGTACAAGGGCG-AGGGGAACGTGGCACTC--TTC-----GGA
GTGTG-TTATAGCCCTTCG-TCGCATG-CGGT-GGT-CGGGACCGAGGA-AC-TCGGCA--C-G--GCTTCG--------
-GTCTGTGCTT-AGGATGCTGGCATAATGGCCTTAAGCGACCCGTCTTGAAACACGGACCAAGGAGTCTAACATGCCTGC
GAGTGTTTGGGTGGC--AAA--CTCGGGCGCGCAATGAAAGTG-AAAGTC-GAGACCTCTGT-CGT-GGAGGGCATCGAC
GCCCGGACCCG------AGTCTT-TGAC-AAAGGA--TCTGCGGTGGAGCATGCATGTTGGGACCCGAAAGATGGTGAAC
TATGCCTGAATAGGGTGAAGCCAGAGGAAACTCTGGTGGAGGCTCGTAGCGATTCTGACGTGCAAATCGATCGTCGAATT
TGGGTATAGGGGCGAAAGACTACGTGACTTCATCAAAAACATGATCACCGGCACCTCCCAGGCTGACTGTGCCATCCTCA
TTATCGCCGGTGGTACCGGTGAGTTCGAGGCTGGTATCTCCAAGGACGGTCAGACCCGTGAACACGCTCTCCTGGCATTC
ACCCTCGGTGTGCGTCAGCTCATCGTCGCTGTAAACAAGATGGACACGACCAAGGTATGTTCTGCATTCTCGT-------
-CTGATGAATGTGG-----TTTGATGTG---TCGCCAATAGTGGAGCGAGGACCGGTTCAACGAAATTGTCAAAGAAACC
TCTACCTTCATTAAGAAGGTCGGCTATAATCCCAAGGCTGTCGCTTTCGTGCCCATCTCTGGCTGGCATGGTGACAACAT
GCTGGAGGAGTCCCCCAAGTAAGCATT-ATGTTATCAAATTGGCCTCCA-GTATTCTCAA-AGTATCGCA-ATAGCATGA
CCTGGTATAAGGGCTGGACCAAGGAGACAAAGGGTGGTGTCGTCAAGGGGAAGACCCTCCTCGATGCCATCGACGCCATC
GAACCTCCTGTTCGTCCCTCTGACAAACCCCTTCGCCTTCCCCTTCAGGATGTCTACAAGATCGGTGGTATCGGAACAGT
ACCCGTCGGTCGTGTTGAAACTGGCGCTGAACGAGGAGTGCGAAAATAAAACGGCGACCACTATTGGTGTGCTCACGGCA
TGCTATGTGGTCTCGTCTCCCATGCCGTTCTCTCGCCTGTGACGCAGGT-GGGAGGTGTCGCATCTTGT----------G
GCCTCGCATATACAT--------CAATGATGTGCTTGTCCCCTGCCTCCTTGTGACGC---------------------T
TTTTTTGTCGTAGTAGTGA-CCTTTTTGCGCACGTCGCAT-CCTT-CTTC-TGAACATGCTTACTGAC-----TTTTTTA
T--CCCTGCATCCTTGCGATTTTCGTGTC---------CCAAT---ATCATGTGCGTTTATCAGTCAGACCCTGGTTTTG
CCGACAAAATACGGCATGTTCGCGATCCCAAAGCACGCATGGCCGTTGTCTGGGCGCACTGCAAGACGAAAATGATTTGC
GAAACTGACGAACCTAAAGAGGACGGAGCCGAAGGCGATGCCGACGAGCCTAAGAAAGGGCATGGTGGTTGTGGTCACAT
CCAGCCACAGATCCGAAAGGAGGGGCTCAAGTTATTCGTCCAGTATAAGCGACCCAAGGACGAAGACGAGGTTCGTATCA
GCGACGCAACGCGTTGAGGACTTGCCTTGTTGAATGTTTTACCTCTTACGCATACAGGACGTCAAGTCACTGCAACCGGA
CAAAAGGCTGATCACGCCTTCCGAAGTGTACACGACGTTCAAAAAGATGTCCGATTCGGATTTGCACTTGATCGGGCTTT
CGGACGAGTATGCGCGTCCTGAGTGGATGGTTCATATTCTGCTCCCGTCATCGAATTCTTGGAAGAATGGGGTCTCGAAT
CACTGGAAGAGAATGCACATTCGTCGACGCCCTGCACAAAGGTTTTCGTGAACGGTGTCTGGATGGGCGTGCATCGTGAT
CCTGCCAACCTCGTCAAAACGATCAAAAAACTTCGCCGGAAAGATGACATTAGTCCCGAAGTTTCTGTAGTCCGTGACAT
TCGTGAGAGGGAGCTTCGTCTCTACACTGATGCAGGCCGGGTTTGTCGACCTCTGTTCATTGTCGAAAATCAACAGCTTG
CCCTGCAGAAGAAGCATATCAAATGGCTTAATCAGGGCCACCGCGATGACGATGGTGAAGAGTTCAAGTGGGAGCATTTG
GTGAAGACAGGGATCATTGAGTTATTGGATGCCGAGGAGGAGGAAACAGTGATGATTTCCATGACACCGGAGGACTTGGA
GAATTCCAGGTTACAATCTGCAGGCATCAACCCCCAGGGGAATGATGCAGACTATGATCCCGCGGCCCGACTAAAGGCTG
GAATTAATGCGCACACATGGACTCACTGCGAGATTCATCCTAGTATGATCCTTGGTGTCTGTGCCAGTATCATTCCTTTC
CCCGATCACAACCAGGTGCGTACT--GCTTCGACGTGGACTGATAATGG-CCTTACATCTCTGCAGTCGCCACGTAATAC
CTACCAATCTGCTATG
>Xerocomellus_coreri_HKAS52503
-------------ATTTTGAATCTGGCGGTCTTTT----GGCCGTCCGAGTTGTAATCTAGAGAAGTGTCTTCC-GCGCT
G-GC-CCGTGTACAAGTCTCCTGGAAAGGAGCATCATGGAGGGTGAGAATCCCGTCTCTGACAT-GGACCACCAGTGC-T
AT-GTGATGCGCTCTCGACGAGTCGAGTTGTTTGGGAATGCAGCTCAAAACGGGTGGTAAATTCCATCTAAAGCTAAATA
TGGGCGAGAGACCGATAGCGAACAAGTACCGTGAGGGAAAGATGAAAAGAACTTTGGAAAGAGAGTTAAACCGTACGTGA
AATTGCTGAAAGGGAAACGCTTGACGT-CAGTCGCGTCGGCC-GGGGATCAACCTTG-CTTC--TCGCT-GGGTGTACTT
CCTGGTC-GACGGGTCAGCGTCGGTTTC---GGTCGCCGTACAAGGGCG-AGGGGAACGTGGCACTC--TTC-----GGA
GTGTG-TTATAGCCCTTCG-TCGCATG-CGGT-GGT-TGGGACTGAGGA-AC-TCGGCA--C-G--GCTTCG--------
-GTCTGTGCTT-AGGATGCTGGCATAATGGCCTTAAGCGACCCGTCTTGAAACACGGACCAAGGAGTCTAACATGCCTGC
GAGTGTTTGGGTGGC--AAA--CTCGGGCGCGCAATGAAAGTG-AAAGTC-GAGACCTCTGT-CGT-GGAGGGCATCGAC
GCCCGGACCCG------AGTCTT-TGAC-AAAGGA--TCTGCGGTAGAGCATGCATGTTGGGACCCGAAAGATGGTGAAC
TATGCCTGAATAGGGTGAAGCCAGAGGAAACTCTGGTGGAGGCTCGTAGCGATTCTGACGTGCAAATCGATCGTCGAATT
TGGG------------------CGTGACTTCATCAAAAACATGATCACCGGCACCTCCCAGGCTGACTGTGCCATCCTCA
TTATTGCCGGTGGTACCGGTGAGTTCGAGGCTGGTATCTCCAAGGACGGTCAGACCCGTGAACACGCTCTTCTGGCATTC
ACCCTCGGTGTACGTCAGCTCATCGTCGCTGTAAACAAGATGGACACGACCAAGGTATGTTCTGCATTCTCGT-------
-CTGATGAATGTGG-----TTTGATGTG---TCGCCAATAGTGGAGCGAGGACCGGTTCAACGAAATTGTCAAAGAAACC
TCTACCTTCATTAAGAAGGTCGGCTATAATCCCAAGGCTGTCGCTTTCGTGCCCATCTCTGGCTGGCATGGTGACAACAT
GCTGGAGGAGTCCCCCAAGTAAGTATT-ATGTTATCAAATTGGCCTCCA-GTATTCTCAA-AGTATCGCA-ATAGCATGA
CCTGGTACAAGGGCTGGACCAAGGAGACAAAGGGCGGTGTCGTCAAGGGGAAGACCCTCCTCGATGCCATCGACGCCATC
GAACCTCCTGTTCGTCCCTCTGACAAACCCCTTCGCCTTCCCCTCCAG--------------------------------
----------------------GGCGCTGAACGAGGAGTGCGAAAATAAAACGGCGACCACTATTGGTGTGCTCACGGCA
TACTATGTGGTCTCGTCTCCCGTGCCGTCCTCTTGCCTGTGGCGCAGGT-GGGAGGTGTCGCATCTTGT----------G
GCCTCGCATATACAT--------CAATGATGTGCTTGTCCCCTGCCTCCTTGTGACGC---------------------T
TTTTTTGTCGTAGTAGTGA-CCTTTTTGCGCACGTCGCAT-CTTT-CTTC-TGAACATGCTTACTGAC-----TTTTTTA
T--CCCTGCATCCTTGCGATTTTCGTGTC---------CCAAT---ATCATGTGCGTTTATCAGTCCGACCCTGGTTTTG
CCGACAAAATACGGCATGTTCGCGATCCCAAAGCACGCATGGCCGTTGTCTGGGCGCACTGCAAGACGAAAATGATTTGC
GAAACTGACGAACCCAAAGAGGACGGAGCCGAAGGCGATGCTGACGAGCCTAAGAAAGGGCATGGTGGTTGTGGTCACAT
CCAGCCACAGATCCGAAAGGAGGGGCTCAAGTTATTCGTCCAGTATAAGCGACCCAAGGACGAAGACGAGGTTCGTATCA
GCGACGCAACGCGTTGAGGACTTGCCTTGTTGAATGTTTTACCTCTTACGCATATAGGACGTCAAGTCACTGCAACCGGA
CAAAAGGCTGATCACGCCTTCCGAAGTGTACACGACGTTCAAAAAGATGTCCGATTCGGATTTGCACTTGATCGGGCTTT
CGGACGAGTATGCGCGTCCTGAGTGGAT------------GCTCCCGTCATCGAATTCTTGGAAGAATGGGGTCTCGAAT
CACTGGAAGAGAATGCTCATTCGTCGACGCCCTGCACAAAGGTTTTCGTGAACGGTGTCTGGATGGGCGTGCATCGTGAT
CCTGCCAACCTTGTCAAAACGATCAAAAAACTTCGCCGGAAAGATGACATTAGTCCCGAAGTTTCTGTAGTCCGTGACAT
TCGTGAGAGGGAGCTTCGCCTCTACACTGATGCAGGCCGGGTTTGTCGACCTCTCTTCATTGTCGAGAATCAACAGCTTG
CCCTGCAGAAGAAGCATATCAAATGGCTTAATCAGGGCCACCGCGATGACGATGGTGAAGAGTTCAAGTGGGAGCATTTG
GTGAAGACAGGGATCATTGAGTTATTGGATGCCGAGGAGGAGGAAACAGTGATGATTTCCATGACACCGGAGGACTTGGA
GAATTCCAGGTTACAATCCGCAGGCATCAACCCCCAGGGGAATGATGCAGACTATGATCCCGCGGCCCGACTAAAGGCTG
GAATTAATGCGCACACATGGACTCACTGCGAGATTCATCCTAGTATGATCCTTGGTGTCTGTGCCAGTATCATTCCTTTC
CCCGATCACAACCAGGTGCGTACT--GCTTCGACGTGGACTGATAATGG-CCTTACATCCCTGCAGTCGCCACGTAATAC
CTACCAATCTGCTATG
>Xerocomellus_chrysenteron_HKAS56494
GGGATGAGCTCAAATTTTGAATCTGGCGGTCTTT-----GGCTGTCCGAGTTGTAATCTAGAGAAGCGTCTTCC-GCGCT
G-GC-CCGTGTACAAGTCTCCTGGAAAGGAGCGTCATAGAGGGTGAGAATCCCGTCTTTGACAC-GGACTACCAGTGC-T
AT-GTGATGCGCTCTCGACGAGTCGAGTTGTTTGGGAATGCAGCTCAAAACGGGTGGTAAATTCCATCTAAAGCTAAATA
CAGGCGAGAGACCGATAGCGAACAAGTACCGTGAGGGAAAGATGAAAAGAACTTTGGAAAGAGAGTTAAACCGTACGTGA
AATTGCTGAAAGGGAAACGCTTGACGT-CAGTCGCGTCGGCC-GGGGATCAACCTCG-CTTT--TCGCT-GGGTGTATTT
CCTGGTC-GACGGGTCAGCATCGGTTTC---GGTCGCCGTACAAGGGCG-AGGGGAACGTGGCACTC--TCC-----GGA
GTGTG-TTATAGCCCTTCG-TCGCATG-CGGT-GGT-CGGGACCGAGGA-AC-TCGGCA--C-G--GCTTCG--------
-GCCTGTGCTT-AGGATGCTGGCATAATGGCCTTAAGCGACCCGTCTTGAAACACGGACCAAGGAGTCTAACATGCCTGC
GAGTGTTTGGGTGGC--AAA--CTCGAGCGCGAAATGAAAGTG-AAAGTC-GAGACCTCTGT-CGT-GGAGGGCACCGAC
GCCCGGACCCG------AGTCTT-TGAC-GAAGGA--TCTGCGGTAGAGCATGCATGTTGGGACCCGAAAGATGGTGAAC
TATGCCTGAATAGGGTGAAGCCAGAGGAAACTCTGGTGGAGGCTCGTAGCGATTCTGACGTGCAAATCGATCGTCGAATT
TGGGTATAGGGGCGAAAGACTACGTGACTTCATCAAAAACATGATCACCGGCACCTCCCAGGCTGACTGTGCCATCCTCA
TTATCGCCGGTGGTACCGGTGAATTCGAGGCTGGTATCTCCAAGGACGGTCAGACCCGTGAACACGCTCTTCTGGCGTTC
ACCCTCGGTGTGCGCCAGCTCATCGTCGCTGTAAACAAGATGGACACGACCAAGGTATGTTCTGCGTTCCCGT-------
-CTGGTGAATGCAG-----TTTGATGTG---TCGCCAATAGTGGAGCGAGGACCGGTTCAACGAAATTGTCAAAGAAACC
TCGACCTTYATTAAGAAGGTCGGCTACAACCCCAAGGCTGTCGCTTTCGTGCCCATCTCTGGCTGGCATGGTGACAACAT
GCTGGAGGAATCCCCTAAGTAAGTATT-ATGTTATCAAATTGGCCATCA-GTATTCTCAA-AGCATCGCA-ATAGCATGA
CCTGGTACAAGGGCTGGACCAAGGAGACCAAGGGTGGTGTCGTCAAGGGGAAAACCCTCCTCGATGCCATCGATGCCATY
GAGCCTCCTGTTCGTCCCTCCGACAAACCCCTTCGCCTTCCTCTCCAAGATGTCTACAAGATCGGTGGTATCGGAACAGT
ACCCGTCGGTCGTGTTGAAACT----------------------------------------------------------
--------------------------------------------------------------------------------
--------------------------------------------------------------------------------
--------------------------------------------------------------------------------
--------------------------------------------------------------------------------
--------------------------------------------------------------------------------
--------------------------------------------------------------------------------
--------------------------------------------------------------------------------
--------------------------------------------------------------------------------
--------------------------------------------------------------------------------
----------------------------GGTTCATATTCTGCTCCCGTCATCGAATTCTTGGAAGAATGGGGTCTCGAAT
CATTGGAAGAGAATGCACATTCGTCGACGCCCTGCACAAAGGTTTTCGTGAACGGTGTGTGGATGGGCGTGCAYCGTGAT
CCTGCCAACCTTGTCAAGACRATCAAAAAACTTCGCCGAAAAGATGACATTAGTCCCGAAGTTTCTGTAGTCCGTGACAT
CCGTGAGAGGGAGCTTCGTCTCTACACTGATGCTGGYCGGGTYTGTCGACCTCTCTTCATTGTCGAAAATCAGCAGCTTG
CCCTGCAGAAGAAGCATGTCAAATGGCTTAATCTGGGCCACCGCGATGACGATGGTGAAGAGTTCAAGTGGGAGCATTTG
GTGAAGACAGGGATAATCGAGTTACTCGACGCCGAGGAGGAGGAAACAGTGATGATTTCCATGACACCGGAGGACTTGGA
GAATTCCAGGTTACAATCTGCAGGCATCAACCCCCATGGGAATGATGCAGACTATGACCCCGCGGCGCGACTAAAGGCTG
GAATCAATGCGCACACATGGACTCACTGCGAGATTCATCCTAGTATGATCCTTGGTGTCTGTGCCAGTATCATTCCTTTC
CCCGATCACAACCAGGTGCGTACT--GCTTGGACGTGGACTGATAATGG-CCTTACACCTYTGCAGTCGCCGCGTAATAC
CTACCAATCTGCTATG
>HKAS59812_Parvixerocomus_aokii_Zeng3_59
GGGAAAAGCTCAAATTTTGAATCTGGCGGTCATTT----GGTCGTCCGAGTTGTAATCTAGAGAAGCGTCTTCC-GCGCT
G-GC-CCGTGTACAAGTCTCCTGGAAGGGAGCGTCATAGAGGGTGAGAATCCCGTCTTTGACAC-GGACTACCAGAGC-T
CT-GTGATGCGCTCTCAACGAGTCGAGTTGTTTGGGAATGCAGCTCAAAATGGGTGGTAAATTCCATCTAAAGCTAAATA
CAGGCGAGAGACCGATAGCGAACAAGTACCGTGAGGGAAAGATGAAAAGAACTTTGGAAAGAGAGTTAAACAGTACGTGA
AATTGCTGAAAGGGAAACGCTTGATGT-CAGTCGCATCGTCC-AGGGATCAACCTTG-C-TC--TCGCT-GGGTGTACTT
CCTGGTC-GATGGGTCAGCATCAGTTTC---GACCCCCATACAAGGGTG-AAGGGAATGTGGCACTC--TTT-----GGA
GTGTG-TTATAGCCTTTCA-TCACATG-TGGT-GGC-TGGGACTGAGGA-AC-TCAGCA--C-G--GCTTCC--------
GGTCTGTGCTT-AGGATGCTGGCATAATGGCCTTAAGCGACCCGTCTTGAAACACGGACCAAGGAGTCTAACATGCCTGC
GAGTGTTTGGGTGGC--AAA--CCCGAGCGCGTAATGAAAGTG-AATGTC-GAGACCTTCAT-CAT-GGAGGGCATCGAT
GCCCGGACCTG------AGTCAT-TGAC-GACGGA--TCTGCGGTAGAGCATGCATGTTGGGACCCGAAAGATGGTGAAC
TATGCCTGAATAGGGTGAAGCCAGAGGAAACTCTGGTGGAGGCTCGTAGCGATTCTGACGTGCAAATCGATCGTCGAATT
TGGGTATAGGGGCGAAAGACTNNNNNNNNNNNNNNNNNNNNNNNNTACTGGTACCTCCCAGGCTGACTGTGCTATCCTTA
TTATCGCCGGTGGTACCGGTGAGTTCGAGGCTGGTATCTCCAAGGACGGACAGACCCGTGAACATGCTCTCCTTGCGTTC
ACTCTTGGTGTGCGTCAGCTCATCGTTGCCGTAAACAAGATGGACACGACCAAGGTGCGTCGTATATTTTTGT-------
--T-GCGAACGTGG-----TTTGACGCG---TCG-CAATAGTGGAGTGAGGACCGTTTCAACGAAATCGTCAAGGAAACC
TCAAACTTCATCAAGAAGGTTGGTTACAACCCCAAGGCCGTCGCGTTTGTACCCATCTCTGGCTGGCATGGTGACAATAT
GTTGGAGGAGTCAGTCAAGTAAGCTTC-ACGTTGCCAGATCGACTTTCATGTATTCTTAA-AGCATCGTA-ACAGCATGC
CATGGTTCAAGGGCTGGACTAAGGAGATCAAGGGCGGTGCCGTCAAGGGGAAGACTCTTCTTGATGCGATCGATGCGATC
GAACCTCCTGTACGACCCTCCGACAAACCCCTTCGTCTTCCTCTCCAGGACGTNNNNNNNNNNNNNNNNNNNNNNNNNNN
NNNNNNNNNNNNNNNNNNNNNNGGCGCTGAACGAGGAGTGCGAAAATGAAACGAGGAC------CGGTGTGCTGACGGCA
TACTCCATGGTTCCGA-TGCCATAC---CCTCTAGCCTGTGACGCAGGT-GGGAGATATCGCATCATGT----------G
GCCGAGCAT-------------------ATGTGCTTGTCCGCTGCCTCCTTGTGACGC----------------------
TTTTCGGTCGTAGTAGTGA-CTTTTTCGCGCACATC-----CCCT-CTTC-TGAACATGCTTACTGACG----TTCTTTG
T---CCTGCATCATTGCAATTTTCGTGTCGGTGTTCCTCCAAT---ATGATGTACATTTATTAGTCCGACCTCAATTTCG
CCGACAAAATACGGCATATTCGCGATCCTAAAGCACGGATGGCTGTTGTTTGGTCGCACTGCAAGACGAAAATGGTTTGC
GAAACTGACGAACCCAAAGAGGAGGGTGCTGAAGGGGATGTCGAAGAGCCCAAGAAAGGGCATGGTGGTTGTGGTCACAT
CCAGCCGCTTATCCGGAAGGAGGGTCTCAAGTTGTTTGTGCAGTACAAACGACCCAAGGATGAAGACGAGGTTCGTATCA
GCGATGCATCGCGCTGAGGGCTTAACCTGTGGAACGTT-AACCTCTTTTGCCTACAGGATGTCAAGTCGCTGCAACCAGA
TAAAAGGCTGTTTACGCCATCTGAAGTGTACACAACGTTCAAAAAAATGTCCGATTCCGATTTGCACTTGATTGGGCTTT
CAGACGAATACGCGCGGCCAGAGTGGATNNNNNNNNNNNNNNNNNNNNNNNNNNNNNNNNNNNNNNNNNNNNNNNNNNNN
NNNNNNNNNNNNNNNNNNNNNNNNNNNNNNNNNNNNNNNNNNNNNNNNNNNNNNNNNNNNNNNNNNNNNNNNNNNNNNNN
NNNNNNNNNNNNNNNNNNNNNNNNNNNNNNNNNNNNNNNNNNNNNNNNNNNNNNNNNNNNNNNNNNNNNNNNNNNNNNNN
NNNNNNNNNNNNNNNNNNNNNNNNNNNNNNNNNNNNNNNNNNNNNNNNNNNNNNNNNNNNNNNNNNNNNNNNNNNNNNNN
NNNNNNNNNNNNNNNNNNNNNNNNNNNNNNNNNNNNNNNNNNNNNNNNNNNNNNNNNNNNNNNNNNNNNNNNNNNNNNNN
NNNNNNNNNNNNNNNNNNNNNNNNNNNNNNNNNNNNNNNNNNNNNNNNNNNNNNNNNNNNNNNNNNNNNNNNNNNNNNNN
NNNNNNNNNNNNNNNNNNNNNNNNNNNNNNNNNNNNNNNNNNNNNNNNNNNNNNNNNNNNNNNNNNNNNNNNNNNNNNNN
NNNNNNNNNNNNNNNNNNNNNNNNNNNNNNNNNNNNNNNNNNNNNNNNNNNNNNNNNNNNNNNNNNNNNNNNNNNNNNNN
NNNNNNNNNNNNNNNNNNNNNNNNNNNNNNNNNNNNNNNNNNNNNNNNN-NNNNNNNNNNNNNNNNNNNNNNNNNNNNNN
NNNNNNNNNNNNNNNN
>HKAS52633_Parvixerocomus_pseudoaokii_Li946_116
GGGAAAAGCTCAAATTTTGAATCTGGCGGCCATTT----GGTCGTCCGAGTTGTAATCTAGAGAAGCGTCTTCC-GCGCT
G-GC-CCGTGTACAAGTCTCCTGGAAGGGAGCGTCATAGAGGGTGAGAATCCCGTCTTTGACAC-GGACTACCAGAGC-T
CT-GTGATGCGCTCTCGACGAGTCGAGTTGTTTGGGAATGCAGCTCAAAATGGGTGGTAAATTCCATCTAAAGCTAAATA
CAGGCGAGAGACCGATAGCGAACAAGTACCGTGAGGGAAAGATGAAAAGAACTTTGGAAAGAGAGTTAAACAGTACGTGA
AATTGCTGAAAGGGAAACGCTTGATGT-CAGTCACATCGCCC-AGGGATCAACCTTG-C-TC--TCGCT-GGGTGTACTT
CCTGGTC-GATGGGTCAGCATCAGTTTC---GACCGTCATACAAGGGTG-AAGGGAACGTGGCACTC--TTC-----GGA
GTGTG-TTATAGCCTTTCA-TCACATG-TGGT-GGC-CAGGACTGAGGA-AC-TCAGCA--C-G--GCTTTC--------
AGTCTGTGCTT-AGGATGCTGGCATAATGGCCTTAAGCGACCCGTCTTGAAACACGGACCAAGGAGTCTAACATGCCTGC
GAGTGTTTGGGTGGC--AAA--CCCGAGCGCGCAATGAAAGTG-AATGTT-GAGACCTCTGT-CGT-GGAGGGCATCGAC
GCCCGGACCTG------AGTCAT-TGAC-GACGGA--TCTGCGGTAGAGCATGCATGTTGGGACCCGAAAGATGGTGAAC
TATGCCTGAATAGGGTGAAGCCAGAGGAAACTCTGGTGGAGGCTCGTAGCGATTCTGACGTGCAAATCGATCGTCGAATT
TGGGTATAGGGGCGAAAGACTACGTGATTTTATCAAAAACATGATCACCGGTACCTCCCAGGCTGACTGTGCTATCCTTA
TCATCGCCGGTGGTACCGGTGAGTTCGAGGCTGGTATCTCCAAGGACGGTCAGACCCGTGAACATGCTCTTCTTGCATTC
ACTCTTGGTGTGCGTCAGCTCATTGTGGCTGTAAACAAGATGGACACGACCAAGGTGCGTCGTATATTCTTGC-------
--T-GCGAACGTGG-----TTTGACGCG---TCGCCGATAGTGGAGCGAGGATCGTTTCAACGAAATCGTTAAGGAAACC
TCGAACTTCATCAAGAAGGTTGGTTACAACCCCAAGGCCGTCGCGTTTGTGCCCATCTCTGGCTGGCATGGTGACAACAT
GCTGGAGGAGTCAGTCAAGTAAGCCGA-ACGTTGCCGGATTGACTTGCGTGTATTCTTAA-AGCATCGTA-ACAGCATGC
CATGGTTCAAGGGCTGGACCAAGGAGATCAAGGGTGGTGCTGTCAAGGGAAAGACCCTCCTTGATGCGATCGATGCGATC
GAACCTCCTGTACGACCCTCCGACAAACCCCTTCGTCTTCCTCTCCAGGATGTCTACAAGATCGGTGGTATCGGAACAGT
GCCTGTCGGTCGTGTTGAAACTGGCGCTGAACGAGGAGTGCGAAAATGAAACGAGGACCACTATCGCTGTGCTGACGGCA
CAGTCCGTGGTCCCGA-TCCCATGC---CCTCCAGCCTGTGACGCAGGT-GGGAGTTATCGCATCTTGT----------G
GCCAAGCAT-------------------ATGTGCTTGTCCGCTGCCTCCTTGTGACGC---------------------T
TTTTCGGTCGTAGTAGTGA-CTTTTTCGCGCACATC-----CCCT-CTTC-TGAACATGCTTACTGACG----TTCTTTG
T---CCTGCATCCTTGCAATTTCCGTGTCGGTGTTTCCCCAAT---ATGATGTACGTTTATTAGTCCGACCCCAATTTCG
CCGACAAAATACGGCATATTCGCGATCCAAAAGCACGGATGGCTGTTGTTTGGTCGCACTGCAAGACGAAAATGGTTTGC
GAAACTGACGAGCCCAAAGAGGAGGGTGCCGAAGGGGATGTCGAAGAGCCCAAGAAAGGGCATGGCGGTTGTGGTCACAT
CCAACCACTTATCCGGAAGGAGGGTCTCAAGTTGTTTGTGCAGTACAAACGACCCAAGGACGAAGACGAGGTTCGTATCA
GCGACGCATCGCGCTGAAGGCTTAGCCTGTTAAGCATT-TACCTCTTGTGCGTACAGGATGTCAAGTCGCTCCAACCGGA
CAAAAGGCTGTTTACGCCATCTGAAGTATACACGACGTTCAAAAAGATGTCTGATTCGGATCTGCACTTGATTGGGCTTT
CAGACGAATATGCGCGCCCTGAATGGATGGTTCATATTCTGCTCCCGTCATCGAATTCTTGGAGGAATGGGGTCTCGAAT
CACTCGAAGAGAATGCACATTCCTCTACGCCCTGCACAAAGGTTTTCGTGAATGGAGTCTGGATGGGAGTTCATCGTGAT
CCCGCCAACCTAGTCAAGACGATAAAAAAACTCCGCCGAAAGGACGACATCAGTCCCGAGGTCTCTGTAGTCCGTGATAT
CCGTGAGAGGGAGCTTCGTCTCTACACTGATGCAGGGAGAGTTTGTCGACCCCTCTTCATTGTCGAAAATCAGCAGCTTG
CCCTACAGAAAAAGCATATCAAATGGCTTAATCAGGGTTACCGAGACGACGGTGGCGAAGAGTTCAAGTGGGAGCAGTTG
GTGAAGACGGGGATAATTGAGCTATTGGATGCCGAGGAGGAAGAAACAGTGATGATTTCCATGACGCCGGAGGACTTGGA
GAATTCCAGGTTACAGTCTGCAGGCATCAATCCCCACGAGAACGATGGTGACTTTGATCCCGCGGCACGACTCAAGGCGG
GGATCAATGCGCACACCTGGACTCACTGCGAGATTCATCCCAGTATGATTCTCGGTGTCTGTGCCAGCATTATTCCTTTC
CCTGATCACAACCAGGTGTGTTCCTACGACGTGAACAGATAGACCATGA-GTTTACACCTCTGCAGTCACCACGTAATAC
CTACCAGTCCGCTATG
>Parvixerocomus_pseudoaokii_HKAS80480_Wu1106_ZK
GGGAAAAGCTCAAATTTTGAATCTGGCGGCCATTT----GGTCGTCCGAGTTGTAATCTAGAGAAGCGTCTTCC-GTGCT
G-GC-CCGTGTACAAGTCTCCTGGAAGGGAGCGTCATAGAGGGTGAGAATCCCGTCTTTGACAC-GGACTACCAGTGC-T
CT-GTGATGCGCTCTCGACGAGTCGAGTTGTTTGGGAATGCAGCTCAAAATGGGTGGTAAATTCCATCTAAAGCTAAATA
CAGGCGAGAGACCGATAGCGAACAAGTACCGTGAGGGAAAGATGAAAAGAACTTTGGAAAGAGAGTTAAACAGTACGTGA
AATTGCTGAAAGGGAAACGCTTGATGT-CAGTCACATCGCCC-AGGGATCAACCTTG-C-TC--TCGCT-GGGTGTACTT
CCTGGTC-GATGGGTCAGCATCAGTTTC---GACCGTCATACAAGGGTG-AAGGGAACGTGGCACTC--TTC-----GGA
GTGTG-TTATAGCCTTTCA-TCACATG-TGGT-GGC-CAGGACTGAGGA-AC-TCAGCA--C-G--GCTTTC--------
AGTCTGTGCTT-AGGATGCTGGCATAATGGCCTTAAGCGACCCGTCTTGAAACACGGACCAAGGAGTCTAACATGCCTGC
GAGTGTTCGGGTGGC--AAA--CCCGAGCGCACAATGAAAGTG-AATGTT-GAGACCTCTGT-CGT-GGAGGGCATCGAC
GCCCGGACCTG------AGTCAT-TGAC-GACGGA--TCTGCGGTAGAGCATGCATGTTGGGACCCGAAAGATGGTGAAC
TATGCCTGAATAGGGTGAAGCCAGAGGAAACTCTGGTGGAGGCTCGTAGCNNNNNNNNNNNNNNNNNNNNNNNNNNNNNN
NNNNNNNNNNNNNNNNNNNNNNNNNNNNNNNNNNNNNNNNNNNNNNNNNNNNNNNNNNNNNNNNNNNNNNNNNNNNNNNN
NNNNNNNNNNNNNNNNNNNNNNNNNNNNNNNNNNNNNNNNNNNNNNNNNNNNNNNNNNNNNNNNNNNNNNNNNNNNNNNN
NNNNNNNNNNNNNNNNNNNNNNNNNNNNNNNNNNNNNNNNNNNNNNNNNNNNNNNNNNNNNNNNNNNNNNNNNNNNNNNN
NNNNNNNNNNNNNNNNNNNNNNNNNNNNNNNNNNNNNNNNNNNNNNNNNNNNNNNNNNNNNNNNNNNNNNNNNNNNNNNN
NNNNNNNNNNNNNNNNNNNNNNNNNNNNNNNNNNNNNNNNNNNNNNNNNNNNNNNNNNNNNNNNNNNNNNNNNNNNNNNN
NNNNNNNNNNNNNNNNNNNNNNNNNNNNNNNNNNNNNNNNNNNNNNNNNNNNNNNNNNNN-NNNNNNNNN-NNNNNNNNN
NNNNNNNNNNNNNNNNNNNNNNNNNNNNNNNNNNNNNNNNNNNNNNNNNNNNNNNNNNNNNNNNNNNNNNNNNNNNNNNN
NNNNNNNNNNNNNNNNNNNNNNNNNNNNNNNNNNNNNNNNNNNNNNNNNNNNNNNNNNNNNNNNNNNNNNNNNNNNNNNN
NNNNNNNNNNNNNNNNNNNNNNGGCGCTGAACGAGGAGTGCGAAAATGAAACGAGGACCACTATCGCTGTGCTGACGGCA
CAGTCCGTGGTCCCGA-TCCCATGC---CCTCCAGCCTGTGACGCAGGT-GGGAGTTATCGCATCTTGT----------G
GCCAAGCAT-------------------ATGTGCTTGTCCGCTGCCTCCTTGTGACGC---------------------T
TTTTCGGTCGTAGTAGTGA-CTTTTTCGCGCACATC-----CCCT-CTTC-TGAACATGCTTACTGACG----TTCTTTG
T---CCTGCATCCTTGCAATTTCCGTGTCGGTGTTCCCCCAAT---ATGATGTACGTTTATTAGTCCGACCCCAATTTCG
CCGACAAAATACGGCATATTCGCGATCCAAAAGCACGGATGGCTGTTGTTTGGTCGCACTGCAAGACGAAAATGGTTTGC
GAAACTGACGAGCCCAAAGAGGAGGGTGCCGAAGGGGATGTCGAAGAGCCCAAGAAAGGGCATGGCGGTTGTGGTCACAT
CCAACCACTTATCCGGAAGGAGGGTCTCAAGTTGTTTGTGCAGTACAAACGACCCAAGGACGAAGACGAGGTTCGTATCA
GCGACGCATCGCGCTGAAGGCTTAGCCTGTTAAGCATT-TACCTCTTGTGCGTACAGGATGTCAAGTCGCTTCAACCGGA
CAAAAGGCTGTTTACGCCATCTGAAGTATACACGACGTTCAAAAAGATGTCTGATTCGGATCTGCACTTGATTGGGCTTT
CAGACGAATATGCGCGCCCTGAATGGATGGTTCATATTCTGCTCCCGTCATCGAATTCTTGGAGGAATGGGGTCTCGAAT
CACTCGAAGAGAATGCACATTCCTCTACGCCCTGCACAAAGGTTTTCGTGAATGGAGTCTGGATGGGAGTTCATCGTGAT
CCCGCCAACCTAGTCAAGACGATAAAAAAACTCCGCCGAAAGGACGACATCAGTCCCGAGGTCTCTGTAGTCCGTGATAT
CCGTGAGAGGGAGCTTCGTCTCTACACTGATGCAGGGAGAGTTTGTCGACCCCTCTTCATTGTCGAAAATCAGCAGCTTG
CCCTACAGAAAAAGCATATCAAATGGCTTAATCAGGGTTACCGAGACGACGGTGGCGAAGAGTTCAAGTGGGAGCAGTTG
GTGAAGACGGGGATAATTGAGCTATTGGATGCCGAGGAGGAAGAAACAGTGATGATTTCCATGACGCCGGAGGACTTGGA
GAATTCCAGGTTACAGTCTGCAGGCATCAATCCCCACGAGAACGATGGTGACTTTGATCCCGCGGCACGACTCAAGGCGG
GGATCAATGCGCACACCTGGACTCACTGCGAGATTCATCCCAGTATGATTCTCGGTGTCTGTGCCAGCATTATTCCTTTC
CCTGATCACAACCAGGTGTGTTCCTACGACGTGAACAGATAGACCATGA-GTTTACACCTCTGCAGTCACCACGTAATAC
CTACCAGTCCGCTATG
>Parvixerocomus_pseudoaokii_HKAS77032_Wu860_ZK
GGGAAAAGCTCAAATTTTGAATCTGGCGGCCATTT----GGTCGTCCGAGTTGTAATCTAGAGAAGCGTCTTCC-GCGCT
G-GC-CCGTGTACAAGTCTCCTGGAAGGGAGCGTCATAGAGGGTGAGAATCCCGTCTTTGACAC-GGACTACCAGAGC-T
CT-GTGATGTGCTCTCGACGAGTCGAGTTGTTTGGGAATGCAGCTCAAAATGGGTGGTAAATTCCATCTAAAGCTAAATA
CAGGCGAGAGACCGATAGCGAACAAGTACCGTGAGGGAAAGATGAAAAGAACTTTGGAAAGAGAGTTAAACAGTACGTGA
AATTGCTGAAAGGGAAACGCTTGATGT-CAGTCACATCGCCC-AGGGATCAACCTTG-C-TC--TCGCT-GGGTGTACTT
CCTGGTC-GATGGGTCAGCATCAGTTTC---GACCGTCATACAAGGGTG-AAGGGAACGTGGCACTC--TTC-----GGA
GTGTG-TTATAGCCTTTCA-TCACATG-TGGT-GGC-CAGGACTGAGGA-AC-TCAGCA--C-G--GCTTTC--------
AGTCTGTGCCT-AGGATGCTGGCATAATGGCCTTAAGCGACCCGTCTTGAAACACGGACCAAGGAGTCTAACATGCCTGC
GAGTGTTTGGGTGGC--AAA--CCCGAGCGCGCAATGAAAGTG-AATGTT-GAGACCTCTGT-CGT-GGAGGGCATCGAC
GCCCGGACCTG------AGTCAT-TGAC-GACGGA--TCTGCGGTAGAGCATGCATGTTGGGACCCGAAAGATGGTGAAC
TATGCCTGAATAGGGTGAAGCCAGAGGAAACTCTGGTGGAGGCTCGTAGCGATTCTGACGTGCAANNNNNNNNNNNNNNN
NNNNNNNNNNNNNNNNNNNNNNNNNNNNNNNNNNNNNNNNNNNNNNNNNNNNNNNNNNNNNNNNNNNNNNNNNNNNNNNN
NNNNNNNNNNNNNNNNNNNNNNNNNNNNNNNNNNNNNNNNNNNNNNNNNNNNNNNNNNNNNNNNNNNNNNNNNNNNNNNN
NNNNNNNNNNNNNNNNNNNNNNNNNNNNNNNNNNNNNNNNNNNNNNNNNNNNNNNNNNNNNNNNNNNNNNNNNNNNNNNN
NNNNNNNNNNNNNNNNNNNNNNNNNNNNNNNNNNNNNNNNNNNNNNNNNNNNNNNNNNNNNNNNNNNNNNNNNNNNNNNN
NNNNNNNNNNNNNNNNNNNNNNNNNNNNNNNNNNNNNNNNNNNNNNNNNNNNNNNNNNNNNNNNNNNNNNNNNNNNNNNN
NNNNNNNNNNNNNNNNNNNNNNNNNNNNNNNNNNNNNNNNNNNNNNNNNNNNNNNNNNNN-NNNNNNNNN-NNNNNNNNN
NNNNNNNNNNNNNNNNNNNNNNNNNNNNNNNNNNNNNNNNNNNNNNNNNNNNNNNNNNNNNNNNNNNNNNNNNNNNNNNN
NNNNNNNNNNNNNNNNNNNNNNNNNNNNNNNNNNNNNNNNNNNNNNNNNNNNNNNNNNNNNNNNNNNNNNNNNNNNNNNN
NNNNNNNNNNNNNNNNNNNNNNGGCGCTGAACGAGGAGTGCGAAAATGAAACGAGGACCACTATCGCTGTGCTGACGGCA
CAGTCCGTGGTCCCGA-TCCCATGC---CCTCCAGCCTGTGACGCAGGT-GGGAGTTATCGCATCTTGT----------G
GCCAAGCAT-------------------ATGTGCTTGTCCGCTGCCTCCTTGTGACGC---------------------T
TTTTCGGTCGTAGTAGTGA-CTTTTTCGCGCACATC-----CCCT-CTTC-TGAACATGCTTACTGACG----TTCTTTG
T---CCTGCATCCTTGCAATTTCCGTGTCGGTGTTCCCCCAAT---ATGATGTACGTTTATTAGTCCGACCCCAATTTCG
CCGACAAAATACGGCATATTCGCGATCCAAAAGCACGGATGGCTGTTGTTTGGTCGCACTGCAAGACGAAAATGGTTTGC
GAAACTGACGAGCCCAAAGAGGAGGGTGCCGAAGGGGATGTCGAAGAGCCCAAGAAAGGGCATGGCGGTTGTGGTCACAT
CCAACCACTTATCCGGAAGGAGGGTCTCAAGTTGTTTGTGCAGTACAAACGACCCAAGGACGAAGACGAGGTTCGTATCA
GCGACGCATCGCGCTGAAGGCTTAGCCTGTTAAGCATT-TACCTCTTGTGCGTACAGGATGTCAAGTCGCTCCAACCGGA
CAAAAGGCTGTTTACGCCATCTGAAGTATACACGACGTTCAAAAAGATGTCTGATTCGGATCTGCACTTGATTGGGCTTT
CAGACGAATATGCGCGCCCTGAATGGATGGTTCATATTCTGCTCCCGTCATCGAATTCTTGGAGGAATGGGGTCTCGAAT
CACTCGAAGAGAATGCACATTCCTCTACGCCCTGCACAAAGGTTTTCGTGAATGGAGTCTGGATGGGAGTTCATCGTGAT
CCCGCCAACCTAGTCAAGACGATAAAAAAACTCCGCCGAAAGGACGACATCAGTCCCGAGGTCTCTGTAGTCCGTGATAT
CCGTGAGAGGGAGCTTCGTCTCTACACTGATGCAGGGAGAGTTTGTCGACCCCTCTTCATTGTCGAAAATCAGCAGCTTG
CCCTACAGAAAAAGCATATCAAATGGCTTAATCAGGGTTACCGAGACGACGGTGGCGAAGAGTTCAAGTGGGAGCAGTTG
GTGAAGACGGGGATAATTGAGCTATTGGATGCCGAGGAGGAAGAAACAGTGATGATTTCCATGACGCCGGAGGACTTGGA
GAATTCCAGGTTACAGTCTGCAGGCATCAATCCCCACGAGAACGATGGTGACTTTGATCCCGCGGCACGACTCAAGGCGG
GGATCAATGCGCACACCTGGACTCACTGCGAGATTCATCCCAGTATGATTCTCGGTGTCTGTGCCAGCATTATTCCTTTC
CCTGATCACAACCAGGTGTGTTCCTACGACGTGAACAGATAGACCATGA-GTTTACACCTCTGCAGTCACCACGTAATAC
CTATCAGTCCGCTATG
>HKAS57671_Boletus_reticuloceps_Wu139_13
GGGAAAAGCTCAAATTTTGAATCTGGCGGTC-TTTGCA-GGCTGTCCGAGTTGTAATCTAGAGAAGCGTCTTCC-GCGCC
G-GC-CCGTGTACAAGTCTCCTGGAAGGGAGCGTCGTAGAGGGTGAGAATCCCGTCTCTGACAC-GGACCACCGGTGC-T
AT-GTGATGCGCTCTCGACGAGTCGAGTTGTTTGGGAATGCAGCTCAAAAAGGGTGGTAAACTCCATCTAAAGCTAAATA
CTGGCGAGAGACCGATAGCGAACAAGTACCGTGAGGGAAAGATGAAAAGGACTCTGGAAAGAGAGTTAAACAGTACGTGA
AATTGCTGAAAGGGAAACGCTCGATGT-CAGTCGCGTCGGCT-GGGGGTCAACCTTGCGGTT--TCGCT-GGGTGTATTT
CCTGGTC-GACGGGTCAGCATCAGTTTC---GGTCGCCGTACAAGGGCC-GAGGGAAAGTGGCACCC--TTC---CGGGG
GTGTG-TTATAGCCTTTTGGTCATATG-CGGC-GGCTCGGGACTGAGGAGAC-TCGGTG--TGG--GCTTC---------
GGCTTGCACTA-GAGATGCTGGCATAATGGCCTTGAGCGACCCGTCTTGAAACACGGACCAAGGAGTCTAACATGCCTGC
GAGTGTTTGGGTGGC--AAA--CCCGATCGCGAAATGAAAGTG-AAAGTC-GAGATCTCCGTCCAC-GGAGTGCACCGAC
GCCCGGATCCA-----TCGTCTT-CGAC-AAAGGA--TCTGCGGTAGAGCATGTATGTTGGGACCCGAAAGATGGTGAAC
TATGCCTGAATAGGGCGAAGCCAGAGGAAACTCTGGTGGAGGCTCGTAGCGATTCTGACGTGCAAATCGATCGTCGAATT
TGGGTATAGGGGCGAAAGACTANNNNNNNNNNNNAAGAACATGATTACTGGTACCTCCCAGGCTGATTGCGCCATTCTCA
TTATCGCCGCTGGTACCGGTGAGTTCGAGGCTGGTATCTCCAAGGACGGTCAAACACGTGAACACGCTCTTTTGGCGTTC
ACCCTTGGCGTGCGTCAACTCATTGTCGCTGTAAACAAGATGGACACGACCAAGGTGTGTTGTACATTCTCCT-------
-TTGAGGAATATCG-----TTTGATGTGCGATCACCGATAGTGGAGCGAGGACCGCTTCAACGAAATCATCAAGGAAACC
TCTACGTTTATCAAGAAGGTCGGCTACAACCCCAAGGCTGTCGCTTTTGTACCCATCTCCGGCTGGCATGGTGACAACAT
GCTGGAGGAATCCCCCAAGTAAGCATC-GTGCTATCAGATTAGCTTCCG-GCATTCACAG-AGTATCCCA-ATAGCATGA
CTTGGTACAAGGGCTGGACCAAGGAGGTCAAGGGTGGTGTCGTCAAGGGCAAGACCCTCCTCGATGCCATTGATGCTATC
GAACCTCCTGTTCGTCCCTCCGACAAGCCCCTTCGCCTTCCTCTCCAGGATGTCTACAAGATCGGTGGTATCGGAACGGT
GCCGGTCGGTCGTGTCGAGACTGGCGCTGAACGAGGAGTGCGAGAATGAAACGGTGA-CACTAGTGGTGTGCTGACGGCA
TGCTTTGTGGTCCCGACTCTTCTGCTTCTCTCTTGCCTGTGACGCAAGT-GAGAGA-GTGGCATCCTGT----------G
GCCTAGCATATACAT--------TAATGTTGTGCTTGTCCGCTGCCTCCTTGTAACGC----------------------
-TTTTGCTTGTAGTAGTAG-CCCTTTTGCGCACGTCGCAT-CTTT-CTTC-CGAACATGATTACTGACG-----TTTTTA
T--CCCTCCACACTTGCAATTTCC--GTCGATTCTCCTTCAAT---ATGATGTGCGTTTATCAGTCCGACCCAAATTTTG
CCGACAAAATACGACATGTTCGCGATCCTAAAGCCCGGATGGCCATTGTCTGGGCGCATTGCAAGACGAAAATGGTTTGC
GAAACTGACGAACCCAAAGAGGAGGGCGTTGAAGGGGATGCCGAAGAGCCCAAGAAAGGGCATGGTGGTTGTGGTCACAT
CCAACCACAGATCCGAATGGAGGGTCTCAAGCTATTCGTCCAGTATAAGCGACCCAAGGACGAAGACGAGGTTCGTATAA
GTAACGCAATGTGTTAAGGACTGACCTTGCTAAACGTTCGACCATTTGCGTATATAGGACGTCAAGTCTCTGCAGCCGGA
CAAAAGGCTGTTCACGCCTTCCGAAGTGTACACCACGTTCAAAAAGATGTCTGATTCGGATTTGCACTTGATTGGACTTT
CGGACGAATATGCGCGGCCTGAGTGGATGGTTCATATTCTGCTCCCGTCATCGAGTTCTTGGAGGAATGGGGTCTCGAAT
CACTGGAAGAGAACGCACATTCGGCGACGCCTTGCACGAAAGTTTTCGTGAATGGTGTCTGGATGGGTGTGCATCGTGAT
CCCGCCAACCTTGTCAAGACGATCAAAAAACTTCGCCGAAAAGATGATATTAGTCCCGAAGTTTCTGTCGTCCGCGACAT
CCGTGAGAGGGAGCTTCGTCTCTACACTGATGCAGGGCGAGTTTGTCGACCTCTCTTCATTGTTGAAAATCAGCAGCTTG
CCCTGCAGAAAAAGCATATCAAATGGCTCAATCAGGGCTACCGCGATGGCGATGGCGAAGAGTTCAAGTGGGAGCAGTTG
GTGAAGACAGGGATAATCGAGTTATTGGATGCCGAGGAGGAGGAAACTGTCATGATTTCCATGACACCGGAAGACTTGGA
GAACTCCAGGTTGCAATCTGCAGGCATCAATCCTCATGAGAATGACGGAGAGTTTGACCCTGCGGCGCGTCTAAAGGCTG
GAATCAATGCGCACACATGGACTCACTGCGAGATTCATCCTAGTATGATTCTTGGTGTCTGCGCTAGTATCATTCCTTTT
CCCGATCACAACCAGGTGCGTACT--ACTTCAACTTCCATTAATGATGG-CCTTACANNNNNNNNNNNNNNNNNNNNNNN
NNNNNNNNNNNNNNNN
>Boletus_reticuloceps_Liang521_634
GGGAAAAGCTCAAATTTTGAATCTGGCGGTC-TTTGCA-GGCTGTCCGAGTTGTAATCTAGAGAAGCGTCTTCC-GCGCC
G-GC-CCGTGTACAAGTCTCCTGGAAGGGAGCGTCATAGAGGGTGAGAATCCCGTCTCTGACAT-GGACCACCGGTGC-T
AT-GTGATGCGCTCTCGACGAGTCGAGTTGTTTGGGAATGCAGCTCAAAAAGGGTGGTAAACTCCATCTAAAGCTAAATA
CTGGCGAGAGACCGATAGCGAACAAGTACCGTGAGGGAAAGATGAAAAGGACTCTGGAAAGAGAGTTAAACAGTACGTGA
AATTGCTGAAAGGGAAACGCTCGATGT-CAGTCGCGTCGGCT-GGGGGTCAACCTTGCGGTT--TCGCT-GGGTGTATTT
CCTGGTC-GACGGGTCAGCATCAGTTTC---GGTCGCCGTACAAGGGCT-GAGGGAAAGTGGCACCC--TTC---CGGGG
GTGTG-TTATAGCCTTTTGGTCGTATG-CGGC-GGCTCGGGACTGAGGAGAC-TCGGTG--TGG--GCTTC---------
GGCTTGCGCTA-GAGATGCTGGCATAATGGCCTTGAGCGACCCGTCTTGAAACACGGACCAAGGAGTCTAACATGCCTGC
GAGTGTTTGGGTGGC--AAA--CCCGATCGCGAAATGAAAGTG-AAAGTC-GAGATCTCCGTCCAC-GGAGTGCACCGAC
GCCCGGATCCA-----TCGTCTT-CGAC-AAAGGA--TCTGCGGTAGAGCATGTATGTTGGGACCCGAAAGATGGTGAAC
TATGCCTGAATAGGGCGAAGCCAGAGGAAACTCTGGTGGAGGCTCGTAGCGATTCTGACGTGCAAATCGATCGTCGAATT
TGGGTATAGGGGCGAAAGACTACGTGATTTCATCAAGAACATGATTACTGGTACCTCCCAGGCTGATTGCGCCGTTCTTA
TTATCGCCGCTGGTACCGGTGAGTTCGAGGCTGGTATCTCTAAGGACGGTCAAACACGTGAACACGCTCTTTTGGCGTTC
ACCCTTGGCGTGCGTCAACTCATTGTCGCTGTAAACAAGATGGACACGACCAAGGTGTGTTGTACATTCTCCT-------
-TTGAGGAATATCG-----TTTGATGTGCGATCACCGATAGTGGAGCGAGGACCGCTTCAACGAAATCATCAAGGAAACC
TCTACGTTTATCAAGAAGGTCGGCTACAACCCCAAGGCTGTCGCTTTTGTACCCATCTCCGGCTGGCATGGTGACAACAT
GCTGGAGGAATCCCCCAAGTAAGCATC-GTGCTTTCAGATTAGCTTCCG-GCATTCACAG-AGTATCCCA-ATAGCATGA
CTTGGTACAAGGGCTGGACCAAGGAGGTCAAGGGTGGTGTTGTCAAGGGCAAGACCCTTCTCGATGCCATTGATGCTATC
GAACCTCCTGTTCGTCCCTCCGACAAGCCCCTTCGCCTTCCTCTCCAGGATGTCTACAAGATCGGTGGTATCGGAACGGT
GCCGGTCGGTCGTGTTGAAACTNNNNNNNNNNNNNNNNNNNNNNNNNNNNNNNNNNNNNNNNNNTGGTGTGCTGACGGCA
TACTTTGTGGTCCCGACTCTTCTGCTTCTCTCTTGCCTGTGACGCAAGT-GAGAGA-GTGGCATCCTGT----------G
GCCTAGCATATACAT--------TAATGTTGTGCTTGTCCGCTGCCTCCTTGTGACGC----------------------
--TTTGCTTGTAGTAGTAA-CCCTTTTGCGCACGTCGCAT-CTTT-CTTC-CGAACATGATTACTGACG-----TTTTTA
T--CCCTCCACACTTGCAATTTCC--GTCGATTCTCCTTCAAT---ATGATGTGCGTTTATCAGTCCGACCCAAATTTTG
CCGACAAAATACGACATGTTCGCGATCCTAAAGCCCGGATGGCCATTGTCTGGGCGCATTGCAAGACGAAAATGGTTTGC
GAAACTGACGAACCCAAAGAGGAGGGCGTTGAAGGGGATGCCGAAGAGCCCAAGAAAGGGCATGGTGGTTGTGGTCACAT
CCAACCACAGATCCGAAAGGAGGGTCTCAAGCTATTCGTCCAGTATAAGCGACCCAAGGACGAAGACGAGGTTCGTATAA
GTAACGCAATGCGTTAAGGACTGACCTTGCTAAACGTTCGACCATTTG--AATATAGGACGTCAAGTCTCTGCAGCCGGA
CAAAAGGCTGTTCACGCCTTCCGAAGTGTACACCACGTTCAAAAAGATGTCTGATTCGGATTTGCACTTGATCGGACTNN
NNNNNNNNNNNNNNNNNNNNNNNNNNNNGGTTCATATTCTGCTCCCGTCATCGAGTTCTTGGAGGAATGGGGTCTCGAAT
CACTGGAAGAGAACGCAC-TTCGGCGACGCCTTGCACGAAAGTTTTCGTGAATGGTGTCTGGATGGGTGTGCATCGTGAT
CCCGCCAACCTTGTCAAGACGATCAAAAAACTTCGCCGAAAAGATGATATTAGTCCCGAAGTTTCTGTCGTCCGCGACAT
CCGTGAGAGGGAGCTTCGTCTCTACACTGATGCAGGGCGAGTTTGTCGACCTCTCTTCATTGTTGAAAATCAGCAGCTTG
CCCTGCAGAAAAAGCATATCAAATGGCTCAATCAGGGCTACCGCGATGGCGATGGCGAAGAGTTCAAGTGGGAGCAGTTG
GTGAAGACAGGGATAATCGAGTTATTGGATGCCGAGGAGGAGGAAACTGTCATGATTTCCATGACACCGGAAGACTTGGA
GAACTCCAGGTTGCAATCTGCAGGCATCAATCCTCATGAGAATGACGGAGAGTTTGACCCTGCGGCGCGTCTAAAGGCTG
GAATCAATGCGCACACATGGACTCAC-GCGAGATTCATCCTAGTATGATTCTTGGNNNNNNNNNNNNNNNNNNNNNNNNN
NNNNNNNNNNNNNNNNNNNNNNNNNNNNNNNNNNNNNNNNNNNNNNNNN-NNNNNNNNNNNNNNNNNNNNNNNNNNNNNN
NNNNNNNNNNNNNNNN
>HMJAU4637_Boletus_edulis_Ji4637_902
GGGAAAAGCTCAAATTTTGAATCTGGCAGTC-TTTGCA-GGCCGTCCGAGTTGTAATCTAGAGAAGCGTCTTCC-GCGCC
G-GC-CTGTGTACAAGTCTCCTGGAAGGGAGCGTCATAGAGGGTGAGAATCCCGTCTCTGACAC-GGACCACCGGTGC-T
AT-GTGATGCGCTCTCGACGAGTCGAGTTGTTTGGGAATGCAGCTCAAAAAGGGTGGTAAACTCCATCTAAAGCTAAATA
TTGGCGAGAGACCGATAGCGAACAAGTACCGTGAGGGAAAGATGAAAAGGACTCTGGAAAGAGAGTTAAACAGTACGTGA
AATTGCTGAAAGGGAAACGCTCGATGT-CAGTCGCGTCGGCT-GGGGGTCAACCTTGCGGTT--TCGCT-GGGTGTATTT
CCTGGTC-GACGGGTCAGCATCAGTTTC---GGTCGTCGTACAAGGGCC-AAGGGAAAGTGGCACCC--TTC---CGGGG
GTGTG-TTATAGCCTTTCGGTCGTATG-TGGC-GGCTCGGGACTGAGGAGAC-TCGGTG--TGG--GCTTC---------
GGCTTACACTA-GAGATGCTGGCATAATGGCCTTGAGCGACCCGTCTTGAAACACGGACCAAGGAGTCTAACATGTCTGC
GAGTGTTTGGGTGGC--AAA--CCCGATCGCGAAATGAAAGTG-AAAGTC-GAGATCTCCATCCAC-GGAGTGCACCGAC
GCCCGGATCCA-----TCGTCTT-TGAC-AATGGA--TCTGCGGTAGAGCATGCATGTTGGGACCCGAAAGATGGTGAAC
TATGCCTGAATAGGGTGAAGCCAGAGGAAACTCTGGTGGAGGCTCGTAGCGATTCTGACGTGCAAATCGATCGTCGAATT
TGGGTATAGGGGCGAAAGACTANNNNNNNNNNNNNNNNNNNNNNNNNNNNNNNNNNNNNNNNNNNNNNNNNNNNNNNNNN
NNNNNNNNNNNNNNNNNNNNNNNNNNNNNNNNNGTATCTCCAAGGACGGTCAAACCCGTGAACATGCTCTTCTGGCGTTC
ACCCTTGGCGTGCGTCAACTCATTGTCGCTGTAAACAAGATGGACACGACCAAGGTGTGTTGTACATTTTCCT-------
-TTGAGGAATGTCG-----TTTGATGTGCGACCACCGATAGTGGAGCGAGGACCGCTTCAACGAAATCATCAAGGAAACC
TCGACGTTTATCAAGAAGGTCGGCTACAACCCCAAGGCTGTCGCTTTTGTACCGATCTCCGGCTGGCATGGTGACAACAT
GTTGGAGGAATCCCCCAAGTAAGCATT-GTGCTATCAGATTAGCTTCCG-GCATTAACAG-AGTATCACA-ACAGCATGA
CTTGGTACAAGGGATGGACCAAGGAGATCAAGGGTGGTGTCGTCAAGGGCAAGACCCTCCTCGATGCCATTGATGCTATC
GAACCTCCTGTTCGTCCCTCCGACAAGCCCCTTCGCCTTCCTCTCCAGGACGTCTANNNNNNNNNNNNNNNNNNNNNNNN
NNNNNNNNNNNNNNNNNNNNNNGGCGCTGAACGAGGAGTGCGAGAATGAAACGGTGACCACTACTGGTGTGCTGACGGCA
TGCTTTGTGGTCCCGACTCTTCTGCTTCTCTCTTGCCTGTGACGCAAGT-GAGAGA-GTGGCATCATGT----------G
GCCTAGCATATACAT--------TAATGTTGTGCTTGTCCGCTGCCTCCTTGTGACGC----------------------
-TTTTGCTTGTAGTAGTAA-CCCTTTTGCGCACGTCGCAT-CTTT-CTTC-CGAACATGATTACTGACG-----TTTTTA
T--CCCTCCACACTTGCAATTTCC--GTCGATTCTCCTTCAAT---ATGATGTGCGTTTATCAGTCCGACCCAAATTTTG
CCGACAAAATACGACATGTTCGCGATCCTAAAGCCCGGATGGCCGTTGTCTGGGCGCATTGCAAGACGAAAATGGTTTGC
GAAACTGACGAACCCAAAGAGGAGGGCGCTGAAGGGGATACCGAAGAGCCCAAGAAAGGGCATGGCGGTTGCGGTCATAT
CCAACCACTGATCCGAAAGGAGGGTCTCAAGCTATTCGTCCAGTATAAGCGACCCAAGGACGAAGACGAGGTTCGTATAA
GTAACGCAATGCGCTAAGGACTGACCTTGCTAAACGTTCGACCACTTGCGTATATAGGACGTCAAGTCTCTGCAGCCGGA
CAAAAGGCTGTTCACGCCTTCCGAAGTGTACACCACGTTCAAAAAGATGTCTGATTCGGATTTGCACTTGATTGGACTTT
CGGACGAATATGCGCGGCCTGAGTGGATGGTTCATATTCTGCTCCCGTCATCGAGTTCTTGGAGGAATGGGGTCTCGAAT
CACTGGAAGAGAACGCACATTCGGCGACGCCTTGCACGAAAGTTTTCGTGAATGGTGTCTGGATGGGTGTGCATCGTGAT
CCCGCCAACCTTGTCAAGACGATCAAAAAACTTCGCCGAAAAGATGATATTAGTCCCGAAGTTTCTGTCGTCCGCGACAT
CCGTGAGAGGGAGCTTCGTCTCTACACTGATGCAGGGCGAGTTTGTCGACCTCTCTTCATTGTTGAAAATCAGCAGCTTG
CCCTGCAGAAAAAGCATATCAAATGGCTCAATCAGGGCTACCGCGATGGCGATGGCGAAGAGTTCAAGTGGGAGCAATTG
GTGAAGACAGGGATAATCGAGTTATTGGATGCCGAGGAGGAGGAAACTGTCATGATTTCCATGACACCGGAAGACTTGGA
GAACTCCAGGTTGCAATCTGCAGGCATCAATCCTCATGAGAATGACGGAGAGTTTGACCCTGCGGCGCGTCTAAAGGCTG
GAATCAATGCGCACACATGGACTCACTGCGAGATTCATCCTAGTATGATTCTTGGTGTCTGCGCTAGTATCATTCCTTTC
CCCGATCACAACCAGGTGCGTACT--ACTTCGGCTTCCATTGATGATGG-CCTTACACCTCCACAGTCGCCACGTAATAC
CTACCAATCCGCTATG
>Butyriboletus_roseoflavus_HKAS_53405
GGGAAGAGCTCAAATTTTGAATCTGGCAGTC-TCTT---GGCTGTCCGAGTTGTAATCTAGAGAAGTGTTTTCC-GYGCT
G-GA-CCGTGTATAAGTCTCCTGGAAGGGAGCGTCGTAGAGGGTGAGAATCCCGTCTTTGACAC-GGACTACCAGTGC-T
AT-GTGATGCGCTCTCGACGAGTCGAGTTGTTTGGGAATGCAGCTCAAAATGGGTGGTAAACTCCATCTAAAGCTAAATA
CAGGCGAGAGACCGATAGCGAACAAGTACCGTGAGGGAAAGATGAAAAGAACTTTGGAAAGAGAGTTAAACAGTACGTGA
AATTGCTGAAAGGGAAACGCTTGATGT-CAGTCGCGTTGGCT-GGGGATCAACCTTG-CTT--CTCGCT-GGGTGTACTT
CCCGGTC-GACGGGTCAGCATCAGTTTC---GGTCGCCGTACAAGGGCG-AGGGGAACGTGGCACTC--TTC-----GGA
GTGTG-TTATAGCCTTTCG-TCRTATG-CGGT-GGT-CGGGACTGAGGA-GC-TCAGCA--CGG---CTTTTT-------
-GCTTGTGCTC-AGGATGCTGGCATAATGGCCTTAAGCGACCCGTCTTGAAACACGGACCAAGGAGTCTAACATGCCTGC
GAGTGTTTGGGTGGT--AAA--CCCGAGCGCGTAATGAAAGTG-AAAGTT-GAGACCTCTGT-CGT-GGAGGGCATCGAC
GCCCGGACCTG------AGTCTT-TGAC-GACGGA--TCTGCGGTAGAGCATGTATGTTGGGACCCGAAAGATGGTGAAC
TATGCCTGAATAGGGTGAAGCCAGAGGAAACTCTGGTGGAGGCTCGTAGCGATTCTGACGTGCAAATCGATCGTCGAATT
TGGGTATAGGGGCGAAAGACTACGTGACTTCATCAAGAACATGATCACCGGTACCTCTCAGGCTGACTGCGCCATCCTCA
TTATCGCGGGTGGTACTGGTGAGTTCGAGGCTGGTATCTCCAAGGACGGTCAGACCCGTGAACACGCTCTTCTGGCGTTC
ACCCTTGGCGTGCGTCAGCTTATCGTTGCTGTAAACAAGATGGACACGACCAAGGTGTGTTGTACATTCTCCT-------
-TAAATGAATGTGG-----TTTGATATG---TCGCCAATAGTGGAGTGAGGACCGCTTCAACGAAATTATCAAGGAAACC
TCGACCTTCATTAAGAAGGTCGGCTACAACCCCAAGGCCGTCGCTTTCGTGCCCATTTCCGGCTGGCATGGTGACAACAT
GTTGGAGGAGTCCCCTAAGTAAGCATT-ACCTTATCAGATTGATCTCTA-GCATTCTCAA-TGCGCC-GAAATAGTATGC
CCTGGTATAAAGGCTGGACCAAGGAGACCAAGGGTGGTGTTGTCAAGGGAAAGACCCTCCTCGATGCTATCGATGCCATC
GAGCCTCCTGTTCGTCCCTCCGACAAACCCCTTCGTCTTCCTCTCCAGGATGTCTACAAGATCGGTGGTATCGGAACAGT
GCCCGTCGGTCGTGTCGAGACTGGCGCTGAACGAGGAGTGCGAGAATAAACCGGTGACCATTGATGTTATGCTGACGGCA
TGCTCTGTGGTCCCGACTTCCCCGCCACTCTCTCGCCTGTGACGCAGGT-GAGAGATGTTGCATCCTGT----------G
GCCTGGCATATAAAT--------CAATGATGTGCTTGTCCGCTGCCTCCTTGTGACGC---------------------T
TTTTTG-TCGTAGTAGTGACG-TTTTTGCGCACGTCGCAT-CTTC-CTTC-TGAACGTGCTTACTGACG----CTTTTTA
T--CCTTGCATCCTTTCGATTTTCGTGTCGATGTTCCTCCAAT---ACCATTTGCATGTTTCAGTCCGACCCCAATTTTG
CCGACAAAATACGGCATGTTCGCGATCCCAAAGCACGGATGGCCGTTGTCTGGTCGCACTGCAAGACAAAAATGGTTTGC
GAAACTGATGATCCCAAAGAGGAGGGTGCCGAAGGGGATGTCGATGAGGCTAAGAAAGGGCATGGTGGTTGCGGCCACAT
CCAACCGCTTATCCGCAAGGAGGGTCTCAAGTTATTCGTTCAGTACAAGCGGCCCAAAGATGAAGACGAGGTTCGTATCA
GCGACGCAACGCGTTGAGGACTTCCCTTGTTAAACCTCTTACCTTCTACGCATATAGGACGTTAAGTCGATGCAACCGGA
CAAAAGGCTGTTTACGCCTTCCGAAGTGTACACGACGTTCAAAAAGATGTCCGATTCGGATTTGCACTTGCTTGGGCTCT
CGGACGAATATGCGCGGCCCGAGTGGATGGTTCATATTCTGCTCCCGTCATCGAATTCTTGGAAGAATGGGGTCTCGAAT
CACTGGAAGAGAATGCACATTCGTCGACCCCATGCACAAAGGTCTTTGTAAACGGTGTCTGGATGGGGGTGCATCGTGAT
CCCGCTAACCTTGTCAAGACGATCAAAAAACTTCGCCGAAAGGATGATATTAGTCCCGAAGTTTCTGTAGTCCGCGATAT
TCGTGAGAGGGAGCTCCGTCTCTACACTGATGCAGGGCGAGTTTGTCGACCGCTCTTCATTGTCGAAAACCAGCAGCTTG
CCCTCCAGAAGAAACATATCAAATGGCTTAATCAGGGCTACCGCGAG---GATGGCGAAGAGTTCAAATGGGAACAGCTG
GTAAAGACAGGGATAATTGAGTTGTTGGATGCCGAGGAGGAGGAAACGGTGATGATTTCCATGACGCCGGAAGACTTGGA
AAATTCCAGGTTACAATCTGCAGGCATTAACCCCCACGAGAATGATGGAGAGTTTGACCCTGCGGCGCGACTAAAGGCTG
GAATCAATGCGCACACATGGACTCACTGCGAGATCCATCCTAGTATGATTCTTGGTGTCTGTGCTAGTATCATTCCATTC
CCCGATCACAACCAGGTGCGTACT--GCTTCGACGTGGATTGATAATGG-CCTTATACCTCTACAGTCCCCACGTAACAC
TTACCAATCCGCAAT-
>Butyriboletus_roseoflavus_HKAS_54099
GGGAAGAGCTCAAATTTTGAATCTGGCAGTC-TCTT---GGCTGTCCGAGTTGTAATCTAGAGAAGTGTTTTCC-GCGCT
G-GA-CCGTGTATAAGTCTCCTGGAAGGGAGCGTCGTAGAGGGTGAGAATCCCGTCTTTGACAC-GGACTACCAGTGC-T
AT-GTGATGCGCTCTCGACGAGTCGAGTTGTTTGGGAATGCAGCTCAAAATGGGTGGTAAACTCCATCTAAAGCTAAATA
CAGGCGAGAGACCGATAGCGAACAAGTACCGTGAGGGAAAGATGAAAAGAACTTTGGAAAGAGAGTTAAACAGTACGTGA
AATTGCTGAAAGGGAAACGCTTGATGT-CAGTCGCGTTGGCT-GGGGATCAACCTTG-CTT--CTCGCT-GGGTGTACTT
CCCGGTC-GACGGGTCAGCATCAGTTTC---GGTCGCTGTACAAGGGCG-AGGGGAACGTGGCACTC--TTC-----GGA
GTGTG-TTATAGCCTTTCG-TCGTATG-CGGT-GGT-CGGGACTGAGGA-GC-TCAGCA--CGG---CTTTTT-------
-GCTTGTGCTC-AGGATGCTGGCATAATGGCCTTAAGCGACCCGTCTTGAAACACGGACCAAGGAGTCTAACATGCCTGC
GAGTGTTTGGGTGGT--AAA--CCCGAGCGCGTAATGAAAGTG-AAAGTT-GAGACCTCTGT-CGT-GGAGGGCATCGAC
GCCCGGACCTG------AGTCTT-TGAC-GACGGA--TCTGCGGTAGAGCATGTATGTTGGGACCCGAAAGATGGTGAAC
TATGCCTGAATAGGGTGAAGCCAGAGGAAACTCTGGTGGAGGCTCGTAGCGATTCTGACGTGCAAATCGATCGTCGAATT
TGGGTATAGGGGCGAAAGACTACGTGACTTCATCAAGAACATGATCACCGGTACCTCTCAGGCTGACTGCGCCATCCTCA
TTATCGCGGGTGGTACTGGTGAGTTCGAGGCTGGTATCTCCAAGGACGGTCAGACCCGTGAACACGCTCTTCTGGCGTTC
ACCCTTGGCGTGCGTCAGCTTATCGTTGCTGTAAACAAGATGGACACGACCAAGGTGTGTTGTACATTCTCCT-------
-TAAATGAATGTGG-----TTTGATATG---TCGCCAATAGTGGAGTGAGGACCGCTTCAACGAAATTATCAAGGAAACC
TCGACCTTCATTAAGAAGGTCGGCTACAACCCCAAGGCCGTCGCTTTCGTGCCCATTTCCGGCTGGCATGGTGACAACAT
GTTGGAGGAGTCCCCTAAGTAAGCATT-ACCTTATCAGATTGATCTCTA-GCATTCTCAA-TGCGCC-GAAATAGTATGC
CCTGGTATAAAGGCTGGACCAAGGAGACCAAGGGTGGTGTTGTCAAGGGAAAGACCCTCCTCGATGCTATCGATGCTATC
GAGCCTCCTGTTCGTCCCTCCGACAAACCCCTTCGTCTTCCTCTCCAGGATGTCTACAAGATCGGTGGTATCGGAACAGT
GCCCGTCGGTCGTGTCGAGACTGGCGCTGAACGAGGAGTGCGAGAATAAACCGGTGACCATTGATGTTATGCTGACGGCA
TGCTCTGTGGTCCCGACTTCCCCGCCACTCTCTCGCCTGTGACGCAGGT-GAGAGACGTTGCATCCTGT----------G
GCCTGGCATATAAAT--------CAATGATGTGCTTGTCCGCTGCCTCCTTGTGACGC---------------------T
TTTTTG-TCGTAGTAGTGACG-TTTTTGCGCACGTCGCAT-CTTC-CTTC-TGAACGTGCTTACTGACG----CTTTTTA
T--CCTTGCATCCTTTCGATTTTCGTGTCGATGTTCCTCCAAT---ACCATTTGCATGTTTCAGTCCGACCCCAATTTTG
CCGACAAAATACGGCATGTTCGCGATCCCAAAGCACGGATGGCCGTTGTCTGGTCGCACTGCAAGACAAAAATGGTTTGC
GAAACTGATGATCCCAAAGAGGAGGGTGCCGAAGGGGATGTCGATGAGGCTAAGAAAGGGCATGGTGGTTGCGGCCACAT
CCAACCGCTTATCCGCAAGGAGGGTCTCAAGTTATTCGTTCAGTACAAGCGGCCCAAAGATGAAGACGAGGTTCGTATCA
GCGACGCAACGCGTTGAGGACTTCCCTTGTTAAACCTCTTACCTTCTACGCATATAGGACGTTAAGTCGATGCAACCGGA
CAAAAGGCTGTTTACGCCTTCCGAAGTGTACACGACGTTCAAAAAGATGTCCGATTCGGATTTGCACTTGCTTGGGCTCT
CGGACGAATATGCGCGGCCCGAGTGGATGGTTCATATTCTGCTCCCGTCATCGAATTCTTGGAAGAATGGGGTCTCGAAT
CACTGGAAGAGAATGCACATTCGTCGACCCCATGCACAAAGGTCTTTGTAAACGGTGTCTGGATGGGGGTGCATCGTGAT
CCCGCTAACCTTGTCAAGACGATCAAAAAACTTCGCCGAAAGGATGATATTAGTCCCGAAGTTTCTGTAGTCCGCGATAT
TCGTGAGAGGGAGCTCCGTCTCTACACTGATGCAGGGCGAGTTTGTCGACCGCTCTTCATTGTCGAAAACCAGCAGCTTG
CCCTCCAGAAGAAACATATCAAATGGCTTAATCAGGGCTACCGCGAG---GATGGCGAAGAGTTCAAATGGGAACAGCTG
GTAAAGACAGGGATAATTGAGTTGTTGGATGCCGAGGAGGAGGAAACGGTGATGATTTCCATGACGCCGGAAGACTTGGA
AAATTCCAGGTTACAATCTGCAGGCATTAACCCCCACGAGAATGATGGAGAGTTTGACCCTGCGGCGCGACTAAAGGCTG
GAATCAATGCGCACACATGGACTCACTGCGAGATCCATCCTAGTATGATTCTTGGTGTCTGTGCTAGTATCATTCCATTC
CCCGATCACAACCAGGTGCGTACT--GCTTCGACGTGGATTGATAATGG-CCTTATACCTCTACAGTCCCCACGTAACAC
TTACCAATCCGCAAT-
>Erythrophylloporus_cinnabarinus_GDGM44440
GGGAAGAGCTCAAATTTTGAATCTGGCGGTC-TTT----GGCCGTCCGAGTTGTAATCTAGAGAAGCGTCTTCC-GTGCT
G-GA-CCGTGTACAAGTCTCCTGGAAGGGAGCGTCATAGAGGGTGAGAATCCCGTCTTTGACAC-GGACTGCCAGTAC-T
TCTGTGATGCGCTCTCGACGAGTCGAGTTGTTTGGGAATGCAGCTCAAAATGGGTGGTAAACTCCATCTAAAGCTAAATA
TGGGCGAGAGACCGATAGCGAACAAGTACCGTGAGGGAAAGATGAAAAGAACTTTGGAAAGAGAGTTAAACAGTACGTGA
AATTGCTGAAAGGGAAACGCTTGATGT-CAGTCGCGTCAGCC-AGGGATCAACCTTG-CTTT-CTTGCT-GGGTGTACTT
CCTGGTC-GACGGGTCAGCATCAGTTTG---GGTCGCCGTACAAGGGCG-AGGGGAATGTGGCACTC-TTTC----GGGA
GTGTG-TTATAGCCTTTCG-TCGTATG-CGGTGGGTTCTGGACTGAGGA-AC-TCAGCA--CGG--TCTTTTT-----GG
GTCCTGTGCTT-AGGATGCTGGCATAATGGCCTTAAGCGACCCGTCTTGAAACACGGACCAAGGAGTCTAACATGCCTGC
GAGTGTTTGGGTGGG--AAA--CCCGAGTGCGAAATGAAAGTG-AACGTTCGAGACCTCTGT-CATGGGAGGGCATCGAC
GCCCGGACCGA------AGTCTT-TGAC-GACGGA--TCTGCGGTAGAGCATGCATGTTGGGACCCGAAAGATGGTGAAC
TATGCCTGAATAGGGTGAAGCCAGAGGAAACTCTGGTGGAGGCTCGTAGCGATTCTGACGTGCAAATCGATCGTCGAATT
TGGGTATAGGGGCGAAAGACTACGTGACTTTATCAAAAACATGATCACTGGTACCTCGCAGGCAGACTGTGCCATCCTCA
TTATAGCCGGTGGTGTTGGTGAATTTGAGGCTGGTATCTCCAAGGACGGCCAAACCCGTGAACACGCTCTTCTGGCGTTC
ACCCTCGGGGTGCGTCAGCTCATCGTTGCCGTAAACAAGATGGACATGACCAAGGTGCGTCGTACATTCCCCT-------
-TGGACGAATGTGG-----TTTGATGTG---CCGCCAATAGTGGAGTGAGGACCGCTTCAATGAAATTAACAAGGAAACT
TCCACCTTCATTAAGAAAGTCGGCTACAACCCCAAGGCTGTTGCTTTCGTACCCATCTCTGGCTGGCATGGTGACAACAT
GCTGGAAGAATCCGAGAAGTAAGTATT-TTGTTATCAGGTTGACCTCCA-GT-TTCTCAA-AGCGCCGGAATTAGCATGC
CTTGGTACAAGGGCTGGACCAAGGAGACAAAGGGTGGTGTCGTCAAGGGAAAGACTCTCCTTGATGCTATCGATGCTATC
GAACCTCCTACTCGACCCTCCGACAAACCCCTTCGACTTCCTCTCCAAGACGTCTACAAGATCGGTGGTATCGGAACAGT
ACCCGTCGGCCGTGTTGAAACTGGCGCTGAACGAGGAGTGCGAAAATAAACCGGTGACCACTATTAGTGTGCTGACGGCA
TACCT-GTGGTCCCAACTGCCTTGCCACTCTCTTGCCTGTGACGCAGGT-AAGAGACGTTGCATGTTGT----------G
GCCTAGCATATGCAT--------CCATGATGTGCTTGTCCGTTGCCTCCTTGTGACGC---------------------T
TTTTTG-TCGTAGTAGTAACCTTTTTTGCGCACGGCGCAC-CTTT-CTTC-TGGACATGCTTACTGACG----TTTTTTA
T--CCCTGCATCCTTTCAATTTTCCTGTCGATGTTCCTCCAATATCATCATTTACTTTTTTCAGTCCGACCCTAATTTTG
CCGACAAAATACGACACGTTCGCGATCCCAAAATACGGATGGCTATTGTTTGGTCGCACTGCAAAACAAAGATGGTTTGC
GAGACTGACGATCCCAAAGAGGAGGGTGTCGAAGGGGATGTCGATGAGCCTAAGAAAGGTCACGGTGGTTGTGGACACAT
TCAACCCCTTATCCGAAAGGAGGGCCTCAAGTTGTTTGTCCAGTACAAGCGGCCCAAGGATGAAGACGAGGTTCGTATCA
ATGACGCAACGTGTTGAGGACTTCCCTT-GTTAAGCGTTTACTTCATACGCATATAGGACGTTAAGTCGTTGCAATCGGA
CAAAAGGCTGTTTACGCCTTCCGAAGTGTACACGACGTTCAAAAAGATGTCCGATGCGGATCTGCATTTGATTGGGCTCT
CAGACGAATATGCGCGGCCTGAGTGGATGGTTCGTACTCTGCTCCCGTCATCGAATTCTTGGAAGAATGGGGTCTCGAAT
CATTGGAAGAGAATGCACATTCTTCGACGCCCTGCACAAAGGTTTTCGTGAATGGCGTCTGGATGGGCGTGCAACGTGAT
CCCGCCAACCTTGTCAAGACGATCAAAAAGCTTCGCCGAAAAGATGATATTAGCCCTGAAGTTTCTGTAGTCCGTGATAT
CCGTGAGAGAGAGCTTCGTCTTTACACTGATGCCGGGCGAGTTTGTCGACCGCTCTTCATTGTCGAAAATCAGCAACTTG
CCCTGCAGAAGAAGCATATCAAATGGCTTAATCAGGGCTACCGCGACGACGATGGCGAAGAGTTCAAGTGGGAGCAGTTG
GTGAAGACAGGGATAATTGAGCTCTTGGATGCCGAGGAGGAGGAAACAGTGATGATTTCCATGACGCCGGAAGACTTGGA
AAATTCCAGGTTACAATCTGCAGGTATAAACCCTCACGAAAATGATGGAGAGTTTGACCCTGCGGCGCGACTCATAGCTG
GAATCAGTGCGCACACATGGACTCACTGTGAGATTCATCCCAGCATGATTCTTGGTGTTTGTGCCAGTATCATTCCTTTC
CCCGATCACAATCAGGTACGTACT--ACTTCGACGCGAGTTGACAGTGT-TCTTATACTTCTACAGTCGCCACGCAATAC
GTACCAATCCGCTATG
>Erythrophylloporus_cinnabarinus_GDGM70536_type
GGGAAGAGCTCAAATTTTGAATCTGGCGGTC-TTT----GGCCGTCCGAGTTGTAATCTAGAGAAGCGTCTTCC-GTGCT
G-GA-CCGTGTACAAGTCTCCTGGAAGGGAGCGTCATAGAGGGTGAGAATCCCGTCTTTGACAC-GGACTGCCAGTAC-T
TCTGTGATGCGCTCTCGACGAGTCGAGTTGTTTGGGAATGCAGCTCAAAATGGGTGGTAAACTCCATCTAAAGCTAAATA
TGGGCGAGAGACCGATAGCGAACAAGTACCGTGAGGGAAAGATGAAAAGAACTTTGGAAAGAGAGTTAAACAGTACGTGA
AATTGCTGAAAGGGAAACGCTTGATGT-CAGTCGCGTCAGCC-AGGGATCAACCTTG-CTTT-CTTGCT-GGGTGTACTT
CCTGGTC-GACGGGTCAGCATCAGTTTG---GGTCGCCGTACAAGGGCG-AGGGGAATGTGGCACTC-TTTC----GGGA
GTGTG-TTATAGCCTTTCG-TCGTATG-CGGTGGGTTCTGGACTGAGGA-AC-TCAGCA--CGG--TCTTTTT-----GG
GTCCTGTGCTT-AGGATGCTGGCATAATGGCCTTAAGCGACCCGTCTTGAAACACGGACCAAGGAGTCTAACATGCCTGC
GAGTGTTTGGGTGGG--AAA--CCCGAGTGCGAAATGAAAGTG-AACGTTCGAGACCTCTGT-CATGGGAGGGCATCGAC
GCCCGGACCGA------AGTCTT-TGAC-GACGGA--TCTGCGGTAGAGCATGCATGTTGGGACCCGAAAGATGGTGAAC
TATGCCTGAATAGGGTGAAGCCAGAGGAAACTCTGGTGGAGGCTCGTAGCGATTCTGACGTGCAAATCGATCGTCGAATT
TGGGTATAGGGGCG--------CGTGACTTTATCAAAAACATGATCACTGGTACCTCGCAGGCAGACTGTGCCATCCTCA
TTATAGCCGGTGGTGTTGGTGAATTTGAGGCTGGTATCTCCAAGGACGGCCAAACCCGTGAACATGCTCTTCTGGCGTTC
ACCCTCGGGGTGCGTCAGCTCATCGTCGCCGTAAACAAGATGGACATGACCAAGGTGCGTCGTACATTCCCCT-------
-TGTACGAATGTGG-----TTTGATGTG---CAGCCAATAGTGGAGTGAGGACCGCTTCAATGAAATTAACAAGGAAACG
TCCACCTTCATTAAGAAAGTCGGCTACAACCCCAAGGCTGTTGCTTTCGTACCCATCTCTGGCTGGCATGGTGACAACAT
GCTGGAAGAATCCGAGAAGTAAGTATT-TTGTTATCAGGTTGACCTCCA-GT-TTCTCAA-AGCGCCGGGATTAGTATGC
CTTGGTACAAGGGCTGGACCAAGGAGACAAAGAGTGGTGTCGTCAAGGGAAAGACCCTCCTTGATGCTATCGATGCTATC
GAACCTCCTACTCGTCCCTCCGACAAACCCCTTCGACTTCCTCTCCAAGATGTCTACAAGATCGGTGGTATCGGAACAGT
ACCCGTCGGCCGTGTTGAAACTGGCGCTGGACGAGGGATGCGAAAATAATTGGGGGCCCATTATTAGTGTGCTGACGGCA
TACCT-GTGGTCCCAACTGCCTTGCCACTCTCTTGCCTGTGACGCAGGT-AAGAGACGTTGCATGTTGT----------G
GCCTAGCATATGCAT--------CCATGATGTGCTTGTCCGTTGCCTCCTTGTGACGC---------------------T
TTTTTG-TCGTAGTAGTAACCTTTTTTGCGCACGGCGCAC-CTTT-CTTC-TGGACATGCTTACTGACG----TTTTTTA
T--CCCTGCATCCTTTCAATTTTCCTGTCGATGTTCCTCCAATATCATCATTTACTTTTTTCAGTCCGACCCTAATTTTG
CCGACAAAATACGACACGTTCGCGATCCCAAAATACGGATGGCTATTGTTTGGTCGCACTGCAAAACAAAGATGGTTTGC
GAGACTGACGATCCCAAAGAGGAGGGTGTCGAAGGGGATGTCGATGAGCCTAAGAAAGGTCACGGTGGTTGTGGACACAT
TCAACCCCTTATCCGAAAGGAGGGGCTCAAGTTGTTTGTCCAGTACAAGCGGCCCAAGGATGAAGACGAGGTTCGTATCA
ATGACGCAACGTGTTGAGGACTTCCCTT-GTTAAGCGTTTACTTCATACGCATATAGGACGTTAAGTCGTTGCAATCGGA
CAAAAGGCTGTTTACGCCTTCCGAAGTGTACACGACGTTCAAAAAGATGTCCGATGCGGATCTGCATTTGATTGGGCTCT
CAGACGAATATGCGCGGCCTGAGTGGATGGTTCGTACTCTGCTCCCGTCATCGAATTCTTGGAAGAATGGGGTCTCGAAT
CATTGGAAGAGAATGCACATTCTTCGACGCCCTGCACAAAGGTTTTCGTGAATGGCGTCTGGATGGGCGTGCATCGTGAT
CCCGCCAACCTTGTCAAGACGATCAAAAAGCTTCGCCGAAAAGATGATATTAGCCCTGAAGTTTCTGTAGTCCGTGATAT
CCGTGAGAGAGAGCTTCGTCTTTACACTGATGCCGGGCGAGTTTGTCGACCGCTCTTCATTGTCGAAAATCAGCAACTTG
CCCTGCAGAAGAAGCATATCAAATGGCTTAATCAGGGCTACCGCGACGACGATGGCGAAGAGTTCAAGTGGGAGCAGTTG
GTGAAGACAGGGATAATTGAGCTCTTGGATGCCGAGGAGGAGGAAACAGTGATGATTTCCATGACGCCGGAAGACTTGGA
AAATTCCAGGTTACAATCTGCAGGTATAAACCCTCACGAAAATGATGGAGAGTTTGACCCTGCGGCGCGACTCAAAGCTG
GAATCAGTGCGCACACATGGACTCACTGTGAGATTCATCCCAGCATGATTCTTGGTGTTTGTGCCAGTATCATTCCTTTC
CCCGATCACAATCAGGTACGTACT--ACTTCGACGCGAGTTGACAGTGT-TCTTATACTTCTACAGTCGCCACGCAATAC
GTATCAATCCGCTATG
